# Supplementary material for: Rescuing biologically relevant consensus regions across replicated samples
Source: BMC Bioinformatics. 2023 Jun 7;24:240. doi: 10.1186/s12859-023-05340-x (PMC10246347; doi:10.1186/s12859-023-05340-x)
Supplement: Supplementary file 4 — Additional file 4. Supplementary Table 6. IDR peak sets corresponding to different thresholds. The table reports the number of MSPC peaks with the chosen threshold setagainst several IDR thresholds for the TFs HDAC2, NRF1, and DDX20 in MCF7 cells. IDR peaks are always contained in the MSPC peak set. [file 12859_2023_5340_MOESM4_ESM.xlsx]

## Sheet: MSPC peaksets
Supplementary Table 6. IDR peak sets corresponding to different thresholds. The table reports the number of MSPC peaks with the chosen threshold set
(weak: 1E-04, stringent: 1E-08, and combined: 1E-06) against several IDR thresholds for the TFs HDAC2, NRF1, and DDX20 in MCF7 cells.
IDR peaks are always contained in the MSPC peak set.
Transcription factor		Dataset	MSPC (-w 1E-04 -s 1E-08 -g 1E-06)	IDR
Gene symbol	ENCODE			0.05	0.1	0.2	0.3	0.4	0.5	0.6	0.7	0.8	0.9	1
HDAC2	ENCSR000BTP	MCF7	38951	1107	2493	6740	6867	6867	6867	13431	13431	13431	13431	13431
NRF1	ENCSR135ANT	MCF7	5080	2247	2247	2247	2247	3367	3367	3367	3367	3367	3367	3367
DDX20	ENCSR330ADN	MCF7	1973	380	380	380	380	569	569	569	569	569	569	569
