# Supplementary material for: Rescuing biologically relevant consensus regions across replicated samples
Source: BMC Bioinformatics. 2023 Jun 7;24:240. doi: 10.1186/s12859-023-05340-x (PMC10246347; doi:10.1186/s12859-023-05340-x)
Supplement: Supplementary file 5 — Additional file 5. Supplementary Table 7. Peak counts in each replicate, as well as for MSPC, IDR and ChIP-R results, for both K562 and MCF7 analyses. [file 12859_2023_5340_MOESM5_ESM.xlsx]

## Sheet: MSPC peaksets
Supplementary Table 7. Peak counts in each replicate, as well as for MSPC, IDR and ChIP-R results, for both K562 and MCF7 analyses.
Transcription factor		Dataset	Status	Input peakset		Number of peaks
Gene symbol	ENCODE			Replicate 1	Replicate 2	MSPC and IDR	MSPC, not IDR	MSPC and ChIP-R	MSPC, not ChIP-R	IDR/ChIP-R overlap
AFF1	ENCSR426URK	K562	ok	13216	11260	2315	13949	---	---	---
ATF3	ENCSR000BNU	K562	discarded	6826	11747	0	15825	---	---	---
CCAR2	ENCSR598GER	K562	ok	896	662	44	1112	---	---	---
CDC5L	ENCSR121PFY	K562	ok	2307	2880	1066	2217	---	---	---
DDX20	ENCSR446LAV	K562	ok	7368	4762	2105	5489	---	---	---
DNMT1	ENCSR987PBI	K562	ok	537	1130	115	1039	---	---	---
FIP1L1	ENCSR177DNR	K562	ok	10882	6313	256	11328	---	---	---
FUS	ENCSR051DXE	K562	ok	2939	2488	54	3621	---	---	---
GATA1	ENCSR000EWM	K562	ok	3159	9089	758	8574	---	---	---
GATAD2B	ENCSR547LKC	K562	ok	3680	7435	776	6596	---	---	---
GTF2E2	ENCSR532KTI	K562	ok	1231	3319	290	2914	---	---	---
HDAC2	ENCSR075HTM	K562	ok	36836	20430	4236	33179	---	---	---
HMBOX1	ENCSR757IIU	K562	ok	37895	21282	7198	30981	---	---	---
HNRNPLL	ENCSR112RNT	K562	ok	21124	19105	6154	17157	---	---	---
IRF1	ENCSR000EGL	K562	ok	7647	2928	1880	5244	---	---	---
KAT8	ENCSR086FZL	K562	ok	681	318	184	500	---	---	---
KHSRP	ENCSR686EYO	K562	ok	2832	2569	107	3636	---	---	---
MAFK	ENCSR000EGX	K562	ok	18353	33861	9511	25300	---	---	---
MLLT1	ENCSR675LRO	K562	ok	6501	6579	745	7319	---	---	---
MTA3	ENCSR914NEI	K562	ok	28202	16603	2183	27546	---	---	---
MYC	ENCSR000EGJ	K562	ok	51646	40626	16240	36520	---	---	---
NRF1	ENCSR998AJK	K562	ok	22030	18723	11516	11667	---	---	---
NUFIP1	ENCSR574XEO	K562	ok	361	310	116	319	---	---	---
PML	ENCSR000BQY	K562	ok	20341	32287	4384	29543	---	---	---
RUNX1	ENCSR414TYY	K562	ok	993	1533	27	1733	---	---	---
SIN3B	ENCSR657JLK	K562	ok	1741	6238	595	5400	---	---	---
SMARCA4	ENCSR000EHO	K562	discarded	3625	300000	0	0	---	---	---
SREBF1	ENCSR815ZDS	K562	ok	3871	8839	395	8884	---	---	---
TCF12	ENCSR189TRZ	K562	ok	7897	12015	2000	11337	---	---	---
THRA	ENCSR264CZJ	K562	ok	1068	482	183	977	---	---	---
THRAP3	ENCSR871TKJ	K562	ok	1602	1557	244	1856	---	---	---
TOE1	ENCSR213HBY	K562	ok	8949	3328	2160	6768	---	---	---
TRIM25	ENCSR664AOA	K562	ok	4849	1403	544	3829	---	---	---
TRIP13	ENCSR154EIH	K562	ok	544	1132	237	954	---	---	---
YY1	ENCSR000EWF	K562	ok	4788	9507	2419	7167	---	---	---
ZBED1	ENCSR286PCG	K562	ok	8229	12395	553	13083	---	---	---
ZC3H11A	ENCSR000EFR	K562	ok	5677	6491	203	8623	---	---	---
ZNF316	ENCSR167KBO	K562	ok	78602	63153	19617	69644	---	---	---
ZNF318	ENCSR334HSW	K562	ok	702	1067	67	1183	---	---	---
ZSCAN29	ENCSR175SZH	K562	ok	5028	11364	1403	9820	---	---	---
HDAC2	ENCSR000BTP	MCF7	ok	34850	20929	1107	37844	2921	36030	980 (31.97%)
NRF1	ENCSR135ANT	MCF7	ok	4255	4431	2247	2833	954	4126	943 (41.76%)
DDX20	ENCSR330ADN	MCF7	ok	635	2069	380	1592	147	1825	143 (37.24%)
