# Supplementary material for: Rescuing biologically relevant consensus regions across replicated samples
Source: BMC Bioinformatics. 2023 Jun 7;24:240. doi: 10.1186/s12859-023-05340-x (PMC10246347; doi:10.1186/s12859-023-05340-x)
Supplement: Supplementary file 6 — Additional file 6. Supplementary Table 8. ChEA transcription factor enrichment. ChEA overrepresentation analysis was done using the Enrichr suiteusing the list of genes in the neighborhoodof HDAC2-GATA1 associated enhancers. For each TF in ChEA, the following information is shown: number of genes of the list belonging to the pathway, P-value, Benjamini-Hochberg adjusted P-value, enrichment odds ratio, Enrichr combined score, symbols of genes in the list that belong to the pathway. [file 12859_2023_5340_MOESM6_ESM.xlsx]

## Sheet: ChEA_2016_table
Supplementary Table 8. ChEA transcription factor enrichment. ChEA overrepresentation analysis was done using the Enrichr suite (https://maayanlab.cloud/Enrichr/)
using the list of genes in the neighborhood (< 100 kb) of HDAC2-GATA1 associated enhancers. For each TF in ChEA, the following information is shown: number of genes
of the list belonging to the pathway, P-value, Benjamini-Hochberg adjusted P-value, enrichment odds ratio, Enrichr combined score, symbols of genes in the list that belong to the pathway.
Term	Overlap	P-value	Adjusted P-value	Odds Ratio	Combined Score	Genes
GATA2 19941826 ChIP-Seq K562 Human	735/2410	2.92248e-136	1.885e-133	2.38731	745.031	USP6NL;NCKAP1;EHF;TES;MAML2;ITSN1;WIPF3;MRGPRE;F11R;TSKU;ZFYVE28;NDST1;RABGEF1;PCMT1;LSM11;LIPC;ZMIZ1;CREB3L1;PSMD3;MYB;CREB3L2;ZXDC;CDK5RAP1;ANKFY1;CMKLR1;CUBN;MEF2C;ACOT7;C5ORF15;DAPK1;DAPK3;HPCAL1;CACNA2D4;SCAMP1;PRKAB1;HSPG2;SND1;SULT2B1;ACE2;CLDN3;NUP210L;MAP1B;DDIT4;ORAI2;PRKCQ;MPPE1;ASTN2;HPD;ZNF398;HS3ST3A1;CTBP2;MYNN;CLCNKB;FPR3;GATA2;IQGAP2;SAMSN1;SLC5A3;DEDD2;WDR66;C12ORF57;FAM171A1;AD…
GATA1 21571218 ChIP-Seq MEGAKARYOCYTES Human	644/2601	5.10103e-73	1.64508e-70	1.93814	322.621	MAML2;WIPF3;F11R;ZFYVE28;NDST1;LIPC;UBASH3B;CREB3L3;ZMIZ1;PRKACG;MYB;FDXR;ANKFY1;VSTM1;VPS18;PRKCB;DAPK1;HPCAL1;PRKCA;CACNA2D4;ARMC8;PRKAB1;HSPG2;SND1;UNC13D;BCR;PRKAR1B;DDIT4;PRKCQ;TARS2;MPPE1;ASTN2;HPD;RNF121;MTMR3;CDCA3;AGAP1;GATA2;IQGAP2;SAMSN1;SKA1;DEDD2;FAM171A1;ADAMTS14;CYB5R4;RNF213;CHST11;PRKAR2B;C9;KCNMB2;MOV10L1;ST3GAL5;PIP5K1B;ZBTB7B;ST3GAL1;RREB1;PPARGC1B;LRRC37A3;LYN;NFATC2;MTHFR;TR…
GATA1 19941826 ChIP-Seq K562 Human	273/967	1.26758e-39	2.72529e-37	2.20991	197.928	USP6NL;IFITM3;HDAC11;F11R;C14ORF93;ACTB;NUDT3;ZFYVE28;GOLGA4;LIPC;RINL;BSG;CREB3L2;EPHB4;ACVR1;ST6GAL1;C5ORF15;RSAD2;ARL15;KRT2;NSMCE2;ACSL6;PRKAB1;HSPG2;ANK1;UNC13D;RUNX1;ACE2;RRAGC;MAP1B;DDIT4;ORAI2;KCNQ4;ASTN2;ZFPM2;ZFPM1;HS3ST3A1;EPAS1;EPB41;DHX9;FPR3;IQGAP2;SLC5A3;SAMSN1;DEDD2;FAM171A1;ADAMTS14;CHST11;EPB41L1;PRKAR2B;RNF217;TSPAN7;ST8SIA6;ST3GAL1;ST3GAL2;HEXIM1;FMO9P;CDT1;CREBBP;LRRN2;IQSEC1…
SCL 21571218 ChIP-Seq MEGAKARYOCYTES Human	388/1784	1.11091e-28	1.79133e-26	1.70246	109.582	NCKAP1;F11R;ZFYVE28;NDST1;SCAMP4;LIPC;UBASH3B;ZMIZ1;PRKACG;CREB3L1;MYB;NUP214;CUBN;MEF2C;C5ORF15;PRKCB;DAPK1;NGDN;HPCAL1;SCAMP1;PRKAB1;BCR;CLDN3;DDIT4;PRKCQ;MPPE1;MTMR3;ABCB6;GATA4;FPR3;IQGAP2;ADAMTS14;CHST11;EPB41L1;PRKAR2B;PIP5K1B;ST3GAL1;ST3GAL2;HEXIM1;LRRC37A3;LYN;JUN;NDFIP1;EIF2AK1;LRBA;NFATC2;TRIP4;MTHFR;ELL2;PRDX6;EIF1;FXYD5;RNF220;CPEB4;PYGL;STON2;MED15;AREG;WDR44;DSTYK;SH3BGRL2;DLGAP1;RR…
SPI1 23127762 ChIP-Seq K562 Human	296/1389	2.27825e-20	2.93894e-18	1.66812	75.4464	CYFIP2;NCKAP1;EHMT1;IKZF1;NUDT3;ZDHHC3;RABGEF1;PCMT1;ZNF609;LIPC;ZNF608;SNRPD2;ZMIZ1;CREB3L1;MYB;CREB3L2;RPS6KA1;DPF3;HMCN1;SOX6;TBC1D22A;CMKLR1;NUP214;ABT1;ST6GAL1;DAPK1;ACTN4;ANK3;HSPG2;ANK1;SND1;RUNX1;BCR;INPP4A;LARS2;KCNQ1;BTK;PRKCQ;ZFPM2;ZFPM1;MACF1;SUPT4H1;IQGAP2;KALRN;SAMSN1;ART3;WDR66;APOO;FAM171A1;ADAMTS14;RDH12;EPB41L1;PRKAR2B;ST8SIA5;HIVEP3;PLCG1;RAB11FIP4;S100A11;PCK2;ST3GAL3;EDEM3;LY…
GATA2 21571218 ChIP-Seq MEGAKARYOCYTES Human	245/1111	7.36313e-19	7.91537e-17	1.7262	72.0734	TMEM41B;ZNF292;HDAC11;LDLRAD3;SMC5;PPP2R2A;ICAM5;IKZF1;ADARB1;ZNF609;CCDC91;UBASH3B;ZMIZ1;PSMD3;CDC27;RPS6KA1;TNFSF10;CMKLR1;ACOT7;ATP6V0E1;PRKCB;DAPK2;ACSL6;ACTN4;UNC13D;KCNQ1;DDIT4;PRKCQ;TRIB1;ZFPM1;EXD3;BCYRN1;SUPT4H1;GATA4;GATA2;CDKN2AIP;ART3;PGBD2;HSPH1;RNF213;CHST11;RNF217;ZNF823;TSPAN5;PIP5K1B;ST8SIA6;ST3GAL1;RREB1;PCK2;FIS1;JUN;MICAL2;GADD45G;HNRNPL;EHD1;ATP4A;ADCK1;ID3;CALM2;RNF220;CPEB4…
NCOR1 26117541 ChIP-Seq K562 Human	385/2000	2.83551e-18	2.61272e-16	1.50685	60.8832	NCKAP1;MRGPRE;F11R;RBPJ;BACH1;NDST1;PCMT1;SYNGAP1;CREB3L3;CREB3L2;NUP214;ACOT8;DAPK1;DAPK2;PRKAB1;SND1;BCR;HOXB9;MPPE1;ATF3;NUP205;NPRL3;SLC5A3;C12ORF57;ADAMTS14;RNF213;PIP5K1B;PLEK2;ZBTB7B;ST3GAL2;S100A11;EXPH5;HEXIM1;PLK3;JUN;EIF2AK1;MTHFR;PRDX6;AIF1L;HNRNPL;EHD1;MLLT11;TBL3;EIF5;HNRNPF;SNAI1;NOSTRIN;BTG2;TINAGL1;RPLP1;MED15;PIGV;ZNF48;MECP2;TUBA1B;DSTYK;MRPL40;TRIM7;ZNF280A;ADAMTSL4;ZNF280B;SH…
KDM2B 26808549 Chip-Seq K562 Human	370/2000	8.18376e-15	6.59815e-13	1.44814	46.9728	TES;CPNE5;WDSUB1;WIPF3;LDLRAD3;ADARB1;TSKU;ACTB;DCAF6;ZFYVE28;SAMD14;ZNF608;UBASH3B;ZMIZ1;CREB3L1;BSG;RPS6KA1;ZXDC;RCC1;DPF3;FAM53A;KIF21B;BTRC;SYNPO;PRKACB;NUP214;ST6GAL1;ACTN1;FOXH1;HPCAL1;PRKCA;PRKAB1;HSPG2;BCR;CARHSP1;RRAGC;PPA1;THAP7;ANTXRL;DDIT4;TYRO3;KCNQ4;TRIB1;ZFPM1;KCTD15;PTGES;SLC45A4;ZBTB8A;EPB42;CTBP2;GYPC;EPAS1;EPB41;SDC3;GATA4;GATA2;DEDD2;FAM171A1;ZNF706;CHST11;TP53BP2;ST3GAL5;ALX4…
TAL1 20566737 ChIP-Seq PRIMARY FETAL LIVER ERYTHROID Mouse	346/1875	1.03708e-13	7.43244e-12	1.44449	43.1861	TES;CMAS;ITSN1;AQP9;HDAC11;EHMT1;IKZF1;EPRS;BACH1;ACTB;FAM122A;RABGEF1;LIPC;UBASH3B;ZMIZ1;CREB3L1;BSG;TRIM25;FAM53A;HMCN1;SOX6;PDK1;VPS18;MEF2C;DAPK1;DAPK2;NSMCE1;PRKCA;SCAMP1;PRKAB1;WDR76;UNC13D;RUNX1;CARHSP1;CLDN3;KATNAL1;PPA1;DDIT4;VDAC2;PRKCQ;HPD;ZFPM1;SLC45A4;MACF1;HS3ST3A1;ABCB6;GYPC;SUPT4H1;NEDD4L;PLA2G6;GATA2;IQGAP2;SAMSN1;UGCG;PTDSS2;CHST11;PRKAR2B;GALR1;ST3GAL5;GSE1;PIP5K1B;KCNN3;PCK1;Z…
GATA1 19941827 ChIP-Seq MEL Mouse	337/1834	4.11572e-13	2.65464e-11	1.43837	41.0205	CYFIP2;EHF;CMAS;ITSN1;AQP9;HDAC11;LDLRAD3;ICAM5;IKZF1;BACH1;NUDT3;ZFYVE28;NDST1;SAMD14;LIPC;UBASH3B;ZMIZ1;CREB3L1;BSG;RPS6KA1;DPF3;BTRC;SOX6;TBC1D22A;SOX5;DAPK2;HPCAL1;NSMCE1;PRKCA;ANK3;PRKAB1;ANK1;SND1;UNC13D;RUNX2;RUNX1;BCR;PPP1R3F;KATNAL1;CRISPLD2;ZSCAN22;VDAC2;TARS2;PRKCQ;MPPE1;HPD;ZFPM1;ATF3;STX1A;CDC42SE1;MACF1;GCDH;MTMR3;HS3ST3A1;GYPC;NEDD4L;PIK3R2;GATA2;IQGAP2;RAB11FIP1;PRKAR2B;ST3GAL5;GS…
FOXA2 19822575 ChIP-Seq HepG2 Human	498/2968	4.23555e-12	2.48357e-10	1.31342	34.3953	CYFIP2;MAML2;ITSN1;WIPF3;RBPJ;TSKU;NDST1;SAMD14;ALCAM;LIPC;UBASH3B;CREB3L3;ZMIZ1;CREB3L1;CREB3L2;CDK5RAP1;DIP2B;CMKLR1;ACOT8;ACOT7;C5ORF15;DAPK1;PIH1D1;DAPK3;HPCAL1;PRKCA;HSPG2;UNC13D;BCR;SULT2B1;CLDN3;PRKAR1B;DDIT4;TYRO3;HPD;AASDH;AGAP1;NEDD4L;GATA4;IQGAP2;FAM171A1;EPB41L1;C9;MOV10L1;PIP5K1B;ST3GAL1;RREB1;LHPP;ST3GAL3;EXPH5;EDEM3;HOMER2;LRBA;STARD10;NFATC2;ELL2;NR0B2;GP9;TCN1;HNRNPF;C6ORF89;HBP1…
SCL 19346495 ChIP-Seq HPC-7 Human	71/252	4.74888e-11	2.55252e-09	2.20545	52.4247	RERE;HBS1L;TNFAIP8;CD83;MAML2;RPLP1;ITGA2B;LDLRAD3;PTPRJ;PPCDC;RABGEF1;CCND3;SUFU;MYB;DLGAP1;PRKACB;MAP3K5;TLE3;ENTPD1;ZBTB38;HPCAL1;CBFA2T3;RUNX2;COPZ1;RUNX1;KCTD7;VAMP8;TOX2;SLC7A8;GFOD1;RASA2;TBC1D7;ZFPM1;SFI1;CUEDC1;MAD1L1;RAI14;OPRD1;SDC4;CEBPE;PVT1;PRCC;CLEC16A;GATA2;FOXO3;PKMYT1;ADCY7;ZNRF1;RXRA;MICALL2;GCNT2;CDH23;MAN1C1;GSE1;TBC1D14;E2F2;ST3GAL1;RREB1;ST3GAL2;AP1M1;WWOX;EGLN3;CCDC12;TMPR…
KDM2B 26808549 Chip-Seq SUP-B15 Human	351/2000	5.83472e-11	2.89492e-09	1.37378	32.3725	USP6NL;CHIC2;ADARB1;F11R;C14ORF93;DCAF6;RPS6KA4;ZFYVE28;SCAMP4;ALCAM;UBASH3B;ZMIZ1;CCDC97;FBXO6;KIF21B;TBC1D22A;VPS18;PRKCB;FOXH1;HSPG2;ANK1;RUNX1;BCR;CARHSP1;HOXB9;RRAGC;PPA1;CRISPLD2;ANTXRL;DDIT4;TYRO3;KCNQ4;TRIB1;ZFPM1;KCTD15;STX1A;PTGES;SLC45A4;EXD3;NUMBL;EPAS1;EPB41;HPN;AGAP1;ZBTB4;SLC5A3;DEDD2;PTDSS2;RNF213;HSPH1;NUAK2;CHST11;TP53BP2;ST3GAL5;SFN;ST8SIA6;KCNN3;PLCG1;ZBTB7B;RALGDS;AMZ1;ZBED5;…
ZNF217 24962896 ChIP-Seq MCF-7 Human	277/1522	1.94382e-10	8.95546e-09	1.42464	31.8566	USP6NL;EHF;TES;MAML2;CALML5;TRAF3IP2;CPNE4;EHMT1;LDLRAD3;CBLB;ZNF609;LIPC;ALCAM;ZNF608;ZMIZ1;LIPH;NIPAL2;MYB;CREB3L2;PTGFRN;DIP2B;HMCN1;SOX6;ANKS1B;DAPK1;ACTN1;DAPK2;NSMCE2;NSMCE1;KRT8;PRKCA;ACTN4;ANK3;RUNX2;RUNX1;SULT2B1;INPP4A;CLDN4;KATNAL1;CRISPLD2;TRIB1;TSPYL5;SLC45A4;MACF1;HS3ST3A1;SDC4;AGAP1;IQGAP2;KALRN;UGCG;ZNF706;CHST11;KCNMB2;TSPAN5;ST3GAL5;HIVEP3;ST8SIA6;ST3GAL1;RREB1;PPARGC1B;RAB11FIP…
NUCKS1 24931609 ChIP-Seq HEPATOCYTES Mouse	123/588	1.45971e-08	6.27674e-07	1.63745	29.5435	NCKAP1;CSF1;KDM1A;CD82;KDELR1;CRTC1;ITSN1;CBLB;NR3C1;CLU;YY1;CCND3;ZMIZ1;FDXR;PIM1;CAPN2;RCC1;BTRC;MAP3K7;MAP3K5;PDK1;MAP2K3;MAP2K2;FOXH1;KRT8;PRKCA;MITF;ACTN4;PRKAB1;CLIP1;MAPKAPK3;DDIT4;MAPKAPK2;ATF3;VCL;DLX1;PFKFB3;SHC1;PXN;NEDD4L;FOXO3;FOXO1;PLCG1;RALGDS;AP1M1;LYN;PLK3;EGR1;JUN;SMAD4;SMAD3;POU2F1;GADD45A;NUP153;ARHGAP26;FOSL2;SSH1;IBTK;CDK6;GNAQ;BHLHE40;NDUFAF2;CPE;ATM;DCP1A;CALM2;MAP3K12;MXD…
KDM2B 26808549 Chip-Seq SIL-ALL Human	337/2000	1.64804e-08	6.64365e-07	1.31898	23.6376	IFITM3;USP6NL;NCKAP1;ADARB1;RBPJ;ACTB;ZFYVE28;SYNGAP1;ALCAM;CREB3L3;ZMIZ1;CDC27;RPS6KA1;MYB;ZXDC;CHEK1;DLEU1;PRKACB;VPS18;MEF2C;ENTPD1;ACTN1;KRT2;FOXH1;DAPK3;HPCAL1;ARMC8;RUNX1;CARHSP1;CCNY;RRAGC;ANTXRL;VDAC2;PRKCQ;TRIB1;ZFPM1;KCTD15;STX1A;PTGES;ZNF276;KLK1;EPB41;GATA2;IQGAP2;EVPL;C12ORF57;PTDSS2;RAB11FIP1;CHST11;SFN;HIVEP3;SNX9;PLCG1;ZBTB7B;RALGDS;ZBED5;RREB1;PPARGC1B;S100A11;ST3GAL3;HEXIM1;EDEM…
GATA4 25053715 ChIP-Seq YYC3 Human	336/2000	2.39454e-08	9.08517e-07	1.31507	23.0762	USP6NL;TES;TRAF3IP2;MAML2;C2ORF88;F11R;ZDHHC3;LIPC;ZNF608;SNRPD2;CREB3L3;LIPH;CREB3L1;CDC27;ZNF846;SYNPO;ARL6IP6;ARRDC4;ABT1;ATP6V0E1;ACOT7;DAPK1;PIH1D1;KRT8;ACTN4;PRKAB1;HSPG2;SND1;SULT2B1;CLDN4;NUP210L;PPA1;KCNQ1;DDIT4;TYRO3;VDAC2;TARS2;HPD;ATF3;ZNF398;RNF121;PTGES;CDCA3;SDC4;DCUN1D5;ABCB6;KLK1;EPAS1;EPB41;GATA4;IQGAP2;EVPL;UGCG;CYB5R4;RNF213;RAB11FIP1;TSPAN8;C9;PIP5K1B;PLEK2;ST3GAL1;ST3GAL2;SP…
GATA3 27048872 Chip-Seq THYMUS Human	330/2000	2.07263e-07	7.42694e-06	1.29159	19.8766	CYFIP2;WDSUB1;TMEM41B;CCNH;SMC5;ICAM5;IKZF1;ADARB1;LSM11;BSG;MYB;TNFSF10;DLEU1;CCDC97;DPF3;KIF21B;BTRC;ARRDC4;ST6GAL1;ACOT7;DAPK2;STARD9;KRT8;NSMCE1;ACTN4;ARMC8;UNC13D;RUNX1;BCR;LARS2;PPP1R3F;NIF3L1;NUP210L;PPA1;CRISPLD2;KCNQ1;DDIT4;KCNQ4;PRKCQ;TRIB1;EZR;HPD;ZFPM1;MTMR3;EPB41;SDC3;STXBP2;MYNN;GATA2;IQGAP2;SAMSN1;SLC5A3;PTDSS2;RNF213;HSPH1;RAB11FIP1;C9;ZNF823;TSPAN5;SFN;HIVEP3;KCNN3;PLCG1;ZBTB7B;S…
HNF4A 19822575 ChIP-Seq HepG2 Human	887/6083	3.06078e-07	1.03905e-05	1.14142	17.1206	USP6NL;EHMT1;F11R;RBPJ;TSKU;NDST1;RABGEF1;SCAMP4;SAMD14;SYNGAP1;LIPC;UBASH3B;PSMD3;ANKFY1;C5ORF15;NGDN;HPCAL1;UNC5C;CACNA2D4;HSPG2;SND1;BCR;ACE2;LARS2;CLDN4;CLDN3;PRKAR1B;DDIT4;MPPE1;HPD;MTMR3;CDCA3;ABCB6;HPN;CLCNKB;AGAP1;GATA4;IQGAP2;MTMR4;ADAMTS14;HSPH1;EPB41L1;MOV10L1;PIP5K1B;ZBTB7B;RHBDL2;PPARGC1B;HEXIM1;EIF2AK1;LRBA;EDEM2;C12ORF73;NR0B2;MRPL21;GRIN2D;ABTB2;PKIB;UCK2;C6ORF89;NOSTRIN;SFXN1;AVL…
MITF 21258399 ChIP-Seq MELANOMA Human	819/5578	3.79583e-07	1.22415e-05	1.14933	16.9919	USP6NL;ZNF292;ITSN1;RBPJ;TSKU;ZFYVE28;NDST1;SCAMP4;LIPC;UBASH3B;PRKACB;MEF2C;STARD9;HPCAL1;CACNA2D4;HSPG2;SND1;BCR;LARS2;PRKAR1B;DDIT4;ORAI2;HPD;ZNF276;EXD3;ABCB6;AASDH;AGAP1;GATA2;PLA2G6;DEDD2;ADAMTS14;RNF213;EPB41L1;PRKAR2B;PIP5K1B;SFN;AMZ1;PPARGC1B;EXPH5;HEXIM1;JUN;LRBA;C12ORF73;EIF1;ABTB2;UCK2;C6ORF89;PYDC1;PSMG4;AVL9;RNF220;PIGT;QPRT;SHB;MRPL34;MED15;MRPL35;MECP2;TUBA1B;MRPL40;MECOM;CASP10;M…
GATA3 24758297 ChIP-Seq MCF-7 Human	328/2000	4.12191e-07	1.26602e-05	1.28376	18.8735	TES;WDSUB1;CALML5;ZNF292;HDAC11;TSKU;NUDT3;PCMT1;LSM11;ZNF608;NIPAL2;LIPH;CREB3L1;BSG;ZXDC;TRIM25;HMCN1;BTRC;TNS1;ABT1;ATP6V0E1;RSAD2;ARL15;KRT3;DAPK1;KRT8;BCR;SULT2B1;PPP1R3F;CLDN4;COX7A2L;PPA1;GRWD1;DDIT4;CD2BP2;VDAC2;TARS2;TRIB1;HPD;KCTD15;STX1A;ZNF398;TSPYL5;PTGES;SLC45A4;CDC42SE1;SDC4;CTBP2;PLA2G6;MTMR4;IQGAP2;EVPL;UGCG;RNF213;NUAK2;C9;ATP6V0A2;TSPAN5;ST8SIA6;ZBTB7B;ST3GAL2;SPTBN1;S100A11;PC…
RUNX 20019798 ChIP-Seq JUKART Human	121/616	6.74766e-07	1.97829e-05	1.5376	21.8476	CD83;CD82;RORA;MSI2;NR3C1;ZFYVE28;CCND3;LIPC;DPF3;BTRC;RGS9;MYLIP;SLC38A1;MAP2K2;KRT2;LMO2;ACSL6;FRMD4A;RUNX2;FOXP1;RUNX1;DDIT4;PPIF;PRKCQ;TRIB1;VCL;MACF1;PFKFB3;EPAS1;CHRNA9;IQGAP2;FAM83F;CHST11;ZNF706;DPH5;HIVEP3;ST8SIA6;ST3GAL2;SPTBN1;ATP6V0A1;NDFIP1;IQSEC1;HSPA4;ZBTB16;TRIP4;NBEAL2;FOXN3;ACSF3;PTK2;ABTB2;NET1;UCK2;DAP;PTPRC;STK24;HNRNPF;GNAQ;C6ORF89;SP5;MDM4;NMUR1;RERE;HBS1L;BTG2;TNFAIP8;DOCK…
WT1 25993318 ChIP-Seq PODOCYTE Human	529/3464	1.17519e-06	3.29565e-05	1.19541	16.3222	CYFIP2;NCKAP1;CHIC2;ITSN1;ADARB1;MRGPRE;F11R;BACH1;ALCAM;LIPC;ZMIZ1;CREB3L2;HIST3H2BA;DIP2B;CMKLR1;ANKS1B;VPS18;CUBN;ACOT7;DAPK1;DAPK2;NGDN;HPCAL1;UNC5C;PRKCA;SCAMP1;BCR;CPED1;HOXB9;ARMC3;MAP1B;TYRO3;PRKCQ;MPPE1;ASTN2;MTMR3;ANAPC16;CTBP2;AGAP1;NEDD4L;SAMSN1;ADAMTS14;CHST11;EPB41L1;PRKAR2B;ALX4;CEP72;ST3GAL5;PIP5K1B;ST3GAL1;AMZ1;RREB1;ST3GAL2;PPARGC1B;S100A11;LHPP;ST3GAL3;HEXIM1;LYN;JUN;NDFIP1;LRB…
GATA2 21666600 ChIP-Seq HMVEC Human	153/837	2.1576e-06	5.79855e-05	1.43089	18.6681	PHLDB1;TRAF3IP2;ITSN1;LDLRAD3;PLAT;NR3C1;SAMD14;STK11;LSM11;SCMH1;CCRL2;ZXDC;TNFSF10;CAPN2;TRIM25;PTGFRN;SYNPO;EPHB4;PPFIA3;CA14;TGM2;MAGI1;MEF2C;PCYT2;ACOT7;ATP6V0E1;ZBTB38;NSMCE2;FRMD4A;TEX2;THNSL1;PRKAB1;HSPG2;RUNX1;BCR;TANC1;NIF3L1;STIM1;PPA1;CRYZL1;CMPK2;ZFPM2;ZFPM1;CDKL1;SLC45A4;ZNF792;ZNF670;HPN;XPC;SLC1A5;MYL12A;SLC9A1;ARHGAP22;RNF217;ERI3;PSAP;G3BP2;PACSIN2;PLEK2;ZNF546;S100A11;PCK2;ATP6…
TCF7 22412390 ChIP-Seq EML Mouse	322/2000	2.94443e-06	7.59664e-05	1.26027	16.0503	CCNC;ICAM5;MRGPRE;LCTL;RBPJ;BACH1;ACTB;DCAF6;RABGEF1;RINL;ZMIZ1;CREB3L1;BSG;MYB;KIF21B;TBC1D22A;DAPK2;DAPK3;NSMCE1;SCAMP1;PRKAB1;UNC13D;HCFC1;RUNX1;SULT2B1;INPP4A;CLDN4;KATNAL1;TRIB1;ZFPM1;KCTD15;STX1A;RNF121;DHX9;HPN;PRDM15;PLA2G6;GATA2;TTBK1;DEDD2;ADAMTS14;CYB5R4;GALR1;RNF217;GSE1;TSPAN5;SFN;KCNN3;PLCG1;ZBTB7B;ST3GAL1;RALGDS;AMZ1;SNX8;RREB1;PPARGC1B;S100A11;LHPP;EGR1;CREBBP;SIAH2;NBEAL2;PYCR2;I…
CTNNB1 20460455 ChIP-Seq HCT116 Human	174/988	4.68868e-06	0.000116315	1.37858	16.9156	EHF;CRTC3;KIAA1191;STK19;LDLRAD3;MSI2;ACTB;GOLGA4;LIPH;NIPAL2;CDC27;CAPN2;SLC39A8;NRCAM;DIP2B;HMGN2;BTRC;PRKACB;MAGI1;CUBN;RNF43;PCYT2;PRKCB;DAPK2;NSMCE2;PRKCA;RUNX2;RUNX1;ADAM19;SULT2B1;RAB30;CRISPLD2;TNIK;ADNP;UTRN;TRIB1;GNAZ;MACF1;CTBP2;SHC1;EPAS1;ANKRD11;ITPR1;CLEC16A;AGAP1;RHOBTB1;CORO1C;STK3;RAB11FIP1;NUAK2;IRAK2;TSPAN5;ZBED5;ATP6V0A1;TRAPPC3;CREBBP;UBE2H;SLC37A2;TGFB2;SLC37A1;SMAD3;EIF2AK1…
GATA6 25053715 ChIP-Seq YYC3 Human	320/2000	5.49083e-06	0.00013117	1.25245	15.1702	USP6NL;EHF;CMAS;MAML2;F11R;TSKU;PDCD2L;DCAF6;RPS6KA4;ALCAM;ZMIZ1;NIPAL2;LIPH;CREB3L1;DLEU1;PTGFRN;BTRC;PRKACB;FBXO9;CMKLR1;ACVR1;MEF2C;ACOT7;KRT3;FOXH1;KRT8;PRKCA;ACTN4;SCAMP1;PRKAB1;UNC13D;RUNX1;SULT2B1;CLDN4;NUP210L;PPA1;KCNQ1;DDIT4;TYRO3;CD2BP2;VDAC2;TARS2;TRIB1;ZFPM1;ZNF398;GCDH;ZBTB8A;CDCA3;SDC4;CTBP2;ABCB6;EPB41;DHX9;SUPT4H1;MTMR4;IQGAP2;EVPL;MYL12A;C12ORF57;PGBD2;NUAK2;RDH12;TSPAN8;ZNHIT6;…
KDM2B 26808549 Chip-Seq HPB-ALL Human	319/2000	7.45285e-06	0.000171682	1.24853	14.7413	USP6NL;NCKAP1;TES;TMEM41B;ZNF292;IKZF1;EPRS;C14ORF93;RBPJ;ACTB;DCAF6;ZFYVE28;NDST1;RINL;ALCAM;UBASH3B;ZMIZ1;BSG;MYB;RCC1;FBXO6;BTRC;ACVR1;VPS18;ACTN1;C10ORF55;RUNX1;BCR;RRAGC;PPA1;ZSCAN22;ANTXRL;DDIT4;ORAI2;PRKCQ;ZFPM1;ATF3;CDC42SE1;KLK1;EPB41;DHX9;STXBP1;PIK3R2;DEDD2;C12ORF57;FAM171A1;PTDSS2;CHST11;ST3GAL5;SFN;HIVEP3;ZBTB7B;ST3GAL1;RALGDS;AMZ1;ZBED5;RREB1;PPARGC1B;ST3GAL3;ATP6V0A1;EXPH5;HEXIM1;E…
MYB 21317192 ChIP-Seq ERMYB Mouse	161/923	1.82723e-05	0.000406402	1.36541	14.8968	USP6NL;SCARB1;MAML2;CSF1;ZFAND6;PRDM2;IKZF1;TSEN2;BACH1;DOCK11;CCND3;ALCAM;GNPTAB;CAPN2;SLC39A8;TBC1D22A;FBXO9;PDK1;MAP2K3;ACOT7;RSAD2;SWAP70;NSMCE2;USP2;HPCAL1;MITF;ACTN4;TEX2;PRKAB1;TLE6;RUNX1;BCR;MAPKAPK3;RRAGC;KATNAL1;PKP4;VCL;XPR1;ZBTB8A;NUP205;ITPR1;ABHD5;FOXO3;EVPL;SAMSN1;RAP1GAP;DEDD2;STK3;SOCS2;GNG10;HSPH1;MAN2A1;PIP5K1B;SNX9;RREB1;ATP6V1C1;PRNP;UBE2H;VCAM1;IQSEC1;IDH1;RAB27A;IFFO2;PRG3;…
TFAP2C 20629094 ChIP-Seq MCF-7 Human	202/1203	1.94656e-05	0.00041851	1.31439	14.257	CALML5;CPNE4;ZNF609;DAG1;RCC1;TBC1D22A;ZNF169;EPHB4;ANKS1B;ST6GAL1;KRT3;ACTN1;DAPK2;NSMCE2;DAPK3;HPCAL1;PRKCA;KCNK17;ACTN4;RUNX1;BTC;INPP4A;CLDN4;PPA1;CRISPLD2;ZFPM1;STX1A;CDC42SE1;ZBTB8A;TMEM63B;AGAP1;ZBTB4;KALRN;DEDD2;ERI3;TSPAN5;HIVEP3;ST8SIA6;PLCG1;AMZ1;SNX8;RREB1;RALGDS;PPARGC1B;RAB11FIP4;ST3GAL2;HOMER2;STARD10;FER1L6;MRPL21;ABTB2;PKIB;TRMT11;SPAG17;TINAGL1;HIP1;C2CD2;TECR;SHB;MED15;SIPA1L3;…
FOXM1 26100407 CHIP-SEQ Hek293 flp-in Human	303/1934	5.29139e-05	0.00110095	1.22638	12.076	TES;TRAF3IP2;MAML2;F11R;EPRS;RBPJ;ZNF609;ZNF608;CDC27;ZNF846;ANKFY1;RCC1;EPHB4;SOX5;ARRDC4;ABT1;ARL15;ACTN1;FOXH1;NSMCE2;KRT8;UNC5C;PRKCA;ACTN4;ANK1;RUNX2;CLDN4;KATNAL1;CCNY;ARMC3;DDIT4;TARS2;PRKCQ;TRIB1;EZR;NUMBL;CDCA3;EPB41;SDC3;HPN;NEDD4L;PIK3R2;EVPL;DEDD2;UGCG;RNF217;CSTF1;TP53BP2;ST3GAL5;TSPAN5;PCK1;ZBTB7B;ZBED5;RREB1;ATP6V1C1;ST3GAL2;SPTBN1;EXPH5;HEXIM1;LRRC37A3;EDEM3;RABGAP1L;CRADD;HOMER2;…
PPAR 26484153 Chip-Seq NCI-H1993 Human	196/1185	6.38074e-05	0.00128612	1.29472	12.5066	EHF;TES;MAML2;CCNH;CBLB;ZFYVE28;TRIM25;SOX6;PDK1;NSMCE2;KRT8;DDIT4;TFAM;TRIB1;PTGES;SLC45A4;SDC4;EPAS1;STXBP2;PLA2G6;MYL12A;DEDD2;ADAMTS14;RNF213;ZNF706;SNX9;ZBTB7B;ZBED5;PPARGC1B;HEXIM1;FMO9P;LRRN3;GADD45A;IFFO2;PRDX6;ABTB2;HNRNPL;C7ORF65;REN;DCP1A;CDK15;CDC42SE2;SPAG17;TINAGL1;ELL;PHF20;AP2A1;PCSK6;AREG;MED15;PPCDC;LETM2;ANKRD9;SERP2;FAM102A;TRIM7;TEAD1;JAK1;SLC39A10;ELOVL6;ELOVL7;SLC7A6;MBLAC1…
SOX9 24532713 ChIP-Seq HFSC Mouse	224/1384	7.70848e-05	0.00150666	1.26693	11.9985	ITSN1;LDLRAD3;EPRS;BACH1;DCAF6;ALCAM;OPHN1;ZMIZ1;ANKFY1;HMCN1;EPHB4;TNS1;ACOT7;ARL15;ACTN1;DAPK2;NSMCE2;PRKCA;ANK3;ANK1;SND1;RUNX1;LARS2;CLDN8;KCNQ1;CRYZL1;ORAI2;COL8A2;ASTN2;EZR;PTGES;MACF1;ANAPC16;CTBP2;NEDD4L;PLA2G6;IQGAP2;CDKN2AIP;ART3;CHST11;C9;ERI3;DPH3;HIVEP3;ST3GAL1;RALGDS;RAB11FIP4;ST3GAL2;GRXCR2;IQSEC1;MICAL3;IFFO2;MICAL2;FOSL2;UCK2;HNRNPF;DDR1;ECM1;PIGT;HIP1;DENND1A;LIMD1;IMMP2L;ADAMTS…
FOXP2 23625967 ChIP-Seq PFSK-1 AND SK-N-MC Human	148/863	9.2411e-05	0.00175309	1.34242	12.4701	HDDC2;SCARB1;CHIC2;ZNF692;TMEM41B;GUCA1B;RNY4P16;LDLRAD3;ADARB1;RBPJ;LCTL;NR3C1;TPGS1;TSKU;PLB1;YY1;RABGEF1;PCMT1;CCND3;UBASH3B;ZMIZ1;PSMD3;CHP1;SBF2;AP5S1;TGM2;TNS1;PDK1;PDGFRB;VPS18;ATP6V0E1;HARBI1;LMO2;ACTN4;FOXP1;BCR;KAT6A;DDIT4;PPIF;TYRO3;PKP1;GEMIN8;RAI14;SEMA7A;AASDH;EPAS1;HVCN1;FOXO3;C12ORF57;SOCS2;CTIF;TCTEX1D1;PSAP;PLXNA2;ZNF425;ZBTB7B;GAS2L1;AMZ1;RALGDS;CBX8;PLK3;FIS1;KLHDC3;CBX6;OSBPL…
MYC 22102868 ChIP-Seq BL Human	138/797	0.00010148	0.00187014	1.35538	12.4636	USP6NL;SCARB1;DGKD;TRAF3IP2;GOLIM4;PRDM2;BACH1;SCAMP4;SYNGAP1;RINL;RIMS3;DLEU1;COTL1;CCDC97;TBC1D22A;PDE8A;SLC39A3;MAP2K3;TLE3;KDM2B;DDIT4;ORAI2;PPIF;ADNP;TRIB1;ZFPM1;MAD1L1;RNF121;GNAZ;NUMBL;EPB41;MYNN;CLEC16A;SLC1A5;MTMR4;FOXO3;SLC9A1;PTDSS2;CALD1;TBC1D14;ZNF425;ZBTB7B;PPARGC1B;PCK2;BTF3;EGR1;CD164;CDT1;CBX6;SMAD3;AUTS2;IQSEC1;NEK6;NFATC2;NBEAL2;POU2F2;ACSF3;MYLPF;HNRNPL;EFNA3;ATG16L2;HNRNPF;ID…
MAF 26560356 Chip-Seq TH1 Human	309/2000	0.000126522	0.00226685	1.20939	10.8544	IFITM3;CYFIP2;CHIC2;MAML2;ZNF292;PPP2R2A;C14ORF93;DCAF6;SAMD14;ALCAM;CREB3L1;RPS6KA1;CHEK1;TNFSF10;DLEU1;TRIM25;CCDC97;RCC1;FBXO6;KIF21B;STARD9;PRKAB1;GCAT;UNC13D;RUNX1;BCR;NUP210L;CCNY;RRAGC;PPP1R3B;DDIT4;ORAI2;KCNQ4;PRKCQ;TRIB1;ZFPM1;ATF3;BLZF1;CDC42SE1;GYPC;EPB41;DHX9;XPC;PIK3R2;PLA2G6;MTMR4;IQGAP2;C12ORF57;FAM171A1;RNF213;RAB11FIP1;ATP6V0A2;SFN;HIVEP3;PLCG1;ZBTB7B;ST3GAL1;ZBED5;SPTBN1;S100A11…
RUNX1 21571218 ChIP-Seq MEGAKARYOCYTES Human	721/5071	0.000226903	0.00395548	1.11296	9.33886	USP6NL;CHIC2;ZNF292;ADARB1;F11R;EPRS;RBPJ;BACH1;TSKU;DCAF6;ZFYVE28;NDST1;FAM122A;RABGEF1;SCAMP4;PCMT1;SYNGAP1;ZMIZ1;MYB;ANKFY1;CMKLR1;NUP214;CUBN;PRKCB;DAPK1;DAPK2;PIH1D1;DAPK3;HPCAL1;PRKCA;CACNA2D4;SCAMP1;HSPG2;SND1;HCFC1;BCR;PRKAR1B;PRR19;ZSCAN22;DDIT4;TMEM79;ORAI2;TYRO3;MPPE1;HPD;ZNF398;RNF121;ZNF276;CDC42SE1;ANAPC13;EXD3;CTBP2;ABCB6;PRDM15;AGAP1;XPC;FPR3;PLA2G6;IQGAP2;MTMR4;DEDD2;C12ORF57;RNF…
AHR 22903824 ChIP-Seq MCF-7 Human	118/690	0.000513206	0.00871099	1.33867	10.1402	TES;ATP8A2;WDSUB1;MSI2;RBPJ;BZW2;NR3C1;TSKU;ZNF608;COTL1;NRCAM;MAP3K7;TBC1D22A;TNS1;TLE3;ZBTB38;FRMD4A;SLC30A1;RUNX2;SHISA7;FOXP1;RUNX1;C6ORF132;CRISPLD2;DDIT4;RAI14;ABHD2;PRDM15;PLA2G6;MCHR1;SOCS2;CHST11;PLEK2;ST3GAL1;SPTBN1;TFAP2A;PRELID2;TMEM120B;CBX5;AUTS2;TCEANC;FOXN3;FER1L6;LSM3;FOSL2;C1ORF100;DAB2;RNF182;MDM4;DEGS1;CALM2;CPEB4;NFE2L2;SPAG17;THRB;SLC44A2;AP4E1;PTPRJ;PYGL;AREG;SIPA1L3;PITPNC…
KLF1 20508144 ChIP-Seq FETAL-LIVER-ERYTHROID Mouse	183/1144	0.000627275	0.0103742	1.25217	9.23368	NPFFR1;CD82;ZFAND6;ITSN1;HDAC11;IKZF1;BACH1;TSKU;ACTB;YY1;FAM122A;SAMD14;STK11;LIPC;UBASH3B;PIM1;BTRC;MAP3K7;TGM2;ABT1;MYLIP;ACOT7;CISH;RSAD2;ARL15;NHLRC4;DAPK2;LMO2;ACSL6;ATP11B;CDYL;PRKAB1;ANK1;RUNX1;TOM1L1;RAB30;STIM2;PKP1;GEMIN8;EZR;HPD;MAD1L1;XPR1;PTGES;GYPC;ABHD2;NPRL3;SUPT4H1;AK2;RHOBTB3;NEDD4L;SLC1A4;ABHD5;KALRN;PLD3;DEDD2;STK3;NCKIPSD;NEU3;VCPIP1;PTDSS2;UGCG;ZNHIT6;PSAP;PACSIN2;PLXNA2;TS…
SMAD3 22036565 ChIP-Seq ESCs Mouse	165/1020	0.000691261	0.0111466	1.26626	9.21457	ATP8A2;CMAS;CPNE5;MAML2;ITSN1;LDLRAD3;MSI2;RBPJ;CCND3;GOLGA4;LIPC;ZMIZ1;CDH1;SESN2;MYB;PIM1;PDE8A;TGM2;TNS1;PDK1;MAP2K3;MAGI1;TLE3;KDM2B;ARL15;DAPK1;ACTN1;FOXH1;NSMCE2;HPCAL1;SARS;PRKCA;FRMD4A;CACNA2D4;ACTN4;ATP1B2;CDYL;HSPG2;TLE6;SHISA7;FOXP1;ADAM19;TANC1;CLDN4;KCNQ1;DDIT4;KCNQ4;GEMIN7;UTRN;ASTN2;EZR;MAD1L1;RAI14;MACF1;CTBP2;CCDC148;HVCN1;AGAP1;ADAMTS14;PODXL;ZMAT4;ERI3;UBR5;GSE1;HIVEP3;ST8SIA6;…
GATA1 22383799 ChIP-Seq G1ME Mouse	302/2000	0.00072044	0.0113337	1.182	8.55251	TRAF3IP2;AQP9;CCNC;EPRS;BACH1;UBE2L3;ZFYVE28;NDST1;FAM122A;SCAMP4;SAMD14;CREB3L3;CREB3L1;BSG;MYB;TNFSF10;ANKFY1;TRIM25;KIF21B;FBXO9;ANKS1B;ABT1;DAPK1;FOXH1;ACSL6;ACTN4;ANK3;ANK1;HCFC1;RUNX1;PPA1;DDIT4;TFAM;MPPE1;EZR;BLZF1;ZBTB8A;DHX9;NPRL3;PRDM15;MYNN;SAMSN1;ADAMTS14;NUAK2;ATP6V0A2;GSE1;TSPAN5;PLEK2;ZBTB7B;ATP6V0A1;EDEM3;LYN;EGR1;TRAP1;TNFSF14;EIF2AK1;STARD10;MICAL3;NFATC2;PYCR2;ELL2;PRDX6;EIF1;G…
KDM2B 26808549 Chip-Seq DND41 Human	301/2000	0.000908661	0.0139544	1.17808	8.25074	IFITM3;USP6NL;PPP2R2A;RBPJ;TSKU;ZFYVE28;SYNGAP1;ZMIZ1;CREB3L1;BSG;ZNF846;RPS6KA1;CHEK1;DLEU1;CCDC97;RCC1;DPF3;FBXO6;PRKACB;ACTN1;STARD9;FOXH1;DAPK3;HPCAL1;ACTN4;HCFC1;CARHSP1;KATNAL1;RRAGC;PPA1;ZSCAN22;ANTXRL;DDIT4;TFAM;PRKCQ;ZFPM1;STX1A;PTGES;SLC45A4;CDC42SE1;ZBTB8A;KLK1;EPAS1;EPB41;STXBP1;PIK3R2;DEDD2;C12ORF57;CHST11;TP53BP2;ST3GAL5;SFN;ZBTB7B;AMZ1;PPARGC1B;ST3GAL3;HEXIM1;EDEM3;PLK3;JUN;GADD45A…
CLOCK 20551151 ChIP-Seq 293T Human	74/407	0.00101839	0.0152758	1.42323	9.80542	SCARB1;PHLDB1;CD82;SLC44A2;ZFAND6;PLAT;F11R;CLU;ACTB;LAPTM4B;LASP1;ADAMTSL4;PIM1;MFSD1;PDK1;NDEL1;TGM2;TLE3;PDCD6IP;RSAD2;DAPK1;ACTN1;TSC22D3;USP2;RUNX2;MTSS1;ADAM19;SLC7A6;CLIP1;CARHSP1;COL4A2;THRAP3;DDIT4;MYH9;ANGPTL4;VCL;VAMP3;PPP1R15B;PFKFB3;DCTN2;AK2;ITPR1;NPAS2;DNAJB1;PTDSS2;DNAJB6;CALD1;SH3BP5;BNIP2;MAPK1;PCK1;PPARGC1B;HEXIM1;EGR1;UBE2H;CCDC12;AUTS2;GADD45A;CEP350;PTGES3;XPO7;MAPK14;PTK2;E…
PPARD 23208498 ChIP-Seq MDA-MB-231 Human	90/516	0.00122272	0.0179239	1.36531	9.15671	U6;MRFAP1L1;MAML2;ELL;CHD9;KIAA1671;MRFAP1;HIST1H1T;CBLB;AP2A1;EPRS;RBPJ;MRPL34;LIMD1;MRPL35;Y_RNA;COX7C;SERP2;LASP1;CREB3L3;MYO18B;DAG1;COTL1;MYO18A;GPR137;TRIM25;MFSD1;NRCAM;MYBL2;MAN1A1;ZNF444;CCDC75P1;ABCC3;PLA2G12A;DYNLT1;TBC1D8;C4ORF46;TMEM135;RASA3;KAT6B;ADORA2B;TMBIM1;CAT;BIRC5;MYH9;MPPE1;ANGPTL4;PPP1R12B;RPS2P55;PVT1;STXBP2;ETFDH;ASAP1;RPL31P20;HS1BP3-IT1;CLCN3;7SK;AGPAT4;PSMB6;PTDSS2;JP…
EKLF 21900194 ChIP-Seq ERYTHROCYTE Mouse	194/1239	0.00126221	0.0180917	1.22566	8.18113	CCNH;ITSN1;HDAC11;PPP2R2A;IKZF1;EPRS;NUDT3;SNRPD2;MYB;RCC1;BTRC;SOX6;PDK1;DAPK2;NGDN;ANK1;COX7A2L;TARS2;MPPE1;CDC42SE1;NUP205;EPB42;EPB41;STXBP2;UGCG;GNG10;CSTF1;ST3GAL5;DPH5;PLEK2;ST3GAL1;CDT1;GADD45A;EIF2AK1;MICAL3;PYCR2;PRDX6;TBL3;SFXN1;TMCC2;CPEB4;BTG2;FEN1;RPLP1;PIGQ;DENND1A;MRPS10;AP2A1;STON2;SHB;MRPL34;ANKRD9;SH3BGRL3;RRP15;GSTO1;BAZ1A;JOSD2;ZDHHC14;PSMA1;TUT1;MAPRE2;ERGIC1;CD63;OAT;TOMM40…
KDM2B 26808549 Chip-Seq JURKAT Human	299/2000	0.00142781	0.0200204	1.17025	7.66706	IFITM3;USP6NL;NCKAP1;ADARB1;C14ORF93;RBPJ;DCAF6;ZFYVE28;SAMD14;ALCAM;ZMIZ1;CHEK1;DLEU1;RCC1;DPF3;FBXO6;ACOT7;ACTN1;KRT2;FOXH1;HPCAL1;PRKCA;CACNA2D4;UNC13D;RUNX1;BCR;PPP1R3F;CRISPLD2;MAP1B;ANTXRL;DDIT4;PRKCQ;EPAS1;STXBP1;PIK3R2;GATA2;C12ORF57;CHST11;SFN;HIVEP3;ST8SIA6;ZBTB7B;ST3GAL1;RALGDS;ZBED5;ST3GAL3;ATP6V0A1;EDEM3;PLK3;CDT1;JUN;TNFSF14;CRADD;DNAH14;GDF2;IFFO2;MTHFR;GP6;FOSL2;GRIN2D;HNRNPL;EHD1…
FOXO3 23340844 ChIP-Seq DLD1 Human	115/695	0.00197794	0.0271441	1.29525	8.06381	EHF;TES;ITPRIP;KDM1A;GOLIM4;CBLB;PRDM2;ZNF608;UBASH3B;PRKACG;MYB;PIM1;CAPN2;ZNF169;PDE8A;MAGI1;ARRDC4;VPS18;MYLIP;MEF2C;SWAP70;BTC;ADAM19;LARS2;CLDN4;COX7A2L;TFAM;ATP6V0D2;DDX1;CLCNKB;SLC1A5;MCHR1;FOXO1;DEDD2;FAM83F;PACSIN2;PLEK2;HIVEP3;STXBP6;RALGDS;ZBED5;OSBPL8;SMAD4;ANKRD27;SIAH2;STARD10;KLHL21;DHCR24;KLHL23;NR0B2;GP9;H1F0;HNRNPF;BHLHE40;HBP1;CPEB4;BCL2L1;BCAR3;SLC25A1;ITGB1;DDR1;RERE;HIP1;ITG…
E2A 27217539 Chip-Seq RAMOS-Cell line Human	297/2000	0.00220707	0.0296575	1.16243	7.1095	CYFIP2;TRAF3IP2;CBLB;F11R;LIPC;ZMIZ1;RPS6KA1;MYB;CREB3L2;CDK5RAP1;DAG1;BTRC;TBC1D22A;VPS18;C5ORF15;DAPK3;HPCAL1;PRKAB1;BCR;INPP4A;DDIT4;ORAI2;CD2BP2;VDAC2;TRIB1;HPD;ZFPM1;STX1A;NUMBL;NUP205;KLK1;STXBP1;PRDM15;GATA4;CDKN2AIP;TTBK1;MYL12A;DEDD2;C12ORF57;RAB11FIP1;NUAK2;EPB41L1;KCNMB2;SFN;KCNN3;ZBTB7B;ST3GAL2;SCAI;HEXIM1;APOBEC3C;LRRC37A3;LYN;PLK3;CDT1;CREBBP;GADD45A;EIF1;EHD1;WDR60;C7ORF65;HNRNPF;I…
TP53 23651856 ChIP-Seq MEFs Mouse	458/3193	0.00229218	0.0301726	1.12281	6.82471	ITSN1;F11R;TSKU;ZFYVE28;NDST1;RABGEF1;GPR176;ZMIZ1;CREB3L2;ZXDC;CDK5RAP1;ANKFY1;DIP2B;ANKS1B;NUP214;CUBN;ACOT7;PRKCB;DAPK1;HPCAL1;PRKCA;ARMC8;HSPG2;SND1;UNC13D;BCR;ACE2;CLDN4;NUP210L;DDIT4;ORAI2;MPPE1;ASTN2;CTBP2;CLCNKB;AGAP1;NEDD4L;IQGAP2;SAMSN1;ADAMTS14;CHST11;EPB41L1;PRKAR2B;PLEK2;PLCG1;ZBTB7B;ST3GAL2;ST3GAL3;PLK3;PRELID2;TRIP4;MRPL21;AIF1L;EHD1;HNRNPL;MLLT11;TBL3;UCK2;EIF5;RNF220;CDC42SE2;BTG…
VDR 23401126 ChIP-Seq LCL-AND-THP1 Human	46/239	0.00277854	0.0358432	1.5066	8.86761	ELL;ITGB5;CHD9;CELF2;GOLIM4;HTT;PLAT;ASAP2;SNX30;AGPAT1;PLB1;PIK3C2B;EXOSC7;PTBP1;ZNF609;ZMIZ1;IRAK2;SH3TC1;IL21R;PIEZO1;DLGAP1;STAP2;FNIP1;TRAPPC3;SLC37A2;GALNT5;RBM15;CRADD;ITPK1;USP2;FRMD4A;FOXN3;PPP2R3A;PTK2;SSH1;INPP4A;ABTB2;STK24;CRYZL1;PITPNM2;TBXAS1;RFT1;CD248;INTS9;XKR6;BCL2L1
SMARCA4 23332759 ChIP-Seq OLIGODENDROCYTES Mouse	365/2522	0.00384776	0.0486629	1.13289	6.29915	USP6NL;NCKAP1;EHF;WDSUB1;TRAF3IP2;CPNE4;CCNH;EHMT1;CBLB;PPP2R2A;RBPJ;BACH1;NUDT3;FAM122A;GOLGA4;ALCAM;LIPC;UBASH3B;NIPAL2;CREB3L2;DPF3;PTGFRN;BTRC;SOX6;PRKACB;PDK1;TNS1;ARL6IP6;ARRDC4;ACVR1;ABT1;CUBN;ST6GAL1;DAPK1;NSMCE2;HPCAL1;UNC5C;PRKCA;ANK3;ATG14;SND1;RUNX1;BTC;INPP4A;KATNAL1;CCNY;RRAGC;PPA1;MAP1B;TRIB1;EZR;NUMBL;CTBP2;SDC3;NEDD4L;SLC5A3;GNG10;NUAK2;CHST11;EPB41L1;GALR1;HIVEP3;STXBP6;ST3GAL3;…
UTX 26944678 Chip-Seq JUKART Human	294/2000	0.00411329	0.0510206	1.15068	6.32132	CYFIP2;WDSUB1;HDAC11;ADARB1;C14ORF93;TSKU;ACTB;GOLGA4;PRKACG;RPS6KA1;CHEK1;CCDC97;RCC1;DPF3;KIF21B;ARL6IP6;ACOT7;ACTN1;DAPK3;C10ORF55;CACNA2D4;PRKAB1;BCR;INPP4A;PPP1R3F;RRAGC;KCNQ1;ORAI2;CD2BP2;TFAM;TARS2;PRKCQ;MPPE1;TRIB1;ZFPM1;STX1A;RNF121;MACF1;ZBTB8A;GYPC;EPB41;MYNN;CLCNKB;SUPT4H1;XPC;GATA2;SLC5A3;EVPL;C12ORF57;RNF213;SFN;KCNN3;PLCG1;ZBTB7B;S100A11;ST3GAL3;ATP6V0A1;HEXIM1;EGR1;CDT1;JUN;NDFIP1…
MECOM 23826213 ChIP-Seq KASUMI Mouse	286/1951	0.00537462	0.0654081	1.14749	5.99684	IFITM3;CYFIP2;TES;AQP9;F11R;BACH1;NUDT3;RPS6KA4;SCAMP4;RABGEF1;ZMIZ1;TNFSF10;ANKFY1;CCDC97;FBXO6;DIP2B;MFSD2B;TNS1;ACOT8;ACOT7;ARL15;NGDN;MFSD12;SND1;UNC13D;INPP4A;THAP6;CCNY;DDIT4;ORAI2;BTK;PRKCQ;TRIB1;ZFPM1;SLC45A4;AGAP1;SAMSN1;DEDD2;UGCG;GNG10;NUAK2;RDH12;CHST11;PRKAR2B;ZNHIT6;DPH3;ATP6V0A2;GSE1;ST3GAL1;RREB1;PCK2;ATP6V0A1;HEXIM1;JUN;TNFSF14;EIF2AK1;SIAH2;EDEM2;RAB27A;PYCR2;PRDX6;FOSL2;GADD45G…
GATA1 22025678 ChIP-Seq K562 Human	11/38	0.00643051	0.0768089	2.26594	11.4355	EMX2OS;CREB3L3;RSAD2;SLC43A3;SLC44A2;CDH1;NPRL3;MYNN;MTR;PIK3AP1;SDK2
TCF7L2 21901280 ChIP-Seq H4IIE Rat	157/1023	0.00752016	0.088191	1.20133	5.87472	USP6NL;OTUD5;CHIC2;TMEM41B;TRAF3IP2;GOLT1A;ZNF292;ZFAND6;MRFAP1;RORA;F11R;RPL10A;CARF;PLB1;PCMT1;LIPC;CCDC91;ALCAM;ZMIZ1;GRAP2;BSG;CREB3L2;PIM1;CDK5RAP1;COTL1;SLC25A42;SOX6;PDE8A;PSPH;FBXO9;MAGI1;ABT1;NSF;RNF43;ACTN1;HARBI1;NSMCE2;HPCAL1;SLC30A1;PRKCA;ATP11A;ARMC8;SCAMP1;BTC;CLIP1;PRKAR1B;CRISPLD2;MAPKAPK2;MSH5;VDAC2;TNIK;MAD1L1;RAI14;NUP205;CTBP2;DHX9;SUPT4H1;ITPR1;AGAP1;PLA2G6;STK3;CYB5R4;CALD1…
BRD4 25478319 ChIP-Seq HGPS Human	334/2326	0.00880304	0.101392	1.12402	5.31962	NCKAP1;EHF;TES;WDSUB1;CCNH;ACSM4;BACH1;FAM122A;CCDC91;ALCAM;LIPC;UBASH3B;ZMIZ1;NIPAL2;CREB3L1;CDC27;DLEU1;DPF3;ANKS1B;CUBN;NGDN;NSMCE2;KRT8;HPCAL1;PRKCA;CACNA2D4;ATG14;HSPG2;ANK1;SND1;RUNX2;RUNX1;NIF3L1;THAP6;CARHSP1;COX7A2L;CRISPLD2;TYRO3;TARS2;MPPE1;ZFPM2;EZR;TSPYL5;PTGES;MACF1;HS3ST3A1;SDC4;HIST1H3J;EPAS1;DHX9;FPR1;MYNN;ABCB8;CDKN2AIP;UGCG;CYB5R4;RNF213;DPH3;TP53BP2;GSE1;DPH5;ST3GAL1;S100A11;L…
GATA1 19941827 ChIP-Seq MEL86 Mouse	290/2000	0.00890856	0.100807	1.13503	5.35818	NCKAP1;EHF;MAML2;ITSN1;WIPF3;AQP9;HDAC11;LDLRAD3;ICAM5;IKZF1;EPRS;ZFYVE28;NDST1;LIPC;ZMIZ1;CREB3L1;MYB;PTGFRN;HMCN1;BTRC;SOX6;EPHB4;SOX5;ACOT7;HPCAL1;ACSL6;ANK3;RUNX1;INPP4A;NUP210L;CRISPLD2;PRKCQ;EZR;ZFPM1;SLC45A4;MTMR3;GYPC;DHX9;NPRL3;SUPT4H1;NEDD4L;GATA2;IQGAP2;ANAPC10;HSPH1;PRKAR2B;GALR1;ST3GAL5;PIP5K1B;SFN;KCNN3;ZBTB7B;ST3GAL1;RREB1;ATP6V1C1;PPARGC1B;EGR1;PLK3;NDFIP1;CRADD;IQSEC1;GADD45A;MIC…
PRDM5 23873026 ChIP-Seq MEFs Mouse	157/1029	0.00926285	0.103009	1.19433	5.59153	ZNF451;HDDC2;TES;EHMT1;ZC3HAV1L;CCNC;PPP2R2A;BZW2;RABGEF1;PCMT1;CCND3;CHCHD2;CREB3L2;PIM1;MAP3K7;ZNF169;EPHB4;TMEM14B;PSPH;TMEM14C;TMOD1;NUP214;DAPK1;NSMCE2;CASK;HCFC1;KCTD7;PRKAR1B;KAT6A;PMS2P1;UTRN;EZR;MAD1L1;NUP205;NDUFB11;RHOBTB3;GATA4;IQGAP2;FOXO3;APOO;UGCG;CYB5R4;EBP;PODXL;UBR5;ABL1;PIP5K1B;RREB1;ATP6V1C1;RBM10;AKIRIN2;CD164;UBE2H;TOR1A;AUTS2;ODF2;CAV2;EIF2AK1;NUP153;TBCA;TOR1B;ELL2;PTK2;UB…
EGR1 19374776 ChIP-ChIP THP-1 Human	16/68	0.0104401	0.114133	1.84183	8.40263	EGR1;JUN;NPM1;RBM15;MAP2K2;SMAD3;DAPK1;SHC1;AFF1;MLLT11;AHI1;CDK6;ABL1;MAPK1;HBP1;SSX2IP
ARNT 22903824 ChIP-Seq MCF-7 Human	156/1029	0.0118069	0.126924	1.18672	5.26794	TES;ATP8A2;WDSUB1;LDLRAD3;MSI2;RBPJ;NR3C1;BZW2;TSKU;MYLK3;GALNT10;LIPC;ZNF608;MYB;COTL1;NRCAM;DIP2B;SOX6;MAP3K7;TBC1D22A;TNS1;RNF43;TLE3;SLC38A1;ZBTB38;SLC30A1;FRMD4A;ATP11A;RUNX2;SHISA7;FOXP1;RUNX1;C6ORF132;COX7A2L;RRAGC;CRISPLD2;DDIT4;RAI14;CDC42SE1;EPAS1;ABHD2;PRDM15;MRO;PLA2G6;MCHR1;SLC9A1;SOCS2;CHST11;PLEK2;STXBP6;ST3GAL1;SPTBN1;TFAP2A;TMEM120B;PRELID2;JUN;RABGAP1L;TGFB2;CBX5;IQSEC2;AUTS2;TC…
ELK3 25401928 ChIP-Seq HUVEC Human	288/2000	0.0127932	0.135273	1.1272	4.91329	IFITM3;KDELR1;ICAM5;F11R;C14ORF93;BACH1;ACTB;RPS6KA4;ZFYVE28;SYNGAP1;ZNF608;UBASH3B;CHEK1;KIF21B;BTRC;PRKACB;EPHB4;TNS1;DAPK3;HPCAL1;PRKAB1;HSPG2;RRAGC;DDIT4;ORAI2;VDAC2;TRIB1;STX1A;SLC45A4;CDC42SE1;GYPC;EPB41;DHX9;SDC3;HPN;PLA2G6;GATA2;EVPL;PTDSS2;ZNHIT6;C9;TP53BP2;SFN;PLEK2;PLCG1;ZBTB7B;ST3GAL1;ST3GAL2;PCK2;FIS1;JUN;TNFSF14;GADD45A;MICAL2;MTHFR;GPN2;PRDX6;IFFO1;FOSL2;SNHG3;HNRNPL;EHD1;MYLPF;TBL…
LXR 22158963 ChIP-Seq LIVER Mouse	288/2000	0.0127932	0.133091	1.1272	4.91329	USP6NL;CHIC2;ITSN1;WIPF3;AQP9;LDLRAD3;ADARB1;BACH1;TSKU;NDST1;LIPC;CREB3L3;ZMIZ1;TNFSF10;FDXR;TRIM25;DPF3;SYNPO;TNS1;ARRDC4;ST6GAL1;RSAD2;DAPK1;ACTN1;DAPK2;PRKAB1;BCR;CLDN3;PPP1R3B;CRYZL1;HPD;PTGES;SDC4;EPAS1;SUPT4H1;NEDD4L;GATA4;PLA2G6;IQGAP2;NEU3;UGCG;NUAK2;ZNHIT6;ST3GAL5;GSE1;PCK1;RREB1;ATP6V1C1;PPARGC1B;LHPP;BRAP;PLK3;JUN;CRADD;HOMER2;GADD45A;STARD10;MICAL3;MICAL2;NR0B2;PRDX6;CIDEC;FOSL2;GADD…
STAT6 20620947 ChIP-Seq CD4 POS T Human	82/508	0.0146655	0.150147	1.26354	5.33499	CYFIP2;TNFAIP8;TES;MAML2;TNFAIP3;RORA;ARRB1;ADAR;MSI2;IKZF1;MED15;CDC14A;CABIN1;HK1;SENP7;FAM102B;SYNGAP1;CAPZB;GRAP2;KIF13B;SLC39A8;NRCAM;DIP2B;LRRFIP1;CUBN;SLC38A1;ST6GAL1;CISH;DYNLT1;ACTN1;NSMCE1;ATP11A;TRAF1;ARID1A;FOXP1;RUNX1;BSCL2;CDCP1;MAPKAPK3;MYO3B;POLR1A;RASA2;MYH9;TRIB1;MAD1L1;MACF1;EPAS1;PVT1;LEF1;ITPR1;CLEC16A;NPAS2;TRAK2;RASGRP3;CDC42;ZNRF1;RAB11FIP1;CHST11;CHSY1;CALD1;MGAT5;MAN1C1;…
NFYA 21822215 ChIP-Seq K562 Human	287/2000	0.0152376	0.153566	1.12329	4.69983	USP6NL;EHF;LDLRAD3;MRGPRE;EPRS;DCAF6;UBASH3B;ZMIZ1;CREB3L1;RPS6KA1;RCC1;FBXO6;PTGFRN;HMCN1;KIF21B;BTRC;SOX6;PRKACB;CMKLR1;SOX5;CUBN;ENTPD1;ACOT7;ANK3;HSPG2;NUP210L;CCNY;RRAGC;KCNQ1;ARMC3;COL8A2;KCNQ4;TARS2;PRKCQ;MACF1;ZBTB8A;CTBP2;EPB41;DHX9;SDC3;CLCNKB;FAM171A1;TSPAN8;CHST11;ZNHIT6;ERI3;TP53BP2;ALX4;DPH5;SFN;HIVEP3;ST8SIA6;KCNN3;RHBDL2;ZBED5;ST3GAL3;LHPP;EDEM3;FMO9P;JUN;RABGAP1L;CRADD;LRRN2;GADD…
TBX20 22080862 ChIP-Seq HEART Mouse	287/2000	0.0152376	0.151204	1.12329	4.69983	EHF;TES;TMEM41B;WIPF3;CBLB;LCTL;BACH1;ACTB;NDST1;FAM122A;GOLGA4;CDK5RAP1;TRIM25;FAM53A;PTGFRN;HMCN1;DIP2B;SYNPO;SOX6;ACVR1;VPS18;MEF2C;ST6GAL1;DAPK2;PRKCA;RUNX2;THAP6;PRKAR1B;CRISPLD2;PPP1R3B;THAP7;KCNQ1;DDIT4;ORAI2;TRIB1;ZFPM1;KCTD15;ANAPC13;STXBP1;CYB5R4;NUAK2;CHST11;DPH3;MOV10L1;CEP72;HIVEP3;ZBTB7B;BTF3;GRXCR2;RABGAP1L;HOMER2;IQSEC1;SIAH2;MICAL3;NFATC2;MICAL2;NBEAL2;CDC7;PTK2;HNRNPL;UCK2;WDR60…
TBX20 22328084 ChIP-Seq HEART Mouse	287/2000	0.0152376	0.148913	1.12329	4.69983	EHF;TES;TMEM41B;WIPF3;CBLB;LCTL;BACH1;ACTB;NDST1;FAM122A;GOLGA4;CDK5RAP1;TRIM25;FAM53A;PTGFRN;HMCN1;DIP2B;SYNPO;SOX6;ACVR1;VPS18;MEF2C;ST6GAL1;DAPK2;PRKCA;RUNX2;THAP6;PRKAR1B;CRISPLD2;PPP1R3B;THAP7;KCNQ1;DDIT4;ORAI2;TRIB1;ZFPM1;KCTD15;ANAPC13;STXBP1;CYB5R4;NUAK2;CHST11;DPH3;MOV10L1;CEP72;HIVEP3;ZBTB7B;BTF3;GRXCR2;RABGAP1L;HOMER2;IQSEC1;SIAH2;MICAL3;NFATC2;MICAL2;NBEAL2;CDC7;PTK2;HNRNPL;UCK2;WDR60…
GF1 26923725 Chip-Seq HPCs Mouse	210/1432	0.0157106	0.151244	1.14793	4.76783	USP6NL;PANK2;WDSUB1;CPNE4;ITSN1;WIPF3;LDLRAD3;LCTL;PDCD2L;FAM122A;GOLGA4;LIPC;UBASH3B;CREB3L1;TNFSF10;ANKFY1;DPF3;MFSD2B;SYNPO;TBC1D22A;ANKS1B;TNS1;ST6GAL1;NSMCE2;PRKCA;RUNX1;RRAGC;CRISPLD2;DDIT4;ZFPM2;ATF3;GYPC;EPAS1;GATA4;KALRN;CDKN2AIP;ANAPC10;UGCG;TSPAN8;GALR1;ERI3;PLCG1;STXBP6;ST3GAL1;RREB1;ATP6V1C1;ST3GAL3;ATP6V0A1;EDEM3;JUN;YES1;NDFIP1;CRADD;GADD45A;PRG2;PRG3;GADD45G;ABTB2;WDR60;NOSTRIN;SN…
VDR 24763502 ChIP-Seq THP-1 Human	190/1288	0.016908	0.160378	1.15472	4.71122	SCARB1;CD82;CRTC1;TMEM179B;AQP9;CBLB;IKZF1;RPL10A;ACTB;NUDT3;PLB1;SMCHD1;STK11;CCND3;TUBB6;UBASH3B;ZMIZ1;PRKACG;NIPAL2;MYB;ZXDC;RPS6KA1;DLEU1;CCDC97;DPF3;BAHCC1;VPS18;MEF2C;USP2;LMO2;HPCAL1;MITF;ACTN4;RUNX1;ADAM19;EEF1A1;RRAGC;CRISPLD2;DDIT4;MAPKAPK2;CRYZL1;ORAI2;PPIF;PRKCQ;GEMIN7;UTRN;SLC45A4;HOMEZ;CTBP2;GYPC;SLC1A5;MTMR4;FOXO3;TTBK1;PTDSS2;RAB11FIP1;KIAA1522;PLXNA2;ABL1;SLC38A6;TBC1D14;HIVEP3;S…
VDR 24787735 ChIP-Seq THP-1 Human	123/805	0.0187699	0.175458	1.19605	4.75489	SCARB1;NPFFR1;CD82;EHMT1;IKZF1;NR3C1;RPL10A;NUDT3;PLB1;SYNGAP1;ZNF608;UBASH3B;ZMIZ1;PRKACG;VSTM1;DPF3;CMKLR1;FBXW11;USP2;LMO2;ACTN4;ADAM19;RRAGC;CRISPLD2;PPP1R3B;CRYZL1;PRKCQ;UTRN;TRIB1;ITPR1;ARHGAP18;FOXO3;UGCG;ZNF706;TCTEX1D1;PSAP;PLXNA2;SLC38A6;TBC1D14;HIVEP3;ST3GAL1;PPARGC1B;ST3GAL3;SLC37A2;VCAM1;CRADD;NEK6;LRRC61;MICAL2;FOXN3;LSM3;SSH1;REEP1;DAP;TBXAS1;UST;BHLHE40;DEGS1;NMUR1;LRP12;CPEB4;NFK…
RELA 24523406 ChIP-Seq FIBROSARCOMA Human	175/1182	0.018788	0.173118	1.15894	4.60624	PHLDB1;CD83;SYS1;ITPRIP;MAML2;CSF1;NAB2;F11R;NR3C1;BACH1;TSKU;PDCD2L;YY1;NDST1;SMCHD1;CCND3;ALCAM;MYB;PIM1;TNFSF10;COTL1;TRIM25;CCDC97;NRCAM;SYNPO;TGM2;MAP2K3;ST6GAL1;FBXW11;KRT3;SWAP70;HBE1;THOC1;FRMD4A;HSPG2;UNC13D;ADAM19;SULT2B1;CLDN4;THAP6;RAB30;C1ORF116;BTK;PPIF;UTRN;STX1A;PTGES;SDC4;SHC1;DHX9;ABHD2;LTBP4;ALOX12;ZNF706;CALD1;ZNF823;CDH23;ST3GAL1;SPECC1;EGR1;PLK3;TRAPPC3;JUN;VCAM1;CBX5;DENND4…
PRDM16 22522345 ChIP-ChIP PALATE MESENCHYMAL Mouse	24/122	0.0198866	0.18066	1.53989	6.03285	RYR1;GALNT6;CCDC148;DNMT3A;LTBP4;ASPSCR1;MTR;SORCS1;TRAPPC9;NR3C1;TPD52L1;NPAS2;KHK;CCDC91;NFX1;LRRC7;MYB;CREB3L2;PCCB;CCDC6;FAM53A;MAPRE3;MAD1L1;LHPP
Nerf2 26677805 Chip-Seq MACROPHAGESS Mouse	195/1331	0.0201368	0.180392	1.14682	4.47857	CYFIP2;CHIC2;SMC5;EPRS;BACH1;TSKU;ZFYVE28;GPR176;ALCAM;UBASH3B;MYB;FBXO9;CMKLR1;TNS1;ENTPD1;ST6GAL1;DAPK1;PRKCB;HPCAL1;ANK3;RUNX2;RUNX1;BTC;CLDN4;KATNAL1;PRKCQ;EZR;ATF3;NUMBL;NEDD4L;UGCG;PRKAR2B;RNF217;SFN;ST3GAL1;ATP6V1C1;CREBBP;JUN;CRADD;GADD45A;LRBA;PRDX6;GADD45G;HBP1;CPEB4;PIGT;CLTC;PTPRJ;PYGL;STON2;LIMD1;MECP2;CTSB;ANXA3;ANXA4;SLC39A10;RHOH;BAZ1A;GAB2;AMPD3;SUPT3H;MTSS1;RAPGEF5;SGK1;ERGIC1;P…
MYB 26560356 Chip-Seq TH2 Human	285/2000	0.0213549	0.188684	1.11546	4.29059	CYFIP2;TES;CMAS;ZNF292;AQP9;CBLB;IKZF1;ADARB1;F11R;C14ORF93;ACTB;ZFYVE28;GPR176;ALCAM;PRKACG;MYB;TNFSF10;DLEU1;CCDC97;ATP6V0E1;ACOT7;RSAD2;PRKCB;NSMCE1;ACSL6;C10ORF55;ACTN4;RUNX1;INPP4A;PPP1R3F;CARHSP1;NUP210L;ANTXRL;ORAI2;TARS2;PRKCQ;TRIB1;EZR;BLZF1;STX1A;CDC42SE1;ANAPC13;MACF1;GYPC;SUPT4H1;MTMR4;IQGAP2;SLC5A3;EVPL;MYL12A;APOO;NEU3;RNF213;RAB11FIP1;ZNF706;CHST11;ATP6V0A2;TSPAN5;ST8SIA6;PLCG1;ST3…
YAP1 20516196 ChIP-Seq MESCs Mouse	329/2329	0.0213691	0.186257	1.10577	4.25259	MAML2;CCNH;ACTB;ZFYVE28;NDST1;PCMT1;ALCAM;LIPC;UBASH3B;ZMIZ1;RPS6KA1;PSMD3;MYB;PTGFRN;FBXO9;ANKS1B;SOX5;ARRDC4;MEF2C;ARL15;PRKCB;DAPK1;NSMCE2;KRT8;UNC5C;PRKCA;ACTN4;ANK1;WDR76;SND1;RUNX1;BCR;LARS2;CARHSP1;CLDN3;CRISPLD2;PPP1R3B;KCNQ1;PRKCQ;TRIB1;ZFPM1;SLC45A4;MACF1;MTMR3;CTBP2;GYPC;EPAS1;GATA4;PIK3R2;GATA2;SAMSN1;UGCG;CHST11;KCNMB2;GSE1;TSPAN5;DPH5;PLEK2;HIVEP3;STXBP6;ST3GAL1;RREB1;RAB11FIP4;ST3G…
TP63 23658742 ChIP-Seq EP156T Human	503/3652	0.0250236	0.215203	1.07814	3.97612	EHF;TES;MAML2;ADARB1;RBPJ;BACH1;TSKU;NDST1;RABGEF1;SYNGAP1;ALCAM;UBASH3B;ZMIZ1;PRKACG;PSMD3;MYB;CDK5RAP1;FDXR;ANKFY1;CMKLR1;NUP214;ACOT7;DAPK2;HPCAL1;SCAMP1;PRKAB1;HSPG2;BCR;PRKCQ;ASTN2;ATF3;CTBP2;GATA4;SAMSN1;SLC5A3;DEDD2;WDR66;HSPH1;CHST11;RNF217;MOV10L1;ST3GAL5;SFN;PLCG1;LHPP;ST3GAL3;RDX;TRIP4;CDC7;ELL2;FOSL2;EHD1;UCK2;EIF5;TCN1;CDC42SE2;CPEB4;BTG2;TINAGL1;ELL;RPLP1;ATF7IP2;STON2;SHB;SMG7;MED1…
FOXA1 26769127 Chip-Seq PDAC-Cell line Human	284/2000	0.0251276	0.213254	1.11155	4.0947	USP6NL;PANK2;EHF;TRAF3IP2;F11R;EPRS;C14ORF93;NUDT3;PDCD2L;DCAF6;GPR176;ALCAM;UBASH3B;ZMIZ1;CREB3L1;BSG;CHEK1;TRIM25;RCC1;DPF3;HMCN1;DIP2B;BTRC;PDK1;SOX5;ARRDC4;ACOT7;ACTN1;PRKAB1;HSPG2;BCR;INPP4A;TRIM17;NUP210L;PPA1;DDIT4;TFAM;VDAC2;TRIB1;ATF3;BLZF1;CTBP2;DCUN1D5;EPAS1;DHX9;SLC5A3;EVPL;UGCG;ADAMTS14;EPB41L1;ZNHIT6;PLEK2;HIVEP3;SNX9;ZBTB7B;ST3GAL1;SPTBN1;S100A11;PCK2;ATP6V0A1;HEXIM1;PLK3;JUN;RABGA…
PAX3-FKHR 20663909 ChIP-Seq RHABDOMYOSARCOMA Human	157/1063	0.0269644	0.225871	1.15613	4.17736	SCARB1;TES;ATP8A2;GPR63;RORA;LDLRAD3;PLAT;CBLB;MSI2;SYDE2;LAPTM4B;LIPC;ALCAM;ZNF608;ZMIZ1;PIM1;PTGFRN;HMCN1;SOX6;MAP3K7;TBC1D22A;RGS9;STK32B;SOX5;MAGI1;TLE3;SLC38A1;C5ORF15;WNT5B;DAPK1;ATP11B;PRKCA;FRMD4A;KCTD2;ANK3;CDYL;HSPG2;TLE6;RUNX2;RUNX1;TOM1L1;CLIP1;RAB30;COX7A2L;RRAGC;PPP1R3B;STIM2;ARMC3;MAP1B;PKP1;PKP4;ASTN2;ZFPM2;EPAS1;DDX1;SDC3;ITPR1;NEDD4L;FOXO1;RHOBTB1;ADAMTS14;RNF213;CHST11;PODXL;GA…
CBX2 22325352 ChIP-Seq 293T-Rex Human	283/2000	0.0294477	0.24351	1.10763	3.90456	WDSUB1;C2ORF88;F11R;EPRS;DCAF6;RPS6KA1;RCC1;FBXO6;PTGFRN;HMCN1;KIF21B;MFSD2B;PRKACB;PDK1;TNS1;ST6GAL1;ACOT7;EGOT;HPCAL1;HSPG2;INPP4A;COX7A2L;NUP210L;RRAGC;COL8A2;KCNQ4;TARS2;ATF3;MACF1;ZBTB8A;GYPC;EPAS1;EPB41;DHX9;SDC3;CLCNKB;AGAP1;NUAK2;ZNHIT6;ERI3;TP53BP2;DPH5;SFN;HIVEP3;KCNN3;ZBTB7B;RHBDL2;SPTBN1;S100A11;ST3GAL3;EDEM3;GTF2A1L;FMO9P;JUN;RABGAP1L;LRRN2;IQSEC1;GADD45A;DNAH14;IFFO2;MTHFR;CDC7;GPN2…
KLF6 26769127 Chip-Seq PDAC-Cell line Human	283/2000	0.0294477	0.240428	1.10763	3.90456	USP6NL;NCKAP1;EHF;MAML2;RBPJ;TSKU;UBE2L3;RPS6KA4;GPR176;ZMIZ1;DPF3;PTGFRN;PDK1;SOX5;VPS18;ACOT7;ACTN1;STARD9;KRT8;HPCAL1;PRKCA;PRKAB1;HSPG2;WDR76;RUNX1;BCR;CARHSP1;TRIM17;CCNY;RRAGC;PPA1;ANTXRL;DDIT4;COL8A2;TFAM;VDAC2;TARS2;EZR;ATF3;BLZF1;SLC45A4;ZNF276;ZBTB8A;ANAPC16;EPAS1;EPB41;CLCNKB;ZBTB4;EVPL;MYL12A;C12ORF57;NUAK2;TP53BP2;TSPAN5;DPH5;PLEK2;HIVEP3;ST8SIA6;ZBTB7B;ST3GAL1;RHBDL2;SPTBN1;S100A11;…
TEAD4 22529382 ChIP-Seq TROPHECTODERM Mouse	322/2293	0.0298002	0.240264	1.09924	3.86188	PANK2;NPFFR1;TRAF3IP2;WIPF3;ADARB1;F11R;CCDC91;LSM11;UBASH3B;BSG;CDC27;MYB;CREB3L2;HMCN2;RCC1;DIP2B;SEC62;SOX6;TBC1D22A;FBXO9;ANKS1B;SOX5;CUBN;ARL15;PRKCB;ACTN1;NSMCE2;NSMCE1;ARMC8;ANK3;ATG14;WDR76;RUNX2;RUNX1;INPP4A;HOXB9;ASTN2;ATF3;MACF1;SDC4;CTBP2;EPAS1;SDC3;MYNN;AGAP1;NEDD4L;GATA4;ABCB8;IQGAP2;CDKN2AIP;TTBK1;ART3;WDR66;CYB5R4;CHST11;EPB41L1;PRKAR2B;ERI3;ATP6V0A2;MOV10L1;CEP72;GSE1;PIP5K1B;SNX…
KLF4 26769127 Chip-Seq PDAC-Cell line Human	282/2000	0.0343719	0.273702	1.10372	3.7201	PANK2;CHIC2;MAML2;ICAM5;F11R;EPRS;BACH1;TSKU;ACTB;UBE2L3;RPS6KA4;ZMIZ1;CREB3L1;BSG;ZXDC;FBXO6;PTGFRN;DIP2B;PRKACB;ACOT7;C5ORF15;ACTN1;DAPK3;KRT8;HPCAL1;PRKCA;HSPG2;RUNX1;BCR;TRIM17;CCNY;DDIT4;CD2BP2;VDAC2;PRKCQ;EZR;ATF3;BLZF1;SLC45A4;ZBTB8A;DCUN1D5;EPB41;DHX9;SDC3;CLCNKB;PLA2G6;C12ORF57;PGBD2;PTDSS2;ADAMTS14;RAB11FIP1;NUAK2;TSPAN8;TSPAN5;SFN;HIVEP3;ST8SIA6;ZBTB7B;RHBDL2;SPTBN1;S100A11;PCK2;PLK3;J…
ESR2 21235772 ChIP-Seq MCF-7 Human	67/424	0.0376961	0.296512	1.23694	4.05493	PHLDB1;CALML5;CD82;CHD9;DOCK8;SLC2A1;ARRB1;PCSK6;PITPNC1;HK1;RIMS3;CDH1;MYB;SLC37A3;TGM2;ATP6V0E1;TSC22D3;MITF;EPS15L1;ANK3;GAB2;NAV2;NPNT;SULT2B1;SLC9A2;LATS2;RASA3;CRISPLD2;TMEM79;MYH9;TAX1BP3;SGK3;ANGPTL4;SGK1;PTGES;MACF1;PFKFB3;ABHD2;PVT1;RHOBTB3;NKD2;DNAJB6;CHSY1;PODXL;ZNF823;RNF170;LRRC8D;HES1;ST3GAL1;RALGDS;TGFB2;HOMER2;GDF15;HSPA4;MBOAT1;KRT13;ASPSCR1;IFT122;TPD52L1;PKIB;CDK6;ATG16L2;CCPG…
SMAD4 21799915 ChIP-Seq A2780 Human	343/2464	0.0380121	0.295395	1.08966	3.56304	CYFIP2;NCKAP1;TES;TRAF3IP2;MAML2;CPNE4;ZNF292;LDLRAD3;RBPJ;DCAF6;FAM122A;PCMT1;ZNF609;CCDC91;ALCAM;LSM11;LIPC;ZNF608;LIPH;MYB;ANKFY1;HMCN1;DIP2B;SYNPO;SOX6;EPHB4;FBXO9;ANKS1B;TNS1;SOX5;CUBN;ARL15;PRKCB;DAPK1;ACTN1;NSMCE2;UNC5C;PRKCA;ANK3;INPP4A;NUP210L;CCNY;RRAGC;ARMC3;ZSCAN22;MAP1B;ASTN2;ZBTB8A;GYPC;EPAS1;DHX9;SH2D2A;SDC3;KALRN;NUAK2;RDH12;ZNF706;TSPAN8;EPB41L1;C9;RNF217;TSPAN7;PIP5K1B;HIVEP3;SN…
RBPJ 21746931 ChIP-Seq IB4 Human	281/2000	0.0399587	0.306826	1.0998	3.54127	WDSUB1;F11R;EPRS;DCAF6;RPS6KA1;RCC1;FBXO6;PTGFRN;HMCN1;KIF21B;PRKACB;PDK1;TNS1;ACOT7;EGOT;HPCAL1;HSPG2;INPP4A;LARS2;COX7A2L;NUP210L;RRAGC;COL8A2;KCNQ4;TARS2;MACF1;ZBTB8A;GYPC;EPAS1;EPB41;DHX9;SDC3;CLCNKB;NUAK2;ZNHIT6;ERI3;TP53BP2;ST3GAL5;DPH5;SFN;HIVEP3;KCNN3;ZBTB7B;RHBDL2;SPTBN1;S100A11;ST3GAL3;EDEM3;FMO9P;JUN;RABGAP1L;LRRN2;GADD45A;DNAH14;IFFO2;MTHFR;CDC7;GPN2;NR0B2;PRDX6;FOSL2;SNHG3;UCK2;ID3;T…
NFE2L2 22581777 ChIP-Seq LYMPHOBLASTOID Human	81/527	0.0432741	0.328374	1.20313	3.77808	RBM27;TES;ITPRIP;MAML2;CPNE4;RPLP1;CELF2;POGK;SLC2A1;TNFAIP3;CWC25;STON2;NR3C1;MLN;CABIN1;STK10;CCDC91;AKAP11;HEPH;TMSB4X;MYO18B;TLK1;PIEZO1;DLGAP1;TBC1D22A;PDE8A;YWHAG;ELOVL1;ZBTB38;DYRK1A;ACTN4;CDYL;RUNX1;CDCP1;KAT6B;TMEM217;ASTN2;HPD;COLEC12;PPP1R15B;FRRS1;GYPC;ABHD2;PVT1;NR1I2;PLA2G6;ATP2C1;EHBP1;AURKB;STK3;CTIF;APOO;RNF213;ZDHHC19;DNAJB6;GMDS;C10ORF105;SH3BP5;E2F2;RREB1;ST3GAL2;EXPH5;SPEN;PL…
PPARD 21283829 ChIP-Seq MYOFIBROBLAST Human	471/3447	0.0462252	0.346689	1.06959	3.28818	MAML2;ITSN1;WIPF3;EHMT1;ADARB1;EPRS;NDST1;GPR176;UBASH3B;ZMIZ1;PRKACG;CREB3L1;MYB;PRKACB;CMKLR1;NUP214;MEF2C;PRKCB;DAPK1;PRKCA;SCAMP1;HSPG2;WDR76;BCR;MAP1B;DDIT4;TMEM79;ORAI2;TYRO3;PRKCQ;HPD;MTMR3;CTBP2;AGAP1;NEDD4L;ABCB8;SAMSN1;DEDD2;FAM171A1;EPB41L1;KCNMB2;BRAP;CREBBP;JUN;NDFIP1;DNAH14;NFATC2;CDC7;MRPL21;AIF1L;FOSL2;HNRNPL;PKIB;SNAI1;SFXN1;CDK15;BTG2;TINAGL1;ELL;PHF20;ATF7IP2;MRPL34;MED15;MRPL3…
RACK7 27058665 Chip-Seq MCF-7 Human	280/2000	0.0462679	0.343021	1.09589	3.36801	IFITM3;CALML5;PPP2R2A;ADARB1;TSKU;ZMIZ1;CREB3L1;RCC1;FBXO6;PTGFRN;ACTN1;DAPK2;KRT8;HPCAL1;ACTN4;HSPG2;BCR;SULT2B1;PPP1R3F;CARHSP1;CLDN3;HOXB9;CCNY;PPP1R3B;DDIT4;TMEM79;KCNQ4;EZR;CDC42SE1;SDC4;EPB41;DHX9;SDC3;HPN;NEDD4L;PIK3R2;KLK2;C12ORF57;PGBD2;PTDSS2;EPB41L1;ZNHIT6;TP53BP2;DPH5;SFN;HIVEP3;ST8SIA6;ZBTB7B;RALGDS;S100A11;PCK2;ST3GAL3;HEXIM1;EDEM3;PLK3;CDT1;CREBBP;JUN;GADD45A;RDX;NBEAL2;PYCR2;CDC7;…
TCF21 26020271 ChIP-Seq SMOOTH MUSCLE Human	279/2000	0.05336	0.391104	1.09198	3.20025	CHIC2;EHF;TMEM41B;F11R;BACH1;TSKU;NDST1;GPR176;ZNF608;CREB3L1;CREB3L2;TBC1D22A;PDK1;TNS1;ATP6V0E1;ACOT7;ACTN1;EGOT;ACTN4;HSPG2;CARHSP1;NUP210L;CCNY;CRISPLD2;DDIT4;TRIB1;ATF3;STX1A;PTGES;CDC42SE1;NUMBL;SDC4;GYPC;STXBP1;FPR1;PLA2G6;GATA2;SKA1;ADAMTS14;HSPH1;CHST11;EPB41L1;ST3GAL1;AMZ1;ST3GAL2;HEXIM1;PLK3;JUN;ABCA6;EDEM2;PDE2A;NFATC2;CDC7;FER1L6;ELL2;IFFO1;PTK2;AIF1L;FOSL2;EHD1;ANLN;POLA2;WDR60;ID1;…
NFYB 21822215 ChIP-Seq K562 Human	279/2000	0.05336	0.38671	1.09198	3.20025	USP6NL;MRGPRE;F11R;DCAF6;CCDC91;ZMIZ1;CREB3L1;RPS6KA1;RCC1;FBXO6;PTGFRN;HMCN1;KIF21B;BTRC;SOX6;PRKACB;SOX5;CUBN;ACOT7;ANK3;HSPG2;KATNAL1;NUP210L;CCNY;RRAGC;KCNQ1;ARMC3;COL8A2;KCNQ4;TARS2;PRKCQ;MACF1;ZBTB8A;EPB41;DHX9;SDC3;CLCNKB;FAM171A1;NUAK2;ZNHIT6;ERI3;TP53BP2;ALX4;DPH5;SFN;HIVEP3;ST8SIA6;KCNN3;RHBDL2;ST3GAL3;LHPP;EDEM3;FMO9P;JUN;RABGAP1L;LRRN2;GADD45A;DNAH14;IFFO2;MICAL2;MTHFR;CDC7;GPN2;PRDX6…
ELF3 26769127 Chip-Seq PDAC-Cell line Human	279/2000	0.05336	0.382413	1.09198	3.20025	USP6NL;NCKAP1;EHF;CMAS;LCTL;EPRS;TSKU;DCAF6;CREB3L1;CHEK1;RCC1;DPF3;PTGFRN;HMCN1;KIF21B;BTRC;SOX5;ARRDC4;ACOT7;C5ORF15;KRT8;PRKCA;ACTN4;ANK3;HSPG2;INPP4A;HOXB9;PPA1;ARMC3;DDIT4;TFAM;EZR;ATF3;CDC42SE1;ZBTB8A;DCUN1D5;GYPC;EPB41;MYL12A;ADAMTS14;NUAK2;CHST11;TP53BP2;SFN;HIVEP3;ST8SIA6;KCNN3;ZBTB7B;RHBDL2;S100A11;ATP6V0A1;EDEM3;PLK3;JUN;GADD45A;RDX;IFFO2;C12ORF73;PYCR2;CDC7;GPN2;ELL2;PRDX6;GADD45G;SNH…
TCF4 18268006 ChIP-ChIP LS174T Human	72/470	0.0571862	0.40533	1.19915	3.4313	RERE;BMP10;DGKD;THRB;OGG1;SLC40A1;PRDM2;MTR;LIMD1;AFF3;MRPL35;PIGV;CDC14A;PLB1;PIK3C2B;HS2ST1;LBH;DUSP10;CCRL2;HMCN1;KIF21B;LRRFIP1;LBR;ARL5A;TNS1;ARL6IP6;ELOVL1;ACOT7;PDCD6IP;SLC39A10;ARID1A;SLC9A2;TGFBR3;LARS2;TANC1;KIF9;CDCP1;MYO3B;SYF2;POLR1A;PKP1;PKP4;CD46;DLX1;FRRS1;EPAS1;LTBP1;NPAS2;TRAK2;RASGRP3;RPS6KC1;TCTEX1D1;PLXNA2;SFN;SPTBN1;MPZL1;EGLN1;RANBP2;JUN;GALNT5;GALNT2;RHBDD1;ATP2B4;MBOAT2;N…
PCGF4 22325352 ChIP-Seq 293T-Rex Human	278/2000	0.0612949	0.429731	1.08806	3.03793	NCKAP1;F11R;DCAF6;ALCAM;RPS6KA1;RCC1;FBXO6;PTGFRN;HMCN1;KIF21B;PRKACB;PDK1;TNS1;ACVR1;ACOT7;EGOT;HPCAL1;UNC5C;HSPG2;INPP4A;COX7A2L;NUP210L;RRAGC;COL8A2;KCNQ4;TARS2;ATF3;MACF1;ZBTB8A;GYPC;EPAS1;EPB41;DHX9;SDC3;CLCNKB;AGAP1;ZNHIT6;KCNMB2;ERI3;TP53BP2;ST3GAL5;DPH5;SFN;HIVEP3;KCNN3;RHBDL2;SPTBN1;ST3GAL3;EDEM3;GTF2A1L;FMO9P;JUN;RABGAP1L;LRRN2;GADD45A;DNAH14;IFFO2;MTHFR;CDC7;GPN2;NR0B2;PRDX6;FOSL2;SNHG…
MYB 26560356 Chip-Seq TH1 Human	278/2000	0.0612949	0.42511	1.08806	3.03793	CYFIP2;TRAF3IP2;IKZF1;F11R;ALCAM;ZMIZ1;RPS6KA1;MYB;CCDC97;FBXO6;KIF21B;BTRC;ACOT7;ACTN1;KRT8;WDR76;SND1;GCAT;HCFC1;BCR;CARHSP1;NUP210L;RRAGC;ANTXRL;DDIT4;ORAI2;PRKCQ;ZFPM1;ATF3;BLZF1;STX1A;CDC42SE1;MACF1;SDC4;GYPC;EPB41;XPC;PIK3R2;PLA2G6;CDKN2AIP;MYL12A;C12ORF57;PTDSS2;ADAMTS14;RNF213;ZNF706;ERI3;TP53BP2;ZBTB7B;ST3GAL1;SPTBN1;PCK2;HEXIM1;LRRC37A3;EDEM3;CDT1;JUN;IQSEC1;RAB27A;IFFO2;CDC7;GPN2;PRDX6…
SMRT 27268052 Chip-Seq Bcells Human	278/2000	0.0612949	0.420587	1.08806	3.03793	USP6NL;CMAS;CPNE5;ZNF292;ICAM5;IKZF1;EPRS;NUDT3;UBE2L3;ZNF609;RINL;LSM11;ZNF608;CDC27;VSTM1;DPF3;TBC1D22A;FBXO9;TNS1;MEF2C;ARL15;PRKCB;EGOT;HPCAL1;NSMCE1;ARMC8;ANK1;SND1;NIF3L1;CLDN4;CARHSP1;COX7A2L;PPA1;THAP7;GRWD1;CRYZL1;CD2BP2;TRIB1;EZR;SLC45A4;ZBTB8A;CTBP2;NEDD4L;FPR3;PIK3R2;IQGAP2;KALRN;UGCG;RDH12;ZNF706;EPB41L1;KCNMB2;TSPAN5;DPH5;SNX9;ST3GAL1;AMZ1;ATP6V1C1;ST3GAL2;SPTBN1;S100A11;LHPP;ATP6V0…
LMO2 26923725 Chip-Seq HEMOGENIC-ENDOTHELIUM Mouse	277/2000	0.0701315	0.476156	1.08415	2.881	USP6NL;TES;CPNE5;WDSUB1;MAML2;ITSN1;WIPF3;AQP9;LDLRAD3;ACSM4;FAM122A;ALCAM;LIPC;UBASH3B;CREB3L1;RPS6KA1;ANKFY1;DPF3;HMCN1;MFSD2B;PRKACB;TBC1D22A;PDK1;ARL6IP6;CUBN;MEF2C;ST6GAL1;ARL15;DAPK1;PRKCA;ANK1;WDR76;RUNX1;COX7A2L;RRAGC;CRISPLD2;ARMC3;DDIT4;CRYZL1;PRKCQ;MPPE1;TRIB1;ZFPM1;ATF3;MACF1;MTMR3;AGAP1;GATA4;IQGAP2;KALRN;EVPL;ANAPC10;FAM171A1;UGCG;HSPH1;TSPAN8;GSE1;PIP5K1B;HIVEP3;SNX9;PCK1;ST3GAL1;P…
P300 27058665 Chip-Seq ZR-75-30cells Human	276/2000	0.0799262	0.537004	1.08023	2.72938	EHF;TES;MAML2;F11R;EPRS;UBE2L3;DCAF6;PCMT1;ZNF608;ZMIZ1;RCC1;FBXO6;PTGFRN;HMCN1;KIF21B;ACOT7;DAPK3;KRT8;ANK3;HSPG2;BCR;SULT2B1;ACE2;KATNAL1;CCNY;RRAGC;ANTXRL;VDAC2;TARS2;PRKCQ;ATF3;CDC42SE1;MACF1;EPB41;DHX9;SDC3;NEDD4L;SLC5A3;EVPL;PTDSS2;NUAK2;DPH5;SFN;PLEK2;HIVEP3;PLCG1;ZBTB7B;RHBDL2;ST3GAL3;JUN;GADD45A;RDX;IFFO2;MTHFR;PYCR2;CDC7;PRG3;SNHG3;EHD1;MLLT11;UCK2;TCN1;ID3;TNFSF9;TMCC2;CALM2;RNF220;FAF…
CHD7 19251738 ChIP-ChIP MESCs Mouse	24/141	0.0860359	0.572094	1.33239	3.26834	MPP1;RPS9;TES;CTTNBP2;CAV2;ITSN1;HBE1;AXIN1;ATP11A;HMGB1;ARHGAP26;SYN3;MRPS6;EEF1A1;CACNG6;TRIM6;KATNAL1;TH;SNX27;CRYZL1;ST7;C22ORF24;TP53BP1;DEPDC5
EGR1 20690147 ChIP-Seq ERYTHROLEUKEMIA Human	823/6207	0.0882606	0.580899	1.0379	2.51947	CHIC2;ITSN1;TSKU;ZFYVE28;SCAMP4;SAMD14;SYNGAP1;LIPC;ANKFY1;MEF2C;HPCAL1;CACNA2D4;HSPG2;SND1;BCR;CLDN3;PRKAR1B;CLDN8;HPD;ATF3;ZNF276;CLCNKB;GATA4;GATA2;DEDD2;ADAMTS14;HSPH1;EPB41L1;PRKAR2B;ZBTB7B;AMZ1;RHBDL2;PPARGC1B;EXPH5;HEXIM1;CREBBP;JUN;EIF2AK1;LRBA;EIF1;GRIN2D;ABTB2;TBL3;EIF5;C6ORF89;FXYD7;GSTM5;PIGQ;SHB;PIGV;MECP2;DLGAP1;SH3BGRL3;DLGAP4;JAK1;ELOVL1;GSTO1;SPHK1;JOSD2;SLC7A8;CDC42EP4;ERGIC1;AR…
WT1 19549856 ChIP-ChIP CCG9911 Human	32/199	0.0998678	0.650654	1.25874	2.90002	ITGB1;LRRC59;ITSN1;LEF1;RHOBTB3;IQGAP2;ATP2C1;PODXL;HMCN1;BTRC;ARL6IP6;CTSB;TFAP2A;JUN;TPM3;SMOX;TSC22D3;ATP2B4;NAV1;ARID3B;ELL2;FAM104A;POU3F2;CTCFL;EEF1A1;DLC1;TMEM79;MAPKAPK2;CALU;SGK3;MPPE1;ATF3
RUNX2 24764292 ChIP-Seq MC3T3 Mouse	274/2000	0.102597	0.661752	1.07241	2.44181	IFITM3;NCKAP1;TMEM41B;ITSN1;LCTL;ACTB;NUDT3;GPR176;CCDC91;ZMIZ1;CDC27;ZXDC;TNFSF10;CDK5RAP1;DAG1;PTGFRN;KIF21B;SYNPO;SOX6;PDK1;NUP214;ACVR1;ST6GAL1;ARL15;ACTN1;KRT8;HSPG2;SND1;THAP6;TRIM17;KATNAL1;PPP1R3B;ORAI2;COL8A2;SLC45A4;NUMBL;SDC4;SDC3;SUPT4H1;ABCB8;ADAMTS14;HSPH1;ST3GAL5;ALX4;CEP72;GSE1;PLEK2;RALGDS;SNX8;S100A11;ATP6V0A1;HEXIM1;TRAP1;GDF2;PTK2;FOSL2;EIF1;EHD1;ABTB2;UCK2;HNRNPF;COL9A1;ID3;H…
CREB1 26743006 Chip-Seq LNCaP Human	274/2000	0.102597	0.6552	1.07241	2.44181	CALML5;KDELR1;PPP2R2A;ICAM5;F11R;C14ORF93;RBPJ;ALCAM;NIPAL2;CHEK1;FBXO6;PRKACB;KRT3;FOXH1;DAPK3;NSMCE1;HSPG2;UNC13D;PPP1R3F;CLDN4;CCNY;RRAGC;PPA1;ANTXRL;DDIT4;KCNQ4;VDAC2;ZFPM1;KCTD15;ZNF398;ZBTB8A;EPB41;DHX9;STXBP1;NEDD4L;GATA2;TTBK1;C12ORF57;NEU3;PTDSS2;TSPAN8;ZBTB7B;PPARGC1B;S100A11;SCAI;ATP6V0A1;HEXIM1;EGR1;PLK3;JUN;GADD45A;DNAH14;PDE2A;IFFO2;CDC7;GPN2;PRDX6;FOSL2;POU6F1;HNRNPL;ABTB2;MYLPF;EI…
TP53 18474530 ChIP-ChIP U2OS Human	118/827	0.104863	0.663107	1.1169	2.51873	EHF;PANK2;CD83;TES;NAB2;GOLIM4;RORA;MRGPRE;NR3C1;PLB1;CDC14A;FAM122A;TUBB6;ALCAM;ZNF608;PSMD3;TNFSF10;CAPN2;FDXR;PTGFRN;NSF;DAPK1;ACTN1;SARS;SLC30A1;ANK3;SCAMP1;THNSL1;TANC2;FOXP1;RUNX1;DDIT4;MAD1L1;XPR1;CSF1R;SDC4;CTBP2;EPAS1;KALRN;LTBP1;NUAK2;CALD1;ZMAT4;PLXNA2;SLC38A6;ST3GAL5;PIP5K1B;KCNN3;ZBED5;PLK3;AUTS2;GADD45A;HSPA4;MICAL2;FOXN3;SMAD5;FOSL2;C1ORF100;RNF182;ID3;MDM4;AMOTL1;ITM2A;LRP12;CPEB4…
BCL3 23251550 ChIP-Seq MUSCLE Mouse	122/858	0.108023	0.676456	1.11304	2.47697	PANK2;TMEM179B;ICAM5;DCAF6;YY1;PCMT1;FAM122A;STK11;ZMIZ1;PIM1;CDK5RAP1;FBXO6;MFSD2B;BAHCC1;NUP214;MORC3;ARL15;ANK3;GCAT;WDR76;THAP6;CARHSP1;STIM2;ERP29;AAGAB;KCTD15;BLZF1;SLC45A4;LRRC59;ANAPC13;SDC4;NPRL3;MTMR4;PLA2G6;FOXO3;FOXO1;RASGRP3;VCPIP1;HSPH1;PSAP;ZBTB7B;ST3GAL1;CD164;FIS1;POU2F1;LRRN3;IDH1;LRRC61;TRAPPC9;GPN2;FOSL2;HNRNPL;H1F0;DAB2;ADCK1;TADA3;ID3;DEGS1;HIST1H4C;ITGB1;YWHAE;THRB;C2CD2;OG…
NR1H3 23393188 ChIP-Seq ATHEROSCLEROTIC-FOAM Human	87/599	0.108786	0.674681	1.13692	2.52212	ECM1;WDSUB1;CD82;DDX46;OGG1;CITED4;SLC2A1;TNFAIP3;ARRB1;CBLB;EPRS;HNMT;SMG5;ACTB;TUBA1B;ARV1;EEF2K;PIM1;PHACTR2;FBXO6;SEC62;GUSB;HIBCH;PLS1;TGM2;PDGFRB;MYLIP;TLE3;SREBF1;ENTPD1;DYNLT1;ELOVL5;CD300A;SWAP70;TUBB;TBC1D8;PRKCA;SIRT7;TEX2;MRPS6;RAB32;TPST2;TMEM135;COL4A2;SLCO4A1;CDC42EP4;CUEDC1;RAI14;CDC42SE1;WDR27;SLC45A4;AGPAT5;PFKFB3;TOMM40;SLC43A3;HM13;SLC1A5;GDPD5;RAP1GAP;CRYZ;CHSY1;SERTAD2;IRAK2…
TFEB 21752829 ChIP-Seq HELA Human	115/808	0.113508	0.697265	1.1141	2.42416	ZNF292;ZFAND6;GOLGA4;UROD;BSG;TRIM25;DIP2B;BTRC;TMEM14C;VPS18;ATP6V0E1;USP2;DYRK1A;THNSL1;UNC13D;EEF1A1;THAP6;RRAGC;SLC7A5P2;DDIT4;ERP29;TIMELESS;ABCB6;ANKRD12;PLA2G6;MYL12A;SOCS2;ZNF706;ZNHIT6;ARSK;CLCA1;ATP6V1C1;LRRC37A3;CD164;TRAPPC3;OSBPL8;JUN;RABGAP1L;CBX6;GADD45A;CEP350;HPS1;KLHL28;ASPSCR1;MTHFR;NET1;ANLN;BHLHE40;HBP1;ATM;CPEB4;RAD9A;ELL;PHF20;FAF1;CLTC;TNFAIP3;CLTA;ADAR;C12ORF43;SCPEP1;PTB…
ERA 27197147 Chip-Seq ENDOMETRIOID-ADENOCARCINOMA Human	150/1073	0.122101	0.742971	1.09429	2.30118	USP6NL;SCARB1;EHF;CD83;CSF3R;HDAC11;MSI2;HNMT;TSKU;ZFYVE28;LAPTM4B;STK11;ALCAM;ZNF608;OPHN1;ZMIZ1;MYB;HMCN1;TGM3;TGM2;MAGI1;TLE3;CISH;FBXW11;DYRK1A;SARS;SLC30A1;MITF;ATP11A;PRKAB1;BCR;CLIP1;C6ORF132;CRISPLD2;SLC7A5P2;MAPKAPK2;KCTD15;TSPYL5;PFKFB3;EPAS1;EPB41;STXBP2;CHRNA9;GATA4;SLC1A5;MCHR1;PGBD2;SCRT2;UGCG;TSPAN5;TBC1D14;ALX4;SMYD3;STXBP6;RREB1;PDZD8;PPARGC1B;EDEM3;TFAP2A;TMEM120B;SMAD3;IQSEC1;H…
CDX2 21074721 ChIP-Seq CACO-2 Mouse	272/2000	0.129669	0.781648	1.06458	2.17469	USP6NL;EPRS;DCAF6;CREB3L1;RPS6KA1;RCC1;FBXO6;PTGFRN;HMCN1;KIF21B;BTRC;SOX6;PRKACB;CUBN;ENTPD1;ACOT7;ANK3;HSPG2;NUP210L;CCNY;RRAGC;ARMC3;COL8A2;KCNQ4;TFAM;TARS2;PRKCQ;ATF3;BLZF1;MACF1;ZBTB8A;EPB41;DHX9;SDC3;CLCNKB;FAM171A1;ADAMTS14;NUAK2;ZNHIT6;ERI3;TP53BP2;DPH5;SFN;HIVEP3;ST8SIA6;KCNN3;RHBDL2;S100A11;ST3GAL3;LHPP;EDEM3;FMO9P;JUN;RABGAP1L;LRRN2;GADD45A;DNAH14;IFFO2;MTHFR;CDC7;GPN2;NR0B2;PRDX6;ABTB…
TBL1 22424771 ChIP-Seq 293T Human	272/2000	0.129669	0.774411	1.06458	2.17469	USP6NL;CMAS;MAML2;LDLRAD3;DCAF6;UBASH3B;ZMIZ1;RPS6KA1;RCC1;DPF3;FBXO6;PTGFRN;HMCN1;KIF21B;DIP2B;BTRC;PRKACB;CMKLR1;ANKS1B;SOX5;CUBN;ACOT7;ANK3;HSPG2;NUP210L;CCNY;RRAGC;KCNQ1;ARMC3;ANTXRL;COL8A2;KCNQ4;TARS2;PRKCQ;ATF3;MACF1;ZBTB8A;CTBP2;EPB41;DHX9;SDC3;CLCNKB;FAM171A1;ZNHIT6;ERI3;TP53BP2;ALX4;DPH5;HIVEP3;ST8SIA6;KCNN3;RHBDL2;ZBED5;ST3GAL3;LHPP;EDEM3;FMO9P;JUN;RABGAP1L;LRRN2;GADD45A;DNAH14;RDX;IFFO…
CHD1 26751641 Chip-Seq LNCaP Human	272/2000	0.129669	0.767306	1.06458	2.17469	IFITM3;CYFIP2;NCKAP1;KDELR1;CCNH;PPP2R2A;F11R;EPRS;C14ORF93;ACTB;ZNF609;ZMIZ1;CHEK1;RCC1;SEC62;KRT4;KRT8;GCAT;HCFC1;CLDN4;CCNY;PPA1;TYRO3;TARS2;ZFPM1;KCTD15;BLZF1;ZNF398;CDC42SE1;DCUN1D5;ABCB6;EPB41;DHX9;HPN;NEDD4L;RNF213;RDH12;SFN;ZBTB7B;ST3GAL1;RAB11FIP4;S100A11;ST3GAL3;EXPH5;EDEM3;PLK3;TRAP1;JUN;NDFIP1;HOMER2;RDX;PYCR2;CDC7;GPN2;PTK2;UBAC1;SNHG3;NET1;EIF5;PYDC1;ID3;CALM2;RNF220;CDC42SE2;BTG2;P…
RUNX1 27514584 Chip-Seq MCF-7 Human	272/2000	0.129669	0.76033	1.06458	2.17469	EHF;CALML5;HDAC11;LDLRAD3;EPRS;TSKU;ZNF609;NIPAL2;MYB;CCDC97;FAM53A;HMCN1;BTRC;EPHB4;TNS1;ARL6IP6;ARRDC4;DAPK2;KRT8;PRKCA;KCNK17;RUNX1;INPP4A;CLDN4;CCNY;CRISPLD2;ZSCAN22;DDIT4;TFAM;TRIB1;BLZF1;RNF121;PTGES;SLC45A4;CDC42SE1;EXD3;SDC4;CTBP2;BCYRN1;ABCB6;GATA4;MTMR4;IQGAP2;SAMSN1;CDKN2AIP;MYL12A;PGBD2;RNF213;NUAK2;ZNF706;TSPAN5;ZBTB7B;S100A11;ST3GAL3;LYN;BRAP;JUN;SIAH2;STARD10;NFATC2;FER1L6;PTK2;FOS…
CDX2 20551321 ChIP-Seq CACO-2 Human	73/504	0.136979	0.795962	1.13379	2.25388	SCARB1;DOCK9;RPLP1;SNAP23;TNFAIP3;MSI2;NR3C1;SIPA1L3;PLB1;HK1;ZNF608;CDK5RAP1;PIM1;PHACTR2;DLGAP1;LBR;CTSB;TGM2;ABCC3;ARHGEF12;SLC39A11;NSMCE1;KRT8;ATP11B;ACTN4;NAV2;ARID1A;ANK1;FOXP1;SULT2B1;CLDN4;RAB30;HOXB9;ADORA2B;DDIT4;SDC4;TMPRSS4;USP12;EVPL;TTBK1;LRP6;ADAMTS14;NUAK2;MAN1C1;PTK2B;HES1;PLCG1;SMYD3;CD58;PCK1;PPARGC1B;SPTBN1;SPEN;WWOX;JUN;SMAD3;ATP8B1;KCNIP2;GADD45A;IDH1;NFATC2;ARID3A;BAIAP2;P…
CEBPB 21427703 ChIP-Seq 3T3-L1 Mouse	271/2000	0.144937	0.834684	1.06067	2.04863	IFITM3;USP6NL;CHIC2;TRAF3IP2;AQP9;CBLB;EPRS;BACH1;SAMD14;ZMIZ1;ZXDC;DAG1;FDXR;CCDC97;KIF21B;DIP2B;ARRDC4;ACVR1;CUBN;RSAD2;ARL15;UNC5C;PRKAB1;SND1;HCFC1;BCR;THAP6;CLDN3;KATNAL1;PPP1R3B;CRYZL1;ORAI2;TYRO3;CD2BP2;TRIB1;ZFPM2;ATF3;BLZF1;ZBTB8A;SDC4;GYPC;MYNN;ART3;ADAMTS14;CYB5R4;HSPH1;NUAK2;TSPAN8;ZNHIT6;RNF217;SFN;SNX9;PLCG1;RALGDS;RREB1;ST3GAL2;PLK3;FIS1;JUN;GADD45A;STARD10;PRDX6;MRPL21;FOSL2;EIF1;…
FOXO1 25302145 ChIP-Seq T-LYMPHOCYTE Mouse	271/2000	0.144937	0.827298	1.06067	2.04863	CYFIP2;CHIC2;NPFFR1;TES;EHMT1;LDLRAD3;SMC5;CBLB;IKZF1;RBPJ;SCAMP4;SAMD14;OPHN1;UBASH3B;ZMIZ1;ANKFY1;DPF3;HMCN1;DIP2B;PRKACB;PDK1;TNS1;ARL6IP6;ARRDC4;VPS18;ST6GAL1;NSMCE1;HCFC1;RUNX1;BCR;COX7A2L;DDIT4;BTK;TYRO3;CD2BP2;PRKCQ;EZR;IQGAP2;DEDD2;ATP6V0A2;GSE1;HIVEP3;ST8SIA6;SNX9;RALGDS;S100A11;ST3GAL3;HEXIM1;EGR1;CDT1;CREBBP;NDFIP1;CRADD;IQSEC2;MICAL3;PRDX6;FOSL2;POU6F1;PKIB;HNRNPF;HBP1;FXYD5;AVL9;DDR1…
HNFA 21074721 ChIP-Seq CACO-2 Human	271/2000	0.144937	0.820041	1.06067	2.04863	USP6NL;F11R;EPRS;DCAF6;UBASH3B;CREB3L1;RPS6KA1;RCC1;FBXO6;PTGFRN;HMCN1;KIF21B;BTRC;PRKACB;CUBN;ACOT7;ANK3;HSPG2;NUP210L;CCNY;RRAGC;KCNQ1;ARMC3;COL8A2;KCNQ4;TARS2;PRKCQ;ATF3;MACF1;ZBTB8A;CTBP2;EPB41;DHX9;SDC3;CLCNKB;FAM171A1;NUAK2;ZNHIT6;ERI3;TP53BP2;ALX4;DPH5;SFN;HIVEP3;ST8SIA6;KCNN3;RHBDL2;ST3GAL3;LHPP;EDEM3;FMO9P;JUN;RABGAP1L;LRRN2;GADD45A;DNAH14;IFFO2;MICAL2;MTHFR;CDC7;GPN2;NR0B2;PRDX6;SNHG3;A…
LMO2 20887958 ChIP-Seq HPC-7 Mouse	237/1741	0.14509	0.813764	1.06559	2.05701	CMAS;CPNE5;F11R;ACTB;DCAF6;SCAMP4;SAMD14;BSG;KIF21B;SYNPO;PRKACB;TBC1D22A;FBXO9;SOX5;NSMCE1;ORAI2;VDAC2;ZFPM1;STX1A;PRDM15;FPR1;GATA2;IQGAP2;ATP6V0A2;ZBTB7B;RALGDS;ST3GAL2;EDEM3;EGR1;CREBBP;TNFSF14;CRADD;GADD45A;STARD10;MTHFR;IFFO1;GADD45G;GP9;TREML2;SFXN1;CALM2;ITM2A;CDK15;BTG2;FEN1;TINAGL1;ICA1;OLA1;HOXC12;CHRDL2;PIGV;PPCDC;ANKRD9;TUBA1B;FAM102B;MED10;TMSB4X;DLGAP1;SH3BGRL3;JAK1;APOBEC1;NCOA4;P…
SPI1 23547873 ChIP-Seq NB4 Human	427/3198	0.149769	0.832766	1.04517	1.98443	MAML2;SMC5;F11R;RBPJ;BACH1;RABGEF1;PCMT1;ALCAM;FDXR;CEP95;ZNF169;NUP214;PRKCB;NGDN;SCAMP1;PRKAB1;CPED1;MPPE1;CDC42SE1;CTBP2;MYNN;GATA2;IQGAP2;MTMR4;SAMSN1;ANAPC10;CYB5R4;HSPH1;CHST11;DNAJC25-GNG10;RREB1;S100A11;BTF3;LYN;GPN2;EHD1;HNRNPL;PKIB;EIF5;HNRNPF;C6ORF89;TREML2;TNFSF9;CPEB4;PHF20;QPRT;CLTC;CLTA;ZNF44;PYGL;SMG7;MED15;ZNF48;IL18BP;TMEM187;MRC2;C16ORF70;FAM102B;SH3BGRL3;ELOVL1;GSTO1;ELOVL5;AN…
NR3C1 23031785 ChIP-Seq PC12 Mouse	128/918	0.150455	0.829431	1.09146	2.06732	SH3GL3;CD83;NDUFA12;ZNF608;CREB3L2;PIM1;COTL1;BTRC;MAP3K7;TLE3;DAPK2;SWAP70;HARBI1;NSMCE2;KRT8;UNC5C;SND1;FOXP1;LARS2;MAP1B;DDIT4;MAPKAPK2;XPR1;SDC4;EPAS1;SLC1A4;FOXO3;GNG10;CHST11;IRAK2;PODXL;MAN2A1;RNF217;NPHP1;DPH3;PLXNA2;SLC38A8;SPTBN1;SPECC1;GRXCR2;RABGAP1L;POU2F1;CRADD;LRBA;ZBTB16;NFATC2;TRAPPC9;NSG1;DAB2;TH;ADCK1;GNAQ;ID1;ID3;CPE;SDK2;XKR6;LAT;BCL2L1;BCAR3;RERE;TRIM72;HBS1L;CCDC124;ICA1;ME…
SMAD4 19686287 ChIP-ChIP HaCaT Human	59/405	0.154641	0.845283	1.14034	2.12862	BTG2;TES;TINAGL1;CHD9;FHL2;STON2;F11R;RBPJ;ACTB;ZDHHC3;YY1;ALCAM;PTGFRN;MAP3K7;TGM2;SREBF1;TTC37;ANXA4;TUBB;ATP11A;MRPS6;EEF1A1;C1ORF116;TFDP2;NFX1;THRAP3;CDC42EP4;RASA2;VDAC2;PTGES;TOMM40;ABHD2;AGPAT1;SLC5A3;EHBP1;PTHLH;PLXNA2;TP53BP2;SFN;CD59;LAMB3;SMOX;DENND4A;CBX3;TXNRD1;GAD1;SUSD1;KRT13;ARID3B;CDC42BPA;EIF5;STK17A;ID1;ID3;KCNK1;MAP3K14;SSBP3;RAD9A;TJP2
FOXA1 26743006 Chip-Seq LNCaP-abl Human	270/2000	0.161388	0.87475	1.05675	1.92746	USP6NL;EHF;TMEM41B;ACSM4;F11R;EPRS;PDCD2L;DCAF6;GPR176;GOLGA4;ALCAM;ZMIZ1;NIPAL2;CREB3L1;CDC27;ZNF846;PSMD3;DLEU1;CCDC97;RCC1;HMCN1;SYNPO;SEC62;NUP214;ACVR1;CUBN;KRT4;KRT2;DAPK3;ANK3;SCAMP1;PRKAB1;CLDN4;NUP210L;CLDN8;GRWD1;DDIT4;TFAM;TARS2;ZNF398;RNF121;ANAPC16;EPB41;CDKN2AIP;ART3;NUAK2;RDH12;TSPAN8;PRKAR2B;ZNHIT6;ERI3;TSPAN5;SPTBN1;S100A11;PCK2;ST3GAL3;EXPH5;HEXIM1;PLK3;FMO9P;NDFIP1;RDX;MTHFR;NR…
ETV1 20927104 ChIP-Seq GIST48 Human	269/2000	0.179027	0.962273	1.05284	1.81111	WDSUB1;C2ORF88;F11R;EPRS;DCAF6;RPS6KA1;RCC1;FBXO6;PTGFRN;HMCN1;KIF21B;PRKACB;PDK1;ACVR1;ACOT7;EGOT;HPCAL1;HSPG2;INPP4A;NUP210L;RRAGC;COL8A2;KCNQ4;TARS2;ATF3;MACF1;ZBTB8A;EPAS1;EPB41;DHX9;SDC3;CLCNKB;ZNHIT6;ERI3;TP53BP2;DPH5;SFN;HIVEP3;KCNN3;RHBDL2;S100A11;ST3GAL3;EDEM3;FMO9P;JUN;RABGAP1L;LRRN2;GADD45A;DNAH14;IFFO2;MTHFR;CDC7;GPN2;NR0B2;PRDX6;FOSL2;SNHG3;UCK2;ID3;CALM2;CDK15;RNF220;SPAG17;TINAGL1;…
ESR1 21235772 ChIP-Seq MCF-7 Human	34/228	0.189761	1	1.1673	1.94004	MACF1;PHLDB1;CALML5;CHD9;SLC2A1;PCSK6;CACNG6;KIAA0513;DNAJB6;PODXL;MYB;UBR5;SLC39A8;HES1;ST3GAL1;GDF15;TSC22D3;SPRY4;KRT13;ELOVL6;GAB2;EPS15L1;NAV2;CORO2A;TPD52L1;UNC13D;PKIB;DAB2;CRISPLD2;NFIC;FGF18;SGK3;MAPT;ATF3
GFI1B 20887958 ChIP-Seq HPC-7 Mouse	251/1871	0.201206	1	1.05012	1.68379	IFITM3;PANK2;ITSN1;IKZF1;EPRS;RBPJ;SCAMP4;GOLGA4;ZMIZ1;PSMD3;PDK1;SOX5;NUP214;VPS18;ARL15;DAPK1;NHLRC4;ACTN1;WDR76;SND1;GCAT;THAP6;TRIM17;DDIT4;CRYZL1;PRKCQ;TRIB1;STX1A;NUP205;CDCA3;AGAP1;PIK3R2;ANAPC10;ATP6V1C1;RBM10;SCAI;LHPP;ATP6V0A1;LYN;EGR1;CDT1;JUN;NDFIP1;RDX;RAB27A;IFFO2;TRIP4;PYCR2;CDC7;MRPL21;FOSL2;GADD45G;HNRNPL;MLLT11;HNRNPF;TREML2;CDC16;ID1;CALU;SNAI1;ID3;DCP1A;INTS9;PIGT;PHF20;RPLP1;…
LYL1 20887958 ChIP-Seq HPC-7 Mouse	104/752	0.202788	1	1.08257	1.72734	CMAS;CPNE5;CWC25;F11R;DCAF6;CCND3;LIPC;GRAP2;CREB3L2;SCMH1;FADS1;SOX5;PDGFRB;TLE3;NSMCE1;SLC9A2;TPST2;BTC;TMEM135;PPIF;VDAC2;ZFPM1;STX1A;ANAPC16;ATP6V0A2;ZBTB7B;ST3GAL2;LRRC4B;EGR1;PRNP;CREBBP;ANKRD27;CCDC12;UROS;STARD10;PDE2A;SSH1;STK25;GNAQ;TREML2;CDK15;LAT;RNF220;BCL2L1;BTG2;DYRK3;CHD9;ICA1;ATP2A3;FHL3;ARRB1;DDX41;PPCDC;PPP1R9B;DSTYK;MED10;TMSB4X;MYO18B;DLGAP1;JAK1;DSP;EGFL7;ABCC1;RFC2;IZUMO1;…
TP63 19390658 ChIP-ChIP HaCaT Human	27/179	0.204245	1	1.18073	1.87551	RERE;DLX1;CHD9;ZNF292;LEF1;PRDM2;RORA;ZNF44;AFF3;PHF6;HDAC6;CREB3L3;SERTAD2;TRPS1;ZNF627;ALX4;RREB1;HEXIM1;TFAP2A;NFYC;BAZ1A;GTF2H3;TLE6;SUPT3H;RUNX1;DNM2;MEIS1
STAT3 22323479 ChIP-Seq MACROPHAGE Mouse	7/38	0.205017	1	1.44196	2.28502	PSMB6;SCARB1;PPP1R12A;CHD9;PPP1R3B;TUT1;EPS15
GF1B 26923725 Chip-Seq HPCs Mouse	225/1676	0.212636	1	1.05087	1.62692	PANK2;WDSUB1;TRAF3IP2;ITSN1;WIPF3;PPP2R2A;LCTL;RBPJ;GOLGA4;UBASH3B;TNFSF10;ANKFY1;TRIM25;DPF3;TBC1D22A;PDK1;ANKS1B;TNS1;ARRDC4;CUBN;ST6GAL1;PRKCA;WDR76;SND1;RUNX1;RRAGC;DDIT4;ZFPM2;ZFPM1;ATF3;SDC3;GATA4;CDKN2AIP;HSPH1;TSPAN8;ZNHIT6;GALR1;ERI3;ZBTB7B;ST3GAL1;ATP6V1C1;EGR1;PLK3;TRAP1;CREBBP;JUN;GADD45A;MICAL3;PRG2;PRG3;GADD45G;SNAI1;COL9A1;ID3;DCP1A;CDC42SE2;DDR1;RYR1;HBS1L;SLC44A2;AP4E1;OLA1;MRPS1…
FOXM1 26456572 ChIP-Seq MCF-7 Human	267/2000	0.217843	1	1.04501	1.59257	EHF;TES;CALML5;MAML2;ZNF292;ITSN1;LDLRAD3;CBLB;PPP2R2A;TSKU;ZNF609;CCDC91;ALCAM;ZNF608;CREB3L1;MYB;CREB3L2;TNFSF10;TRIM25;DPF3;HMCN1;ANKS1B;MEF2C;KRT3;DAPK1;EGOT;KRT8;KCNK17;ANK3;SCAMP1;RUNX1;ANTXRL;TARS2;PRKCQ;ATP6V0D2;STX1A;ZNF398;CDC42SE1;MACF1;FAM171A1;UGCG;NUAK2;CHST11;GALR1;KCNMB2;ERI3;CSTF1;TP53BP2;TSPAN5;HIVEP3;ST8SIA6;ST3GAL1;AMZ1;S100A11;EXPH5;EDEM3;LYN;FIS1;LRRN2;LRBA;SIAH2;RDX;NFATC2;…
UBF1/2 26484160 Chip-Seq HMECs Human	267/2000	0.217843	1	1.04501	1.59257	CALML5;ZNF292;C14ORF93;ACTB;DCAF6;ALCAM;UBASH3B;ZMIZ1;BSG;CDC27;RPS6KA1;CHEK1;DPF3;PTGFRN;DIP2B;PRKACB;ACOT7;STARD9;UNC5C;SULT2B1;CARHSP1;HOXB9;PRKAR1B;GRWD1;ANTXRL;DDIT4;TFAM;VDAC2;TARS2;PRKCQ;NUMBL;ZBTB8A;TMEM63B;EPAS1;EPB41;STXBP1;STXBP2;MYNN;AGAP1;PIK3R2;GATA2;ANAPC10;C12ORF57;UGCG;ADAMTS14;RNF213;NUAK2;CHST11;C9;TP53BP2;SFN;AMZ1;ZBED5;SPTBN1;S100A11;HEXIM1;LRRC37A3;PLK3;JUN;TNFSF14;CRADD;GAD…
RARB 27405468 Chip-Seq BRAIN Mouse	267/2000	0.217843	1	1.04501	1.59257	CPNE5;CPNE4;ITSN1;PPP2R2A;RPS6KA4;ZFYVE28;NDST1;FAM122A;GOLGA4;CREB3L1;MYB;CCDC97;HIST3H2BA;KIF21B;PRKACB;ANKS1B;ENTPD1;PRKCB;ACTN1;ACSL6;PRKCA;SCAMP1;LARS2;CARHSP1;THAP7;DDIT4;TYRO3;SLC45A4;NUMBL;ZBTB8A;TMEM63B;ANAPC16;STXBP1;PRDM15;NEDD4L;MTMR4;ZBTB4;KALRN;SKA1;PRKAR2B;DPH3;GSE1;SFN;PLEK2;ST8SIA6;KCNN3;ZBTB7B;RALGDS;ATP6V0A1;HEXIM1;EDEM3;EGR1;FIS1;GADD45A;LRBA;STARD10;PDE2A;NFATC2;FOSL2;EIF1;ND…
NR1I2 20693526 ChIP-Seq LIVER Mouse	128/939	0.22357	1	1.06705	1.59847	CPNE4;ITSN1;AQP9;HDAC11;CPOX;STK19;RORA;MSI2;ADARB1;SYDE2;LIPC;CDH1;SOX6;MAP3K5;ANKS1B;TNS1;ACVR1;TLE3;MORC3;DAPK2;ANK3;NPNT;FOXP1;INPP4A;PPA1;MAPKAPK2;ZFPM1;STX1A;MAD1L1;PTGES;RAI14;MACF1;SDC4;GYPC;PXN;ITPR1;IQGAP2;NEU3;MAN2A1;G3BP2;ST3GAL5;HIVEP3;ST3GAL1;PPARGC1B;ST3GAL3;CRADD;GADD45A;ZBTB16;STARD10;MICAL3;ARHGAP26;EIF1;SSH1;ZC3HC1;GNAQ;SKIV2L;KCNK5;BCAR3;ELL;NCAN;FAF1;PTPRJ;PYGL;SHB;PCSK6;AREG…
ISL1 27105846 Chip-Seq CPCs Mouse	211/1576	0.234348	1	1.04801	1.52061	CHIC2;NPFFR1;TRAF3IP2;CBLB;MRGPRE;LCTL;RBPJ;TSKU;ACTB;FAM122A;UBASH3B;ZMIZ1;CREB3L1;CREB3L2;PTGFRN;HMCN1;SYNPO;SOX6;TBC1D22A;ARL6IP6;SOX5;ARRDC4;ACVR1;ACTN1;DAPK2;KRT8;UNC5C;SCAMP1;BCR;CLDN3;ZSCAN22;DDIT4;TFAM;PRKCQ;ZFPM1;ANAPC13;MACF1;GCDH;NUP205;SUPT4H1;DEDD2;NEU3;FAM171A1;TSPAN7;SNX9;KCNN3;ZBTB7B;HEXIM1;CDT1;JUN;RABGAP1L;STARD10;RDX;MICAL3;FOSL2;HNRNPL;NOSTRIN;HRC;ID3;TRMT11;CDK15;BTG2;ELL;DEN…
SMC1 22415368 ChIP-Seq MEFs Mouse	266/2000	0.238973	1	1.0411	1.49023	TRAF3IP2;PPP2R2A;CCNC;ICAM5;RBPJ;NDST1;CCDC91;ALCAM;LSM11;ZMIZ1;CREB3L1;CCDC97;SYNPO;SOX6;ARL15;DAPK1;NGDN;PRKCA;RUNX1;BCR;CARHSP1;THAP7;DDIT4;VDAC2;TRIB1;ATF3;MTMR3;ANAPC16;SDC3;NEDD4L;MTMR4;FAM171A1;ADAMTS14;NUAK2;CHST11;RNF217;GSE1;ZBTB7B;ST3GAL1;S100A11;HEXIM1;EGR1;CDT1;JUN;LRRN3;CRADD;PYCR2;UBAC1;FOSL2;GADD45G;ABTB2;TBL3;POLA2;ID1;ID3;TMCC2;HIST1H4C;CDC42SE2;DDR1;BTG2;HIP1;NCAN;MRPS10;STON2;…
CEBPD 23245923 ChIP-Seq MEFs Mouse	70/504	0.242122	1	1.08719	1.54198	USP6NL;BCAR3;RERE;SPAG17;MAML2;CHD9;CELF2;ZFAND6;DOCK8;CCNC;CBLB;GTDC1;BACH1;FARS2;SMCHD1;MECOM;TRPS1;CDC27;DIP2B;LBR;ANKS1B;MAGI1;MME;LRRIQ3;FBXW11;DYRK1A;UNC5C;SORCS1;ANK3;PPHLN1;SCAMP1;TANC2;FOXP1;RAB30;DNAJC1;TMEM135;MYO3B;ZFPM2;TRIB1;XPR1;PHLPP1;UBR3;ATP2C1;UQCRH;PTHLH;PRKAR2B;MLANA;GCNT2;ST3GAL5;ST3GAL1;RUNX1T1;USP24;TCF7L2;OSBPL6;YES1;GADD45A;CMTM4;PLEKHA5;LHFPL2;ATP2B1;PTK2;GATAD2A;AHI1;M…
TP63 17297297 ChIP-ChIP HaCaT Human	7/40	0.244275	1	1.36986	1.93077	SMARCD3;DDIT4;FDXR;BAX;SFN;HES1;EVPL
EZH2 22144423 ChIP-Seq EOC Human	7/40	0.244275	1	1.36986	1.93077	PRKCB;ZBTB16;KIF26B;KCNQ1;SLIT3;KALRN;SDK2
RUNX1 20887958 ChIP-Seq HPC-7 Mouse	151/1120	0.245408	1	1.05535	1.4826	ATP8A2;F11R;EPRS;DCAF6;STK10;CCND3;CREB3L1;GRAP2;SCMH1;PIM1;COTL1;SBF2;FADS1;MAP3K5;FBXO9;SOX5;PDGFRB;TLE3;RPS9;NSMCE1;THOC1;TLE6;RUNX2;TPST2;TMEM135;TRIM17;ARMC3;ORAI2;PPIF;TNIK;ZFPM1;STX1A;XPR1;ABHD2;AK1;ABCB8;IQGAP2;UGCG;ADAMTS14;FAM83F;ATP6V0A2;CCDC32;ST3GAL2;AP1M1;ATP6V0A1;BRAP;EGR1;PRNP;CREBBP;ANKRD27;CRADD;TNFSF14;CCDC12;STARD10;DHCR24;TRAPPC9;SSH1;GP9;TBL3;DAP;STK25;GNAQ;TREML2;BHLHE40;LA…
VDR 21846776 ChIP-Seq THP-1 Human	108/794	0.252974	1	1.06474	1.46345	HDDC2;SCARB1;CRTC1;RPL10A;ACTB;PLB1;STK11;ZMIZ1;MYB;ZXDC;RPS6KA1;DLEU1;CCDC97;SLC25A42;BAHCC1;MAP3K5;ARL6IP6;ARRDC4;VPS18;RPS9;CISH;USP2;LMO2;HPCAL1;ARMC8;FOXP1;HCFC1;RUNX1;EEF1A1;CRISPLD2;MSH5;ORAI2;KCNQ4;GEMIN7;HOMEZ;GYPC;ANKRD12;SUPT4H1;FOXO3;ABL1;SLC38A6;TBC1D14;ALX4;HIVEP3;ZBTB7B;NDUFV1;ST3GAL1;ST3GAL3;HEXIM1;CDT1;SLC37A2;CRADD;GADD45A;FANCA;FOXN3;FER1L6;SSH3;C6ORF120;CDK6;HNRNPF;BHLHE40;SLC…
SOX9 26525672 Chip-Seq Limbbuds Mouse	165/1230	0.256189	1	1.05007	1.43003	HDDC2;CWC25;MSI2;ADARB1;GALNT10;DCAF6;STK10;PCMT1;IYD;PSMD3;MYB;FDXR;DPF3;HMCN1;BAHCC1;RGS9;MAP3K5;ANKS1B;SLC39A3;TNS1;NSF;HPCAL1;TTC7B;PRKCA;KCTD2;ANK3;TEX2;TLE6;SLC9A2;ADAM19;TOM1L1;RAB32;INPP4A;NIF3L1;TRIM17;DDIT4;TIMELESS;TFAM;CMPK2;UTRN;XPR1;OSBP2;MTMR3;HS3ST3A1;ANAPC16;DDX1;AGAP1;ARHGAP18;MTMR4;FOXO3;NPAS2;RHOBTB1;ADAMTS14;TSPAN8;CHST11;PRKAR2B;RNF217;PLXNA2;CDH23;SLC38A6;SMYD3;GAS2L1;MYH10…
CREB1 20920259 ChIP-Seq GC1-SPG Mouse	402/3057	0.258292	1	1.02937	1.39342	USP6NL;EHF;ITSN1;EPRS;RBPJ;ZFYVE28;FAM122A;SAMD14;ALCAM;LIPC;LSM11;ZMIZ1;CREB3L1;PSMD3;CREB3L2;FDXR;DIP2B;PRKACB;NUP214;VPS18;PRKCB;DAPK3;PRKAB1;HSPG2;SND1;BCR;LARS2;HOXB9;ZSCAN22;DDIT4;CTBP2;AASDH;CLCNKB;MYNN;AGAP1;ABCB8;PLA2G6;IQGAP2;MTMR4;CYB5R4;MOV10L1;CEP72;ST3GAL1;HEXIM1;BTF3;PLK3;EIF2AK1;ELL2;MRPL21;FOSL2;EIF1;EHD1;HNRNPL;ABTB2;TBL3;HNRNPF;BTG2;ELL;PHF20;PIGQ;CLTC;MRPL34;WDR44;LETM2;TUBA1B…
CREB1 26743006 Chip-Seq LNCaP-abl Human	265/2000	0.261198	1	1.03718	1.39239	CALML5;KDELR1;C14ORF93;NUDT3;RPS6KA4;NIPAL2;CREB3L1;CHEK1;RCC1;FBXO6;PTGFRN;KRT2;FOXH1;DAPK3;KRT8;KCNK17;BTC;CLDN4;CLDN3;NUP210L;CCNY;PPA1;ANTXRL;KCNQ4;CD2BP2;ZFPM1;ZBTB8A;EPB41;STXBP1;KLK2;GATA2;ZBTB4;TTBK1;C12ORF57;PTDSS2;NUAK2;ZNHIT6;TSPAN5;SFN;KCNN3;ZBTB7B;PPARGC1B;S100A11;HEXIM1;LRRC37A3;EDEM3;CREBBP;JUN;GADD45A;IFFO2;NBEAL2;GPN2;PRDX6;IFFO1;GRIN2D;HNRNPL;ABTB2;MYLPF;UCK2;EIF5;HRC;FXYD7;ID3;…
RUNX1 26923725 Chip-Seq MACROPHAGESS Mouse	11/69	0.262126	1	1.24791	1.67086	PDE11A;PPIL1;EGLN3;GALNT2;RPLP1;ITSN1;CNNM2;RUNX1;VAMP3;VEGFA;ARHGAP23
GATA2 20887958 ChIP-Seq HPC-7 Mouse	227/1708	0.263033	1	1.04034	1.38936	USP6NL;CMAS;CPNE5;ITSN1;IKZF1;F11R;DCAF6;SAMD14;CREB3L1;CHEK1;KIF21B;TNS1;SOX5;DAPK1;NSMCE1;DDIT4;ZFPM1;ATF3;STX1A;GATA2;RAB11FIP1;ATP6V0A2;TSPAN5;PLCG1;AMZ1;RREB1;ST3GAL2;EDEM3;CREBBP;TNFSF14;CRADD;STARD10;PDE2A;RAB27A;ELL2;IFFO1;POU6F1;GP9;TREML2;TMCC2;INTS9;CDK15;DDR1;BTG2;TINAGL1;ICA1;HOXC12;CHRDL2;PPCDC;ANKRD9;SERP2;ARV1;FAM102B;TRIM7;MED10;SUFU;TMSB4X;TNFAIP8L1;DLGAP1;SH3BGRL3;JAK1;CCDC113;…
OLIG2 23332759 ChIP-Seq OLIGODENDROCYTES Mouse	270/2040	0.265509	1	1.03603	1.37389	CYFIP2;WDSUB1;CPNE4;CCNH;SMC5;CBLB;PPP2R2A;RBPJ;BACH1;ACTB;FAM122A;ALCAM;OPHN1;UBASH3B;NIPAL2;CDC27;CREB3L2;CDK5RAP1;DPF3;PTGFRN;BTRC;SOX6;PRKACB;TNS1;CUBN;ST6GAL1;ATP6V0E1;DAPK1;NSMCE2;PRKCA;ACTN4;ANK3;SND1;RUNX2;CCNY;TMEM79;ORAI2;EZR;RNF121;NEDD4L;KALRN;SLC5A3;CHST11;ZNHIT6;RNF217;ALX4;HIVEP3;S100A11;BTF3;FMO9P;GRXCR2;RABGAP1L;LRRN3;CRADD;GADD45A;EIF2AK1;SIAH2;MICAL2;CDC7;GADD45G;UCK2;ADCK1;CAL…
SMARCA4 20176728 ChIP-ChIP TSCs Mouse	150/1118	0.267028	1	1.05024	1.38674	OTUD5;EHF;NAB2;BACH1;ACTB;PDCD2L;CDH1;SCMH1;CREB3L2;PIM1;SLC25A42;ST6GAL1;PCYT2;DAPK1;CD300A;USP2;KRT8;ANK3;SCAMP1;KCTD7;CLDN4;RAB30;CARHSP1;CLDN3;SHQ1;DDIT4;ERP29;MPPE1;TRIB1;STX1A;VCL;RAI14;SLC45A4;CSF1R;CTBP2;ABHD2;ABCB8;PLA2G6;GATA2;CORO1C;STK3;CYB5R4;CALD1;PODXL;PSAP;G3BP2;GSE1;SNX9;STXBP6;ST3GAL1;EXPH5;EDEM3;SLC37A2;ANKRD27;CCDC12;HSPA4;STARD10;TRAPPC5;MTHFR;CNOT10;NUP153;DAB2;EFNA3;STK25;G…
TDRD3 21172665 ChIP-Seq MCF-7 Human	89/655	0.279841	1	1.06362	1.35456	GLP1R;PHLDB1;HIP1;NDUFA12;FAF1;SMC5;ADARB1;MSI2;DDX41;SIPA1L3;PHTF1;WDR44;FAM102B;NCS1;RCC1;RGS9;DSP;APOBEC1;BCAS3;PLEKHG4;SLC13A3;ST6GAL1;PTGIS;KDM2B;NCOA3;SLC39A11;THOC1;PRSS16;SLC39A10;VPS13B;H2AFV;ANK3;SLC7A8;THRAP3;CDC42EP4;TET3;AAGAB;MPPE1;DAGLB;TRIB1;MTRF1L;ZFPM1;MRRF;CUEDC1;MAD1L1;XPR1;HOMEZ;PFKFB3;SUPT4H1;HMGCR;MYL12A;PIP5K1P1;KIAA0355;CALD1;ZNF428;DPH3;MICALL2;PLXNA2;RBBP6;SUMO1P1;ST3GA…
PRDM14 20953172 ChIP-Seq ESCs Human	228/1723	0.286722	1	1.03583	1.294	EHF;HDAC11;ADARB1;PCMT1;CCDC91;ZNF608;CREB3L1;CDC27;MYB;DPF3;SOX6;PRKACB;TNS1;CUBN;PRKCB;EGOT;NSMCE1;ACSL6;RUNX2;CCNY;PPP1R3B;PRKCQ;TRIB1;ZFPM2;ABCB6;STXBP1;SDC3;AGAP1;IQGAP2;ACTR3C;GALR1;KCNMB2;TSPAN5;DPH5;HIVEP3;STXBP6;ST3GAL1;AMZ1;ATP6V1C1;ST3GAL2;LHPP;TRAP1;FIS1;FMO9P;HOMER2;IQSEC1;DNAH14;IFFO2;NFATC2;MICAL2;FER1L6;PRDX6;FOSL2;ABTB2;ANLN;UCK2;C6ORF89;XKR6;HBS1L;FEN1;ICA1;LIMD1;MED15;COX7C;MLN…
CIITA 25753668 ChIP-Seq RAJI Human	63/459	0.288387	1	1.0744	1.33597	YWHAE;BTG2;CCDC124;ZC3H6;DDX41;TPGS1;NR3C1;ACTB;AFF1;FARS2;C12ORF43;YY1;PTBP1;PCF11;PSMD3;DLGAP1;BTRC;GUSB;NCOA6;NCOA3;ATG14;ARID1A;ZFX;HCFC1;BSCL2;EEF1A1;LARS2;PPP1R3F;SNHG11;KAT6A;TMEM79;AKT1S1;FAM193B;PPP1R12B;LRRC59;SZRD1;KMT2A;CEP85L;ZNF507;CSTF1;SARAF;TBC1D14;CNNM2;ZBED5;ST3GAL3;SPEN;TOR1A;CRADD;PPP1R21;DENND4A;CEP350;GATB;RPA2;ZC3HC1;MYO1D;TBL3;C19ORF81;CENPL;B9D2;MAP3K14;XKR6;CPEB4;MXD4
PPARG 20176806 ChIP-Seq MACROPHAGES Mouse	187/1408	0.289458	1	1.03963	1.28887	USP6NL;CD82;WDSUB1;ITSN1;AQP9;TSEN2;LCTL;CDC14A;NDST1;STK10;CCND3;UROD;ZMIZ1;GRAP2;SESN2;HMCN1;SOX6;TBC1D22A;CMKLR1;NSF;MYLIP;TLE3;ARL15;DAPK1;LMO2;HPCAL1;NSMCE1;SCAMP1;TEX2;RUNX2;FOXP1;RUNX1;BTC;EEF1A1;COX7A2L;PRKAR1B;CCNY;PPP1R3B;TNIK;UTRN;TRIB1;ATP6V0D2;RAI14;EPAS1;HTRA3;ANKRD11;STXBP1;ITPR1;CLEC16A;ARHGAP18;SLC1A4;SAMSN1;NPAS2;FAM83F;TSPAN8;CHST11;CALD1;GALR1;CD300LB;SLC38A6;TBC1D14;HIVEP3;SN…
DMRT1 23473982 ChIP-Seq TESTES Mouse	273/2072	0.292143	1	1.03136	1.26911	NCKAP1;CHIC2;CPNE5;TRAF3IP2;F11R;RBPJ;ACTB;NUDT3;DCAF6;RPS6KA4;GOLGA4;RPS6KA1;ANKFY1;DPF3;FBXO6;SYNPO;SEC62;SOX6;PRKACB;EPHB4;TNS1;SOX5;ST6GAL1;DAPK1;ACTN1;KRT2;ANK3;PRKAB1;HSPG2;HCFC1;RUNX1;INPP4A;CARHSP1;HOXB9;PRKAR1B;RRAGC;DDIT4;MPPE1;TRIB1;ZFPM2;PTGES;NUP205;SDC4;EPAS1;SDC3;PRDM15;AGAP1;NEDD4L;GATA2;IQGAP2;ZBTB4;SLC5A3;FAM171A1;GALR1;ST3GAL5;PIP5K1B;ZBTB7B;RREB1;PPARGC1B;RAB11FIP4;EGR1;CREBBP…
FOXO1 23066095 ChIP-Seq LIVER Mouse	48/347	0.298546	1	1.08281	1.30893	PHLDB1;TOMM40;ELL;SH2D4A;ZFAND6;TECR;SHB;FOXO3;KALRN;TSKU;RASIP1;DEDD2;SOCS2;RABGEF1;RXRA;GSE1;SC5D;SOX6;PCK1;ST3GAL1;RREB1;TNS1;BRAP;ANKRD27;SLC37A1;ELOVL5;ZBTB16;STARD10;SUSD1;DYRK1A;VPS13B;FOXN3;NAV2;BPGM;TNFRSF1B;BAIAP2;NR0B2;TGFBR1;EIF1;ABTB2;TPST2;ELF2;NFIA;KLF9;ID3;PIGL;TRIB1;MAD1L1
SALL4 18804426 ChIP-ChIP XEN Mouse	134/1005	0.307224	1	1.04371	1.23176	NCKAP1;CHIC2;CPOX;PLAT;FBL;GNPTAB;LIPH;SESN2;CHEK1;ANKFY1;TRIM25;SLC39A8;PDE8A;SOX5;ACVR1;ABT1;RNF43;ANK3;TEX2;BTC;ADAM19;RAB30;CARHSP1;MAPKAPK3;STIM1;COL4A2;MSH5;TIMELESS;UTRN;TRIB1;PFKFB3;SDC4;SUPT4H1;GATA4;MRO;MCHR1;NPAS2;STK3;VCPIP1;TSPAN8;CALD1;PODXL;C9;RNF170;STXBP6;WNT4;ATP6V0A1;KLHDC3;UBE2H;NDFIP1;OSBPL6;POU2F1;HOMER2;GADD45A;ZBTB16;LRRC61;NFATC2;FBXO34;CDC7;PYCR2;PRDX6;SMAD5;FOSL2;GADD45…
SMAD4 21741376 ChIP-Seq EPCs Human	263/2000	0.308698	1	1.02935	1.2099	NCKAP1;EHF;TES;TRAF3IP2;ACTB;UBE2L3;RABGEF1;ZNF609;ZNF608;UBASH3B;ANKFY1;SYNPO;EPHB4;CMKLR1;CUBN;ARL15;UNC5C;KCNK17;ACTN4;ARMC8;SCAMP1;PPP1R3B;DDIT4;PRKCQ;TRIB1;ASTN2;ZFPM2;ATF3;ZBTB8A;HS3ST3A1;TMEM63B;DHX9;STXBP1;FPR1;CLCNKB;GATA4;PIK3R2;PLA2G6;IQGAP2;FAM171A1;CHST11;ERI3;TP53BP2;ST3GAL5;ST8SIA5;HIVEP3;ST8SIA6;SNX9;ZBTB7B;ST3GAL1;RREB1;ST3GAL3;EDEM3;PRELID2;FIS1;JUN;NDFIP1;TNFSF14;CRADD;IQSEC1;D…
AR 21915096 ChIP-Seq LNCaP-1F5 Human	263/2000	0.308698	1	1.02935	1.2099	CYFIP2;EHF;TES;CMAS;CALML5;C2ORF88;LCTL;BACH1;TSKU;NDST1;CCDC91;LSM11;PRKACG;CREB3L1;TNFSF10;ARL6IP6;NUP214;CUBN;ATP6V0E1;DAPK1;ACTN1;CACNA2D4;ARMC8;ANK3;SND1;BTC;LARS2;CLDN3;NUP210L;MAP1B;CLDN8;DDIT4;ORAI2;TRIB1;EZR;ATP6V0D2;TSPYL5;SLC45A4;GYPC;EPAS1;NEDD4L;KLK2;IQGAP2;KALRN;APOO;NEU3;RAB11FIP1;NUAK2;GALR1;CSTF1;PIP5K1B;KCNN3;ST3GAL1;ST3GAL2;PPARGC1B;S100A11;BTF3;PRELID2;TRAP1;CREBBP;NDFIP1;IQSE…
BRD4 27068464 Chip-Seq AML-cells Mouse	263/2000	0.308698	1	1.02935	1.2099	CYFIP2;NCKAP1;TRAF3IP2;AQP9;UBE2L3;ALCAM;LSM11;ZMIZ1;BSG;KIF21B;ACTN1;HPCAL1;SCAMP1;RUNX1;BCR;PPP1R3B;MPPE1;TRIB1;ZFPM1;ATF3;SDC4;ABCB6;DHX9;SDC3;SUPT4H1;IQGAP2;SAMSN1;ADAMTS14;GNG10;RAB11FIP1;NUAK2;CHST11;RNF217;PLCG1;ZBTB7B;ST3GAL1;EGR1;JUN;RABGAP1L;SIAH2;IFFO2;NFATC2;PYCR2;GADD45G;EHD1;POLA2;UCK2;EIF5;HRC;HIST1H4H;HIST1H4C;CPEB4;FAF1;CLTC;MRPS10;SMG7;LIMD1;IL18BP;LETM2;TUBA1B;FAM102B;KIF13A;CD…
TCF3 18692474 ChIP-Seq MEFs Mouse	100/745	0.310757	1	1.05071	1.22801	TOR2A;CMAS;ITSN1;CCNC;BACH1;CCND3;CHCHD2;CDH1;GRAP2;PIM1;DAG1;KIF21B;PRKACB;MAGI1;ACVR1;TLE3;UBE2E1;CASK;ACTN4;ANK3;CDYL;UNC13D;ADAM19;CLDN4;NIF3L1;CLDN3;CRYZL1;TYRO3;ADNP;UTRN;MAD1L1;ITPR1;SLC1A5;PODXL;CSTF1;WNT3;ZBTB17;RABGAP1L;UBE2H;YES1;CBX5;LRRN2;GADD45A;RDX;PRDX6;EIF1;GADD45G;ANLN;ID1;MKRN1;SNAI1;SP5;SCGB3A1;ID3;SFXN1;KCNK5;SLC25A1;BCAR3;ITGB5;FHL3;HOXC12;PPCDC;LASP1;EEF2K;CAPZB;ALDH2;MYBL2…
TET1 21490601 ChIP-Seq MESCs Mouse	261/1994	0.339601	1	1.0246	1.10655	CYFIP2;EPRS;TSKU;DCAF6;ZFYVE28;PCMT1;CCDC91;OPHN1;ZMIZ1;CREB3L1;PSMD3;TRIM25;FAM53A;SYNPO;ANKS1B;ST6GAL1;ACOT7;FOXH1;SCAMP1;PRKAB1;GCAT;THAP6;CLDN3;KATNAL1;RRAGC;SNHG11;KCNQ4;CDC42SE1;SDC4;SDC3;AGAP1;ANAPC10;DEDD2;PTDSS2;ADAMTS14;CHST11;EPB41L1;MOV10L1;ST3GAL5;GSE1;ZBTB7B;SNX8;RREB1;PPARGC1B;JUN;IFFO2;NFATC2;TRIP4;CDC7;UBAC1;FOSL2;GADD45G;MLLT11;ANLN;HNRNPF;TMCC2;FXYD5;CALM2;TINAGL1;C2CD3;SLC44A2…
STAT3 24763339 ChIP-Seq IMN-ESCs Mouse	234/1788	0.350548	1	1.02444	1.07388	CHIC2;EHF;NPFFR1;TRAF3IP2;MAML2;CCNH;LDLRAD3;RBPJ;NDST1;ALCAM;UBASH3B;ZMIZ1;LIPH;CREB3L1;MYB;FAM53A;PTGFRN;SOX6;CMKLR1;SOX5;ARRDC4;ACVR1;ARL15;DAPK1;DAPK2;NGDN;KRT8;HPCAL1;PRKCA;ACTN4;CLDN4;CCNY;TYRO3;KCTD15;MACF1;ZBTB8A;CTBP2;EPAS1;AGAP1;NEDD4L;ADAMTS14;GNG10;EPB41L1;ST8SIA6;STXBP6;AMZ1;RREB1;ATP6V1C1;ST3GAL3;ATP6V0A1;JUN;NDFIP1;LRRN3;CRADD;LRRN2;GADD45A;FOSL2;GADD45G;SNHG3;ANLN;ADCK1;NOSTRIN;CO…
PPARA 22158963 ChIP-Seq LIVER Mouse	261/2000	0.359735	1	1.02153	1.0444	CHIC2;CMAS;TRAF3IP2;HDAC11;CBLB;F11R;EPRS;TSKU;DCAF6;GOLGA4;LIPC;ZMIZ1;BSG;CDC27;RPS6KA1;FDXR;TRIM25;FBXO6;SYNPO;SOX6;PDK1;ARRDC4;ABT1;ACOT8;KRT4;RSAD2;ARL15;DAPK1;DAPK2;KRT8;PRKAB1;GCAT;BCR;CLDN3;PPP1R3B;CRYZL1;TRIB1;ATP6V0D2;HPD;ATF3;BLZF1;SDC4;ABCB6;EPAS1;HPN;NEDD4L;GATA4;PLA2G6;MTMR4;IQGAP2;CDKN2AIP;ADAMTS14;NUAK2;RNF217;DPH3;CEP72;PLCG1;PCK1;RREB1;ST3GAL3;LHPP;EDEM3;PLK3;JUN;NDFIP1;CRADD;IQS…
GATA3 26560356 Chip-Seq TH2 Human	261/2000	0.359735	1	1.02153	1.0444	CYFIP2;CHIC2;NPFFR1;WDSUB1;ZNF292;ITSN1;ADARB1;C14ORF93;TSKU;UBE2L3;SYNGAP1;CCDC91;BSG;MYB;TNFSF10;CCDC97;BTRC;TBC1D22A;ST6GAL1;ATP6V0E1;ACOT7;RSAD2;C10ORF55;GCAT;PPP1R3F;NIF3L1;COX7A2L;NUP210L;PPA1;PPP1R3B;CRYZL1;TRIB1;ZFPM1;BLZF1;AGAP1;SAMSN1;ACTR3C;RNF213;PRKAR2B;ZNF823;ATP6V0A2;TSPAN5;PIP5K1B;HIVEP3;PLCG1;ST3GAL1;ZBED5;ATP6V1C1;SPTBN1;S100A11;LRRC37A3;JUN;MICAL2;NR0B2;HNRNPL;MYLPF;POLA2;CDC16…
TCF3/E2A 22897851 ChIP-Seq JUKARTE6-1 Human	254/1946	0.360781	1	1.02172	1.04162	EHF;TES;CPNE5;WDSUB1;C2ORF88;WIPF3;CBLB;ADARB1;DCAF6;ZNF609;SYNGAP1;ZNF608;CDC27;MYB;ZXDC;RCC1;DPF3;HMCN1;BTRC;ARL6IP6;ARRDC4;ACVR1;HPCAL1;ACSL6;SCAMP1;BCR;LARS2;PPP1R3B;PRKCQ;ABCB6;GYPC;EPAS1;SH2D2A;IQGAP2;TTBK1;ART3;ACTR3C;GNG10;ZNF706;TP53BP2;ST3GAL5;TSPAN5;HIVEP3;ST3GAL1;AMZ1;SNX8;ATP6V1C1;RAB11FIP4;SCAI;ST3GAL3;CREBBP;JUN;RABGAP1L;CRADD;IQSEC1;DNAH14;NBEAL2;NR0B2;FOSL2;DCP1A;XKR6;DDR1;FAF1;I…
LMO2 26923725 Chip-Seq HEMANGIOBLAST Mouse	238/1822	0.36113	1	1.02251	1.04145	USP6NL;NCKAP1;CHIC2;CPNE4;ITSN1;WIPF3;LDLRAD3;CBLB;PDCD2L;FAM122A;GOLGA4;UBASH3B;CREB3L1;HMCN1;BTRC;SOX6;TBC1D22A;PDK1;ARRDC4;CUBN;RSAD2;PRKCB;DAPK1;UNC5C;ANK3;WDR76;SND1;RUNX1;COX7A2L;KATNAL1;RRAGC;CRISPLD2;PPP1R3B;DDIT4;ZFPM2;ZFPM1;KCTD15;GATA4;GATA2;FAM171A1;GNG10;TSPAN8;GALR1;RNF217;ERI3;SNX9;STXBP6;ST3GAL1;ATP6V1C1;ATP6V0A1;EDEM3;PRELID2;JUN;NDFIP1;LRRN3;IQSEC1;PRG2;RAB27A;NFATC2;GADD45G;ABT…
ZFP322A 24550733 ChIP-Seq MESCs Mouse	13/90	0.362393	1	1.13068	1.14767	USP6NL;WWOX;KDELR1;PRCC;NEDD4L;SORCS1;ZFX;LARS2;CDK8;IMMP2L;KIF26B;PSMD3;SFI1
FOXA1 27197147 Chip-Seq ENDOMETRIOID-ADENOCARCINOMA Human	79/594	0.367139	1	1.04107	1.04317	HIP1;ITGB5;RPLP1;PPP2R2A;AREG;GALNT10;FHAD1;LBH;DUSP10;ZNF608;MECOM;ALDH2;ZNF83;TNFSF10;KIF13B;CTSH;HMCN1;PTGFRN;BTRC;LBR;BAHCC1;TGM2;RNF43;MYLIP;TLE3;ENTPD1;DAPK2;DYRK1A;TBC1D8;ELOVL6;NAV1;EPS15L1;GPCPD1;PRKAB1;SLC9A2;POLR1A;SLC7A5P2;MSH5;MATN1;ZFPM2;TRIB1;CUEDC1;RAI14;MCPH1;EMX2OS;CHRNA9;SLC1A5;MCHR1;PGBD2;APOO;AMN1;POLD4;TSPAN8;VPS53;TCTEX1D1;KIAA1522;HES1;STXBP6;CD58;MPZL1;OSBPL8;TCF7L2;ATP8B…
TRP63 18441228 ChIP-ChIP KERATINOCYTES Mouse	20/143	0.367942	1	1.0948	1.09461	EHF;JUN;VCAM1;GADD45A;USP2;RUNX2;AURKB;UGCG;ALCAM;DUSP10;SCMH1;PPIF;PLEK2;HES1;EPPK1;STX3;LPIN2;PDK1;PTGES;CTSB
MEIS1 20887958 ChIP-Seq HPC-7 Mouse	190/1452	0.368879	1	1.0243	1.02152	SCARB1;TUSC3;NAB2;ICAM5;F11R;RBPJ;TSEN2;EPRS;NUDT3;SAMD14;STK11;CCND3;GRAP2;COTL1;KIF21B;DIP2B;BAHCC1;MAP3K5;TNS1;PDK1;SOX5;PDGFRB;MAP2K3;TLE3;DAPK3;USP2;NSMCE1;DYRK1A;THOC1;ALG14;THNSL1;GCAT;KCTD7;PLA2G15;BSCL2;ST7L;THAP6;RRAGC;ZSCAN22;MSH5;TNIK;ZFPM1;STX1A;OSBP2;HTRA3;PXN;UBR3;ABCB8;PKMYT1;PHF21A;SLC9A1;RASGRP3;TPR;ABL1;ATP6V0A2;GSE1;HIVEP3;NDUFV1;ST3GAL1;AP1M1;ATP6V0A1;BRAP;CBX8;ZBTB17;TMEM120…
GATA6 21074721 ChIP-Seq CACO-2 Human	260/2000	0.386338	1	1.01761	0.967792	USP6NL;F11R;EPRS;DCAF6;RPS6KA1;RCC1;FBXO6;PTGFRN;HMCN1;KIF21B;BTRC;SOX6;PRKACB;CUBN;ACOT7;HSPG2;NUP210L;CCNY;RRAGC;ARMC3;COL8A2;KCNQ4;TFAM;TARS2;PRKCQ;ATF3;BLZF1;MACF1;ZBTB8A;EPB41;DHX9;SDC3;CLCNKB;FAM171A1;NUAK2;ZNHIT6;ERI3;TP53BP2;DPH5;SFN;HIVEP3;ST8SIA6;KCNN3;ZBTB7B;RHBDL2;S100A11;ST3GAL3;EDEM3;PLK3;FMO9P;JUN;RABGAP1L;LRRN2;GADD45A;DNAH14;IFFO2;MTHFR;CDC7;GPN2;NR0B2;PRDX6;UCK2;ID3;TMCC2;RNF220…
GATA2 22383799 ChIP-Seq G1ME Mouse	260/2000	0.386338	1	1.01761	0.967792	CYFIP2;CPNE5;AQP9;SMC5;CBLB;F11R;ZDHHC3;UBE2L3;ZFYVE28;SAMD14;BSG;PSMD3;MYB;DIP2B;FBXO9;RSAD2;NSMCE2;UNC13D;NUP210L;RRAGC;DDIT4;ORAI2;VDAC2;HPD;BLZF1;RNF121;DHX9;NPRL3;HPN;AGAP1;CDKN2AIP;TTBK1;ADAMTS14;RDH12;CHST11;RNF217;TSPAN5;PLEK2;SNX9;PLCG1;ZBTB7B;SNX8;EDEM3;LYN;PLK3;TRAP1;CREBBP;NDFIP1;LRRN3;EIF2AK1;PYCR2;AIF1L;EIF1;MLLT11;GP9;PSMG4;ATM;CALM2;CPEB4;RYR1;BTG2;PIGT;DENND1A;CCDC125;CITED4;CLTC…
SOX2 27498859 Chip-Seq STOMACH Mouse	260/2000	0.386338	1	1.01761	0.967792	NCKAP1;TRAF3IP2;TMEM41B;F11R;RABGEF1;GOLGA4;ALCAM;ZMIZ1;CREB3L1;RPS6KA1;DAG1;TRIM25;DPF3;MFSD2B;BTRC;SYNPO;KRT8;NSMCE1;PRKCA;ACTN4;ANK3;HSPG2;CARHSP1;VDAC2;TRIB1;ATP6V0D2;SLC45A4;CTBP2;ABCB6;AASDH;GATA4;PLA2G6;IQGAP2;DEDD2;FAM171A1;RAB11FIP1;TSPAN8;CEP72;PLEK2;STXBP6;RALGDS;RREB1;S100A11;ST3GAL3;EXPH5;PRELID2;HOMER2;IQSEC1;EDEM2;NFATC2;MICAL2;CDC7;PRDX6;FOSL2;HNRNPL;EHD1;POLA2;UCK2;EIF5;ID1;HIST1…
ATF3 23680149 ChIP-Seq GBM1-GSC Human	284/2189	0.394467	1	1.01557	0.944706	TMEM41B;ADARB1;NDST1;SYNGAP1;ZNF608;UBASH3B;ZMIZ1;LIPH;PSMD3;DLEU1;ANKFY1;TRIM25;SYNPO;ARL6IP6;ABT1;ACOT7;ACTN1;DAPK2;EGOT;DAPK3;KRT8;C10ORF55;ACTN4;HSPG2;RUNX1;CLDN4;CARHSP1;HOXB9;THAP7;CD2BP2;TRIB1;ATP6V0D2;HPD;ATF3;BLZF1;STX1A;CDC42SE1;ANAPC13;SDC4;HIST1H3J;MYNN;NEDD4L;XPC;MTMR4;CDKN2AIP;SKA1;C12ORF57;RAB11FIP1;NUAK2;ZNF706;CSTF1;TP53BP1;PLCG1;ST3GAL1;RALGDS;ZBED5;ATP6V0A1;HEXIM1;EGR1;PLK3;JUN…
FLI1 21571218 ChIP-Seq MEGAKARYOCYTES Human	751/5834	0.403265	1	1.00766	0.915116	CYFIP2;NCKAP1;CHIC2;TES;ITSN1;EHMT1;SMC5;MRGPRE;F11R;EPRS;TSKU;ZFYVE28;NDST1;FAM122A;RABGEF1;SCAMP4;PCMT1;SAMD14;SYNGAP1;LIPC;UBASH3B;ZMIZ1;LIPH;CREB3L2;MYB;CDK5RAP1;ZNF169;CMKLR1;NUP214;VPS18;ACOT8;ACOT7;PRKCB;PIH1D1;NGDN;DAPK3;HPCAL1;PRKCA;CACNA2D4;PRKAB1;HSPG2;SND1;UNC13D;HCFC1;LARS2;PRKAR1B;ZSCAN22;DDIT4;TMEM79;PRKCQ;TARS2;MPPE1;ASTN2;ATF3;RNF121;ZNF276;CDC42SE1;ANAPC13;EXD3;CTBP2;HPN;PRDM15;…
ETS2 20176728 ChIP-ChIP TROPHOBLAST STEM CELLS Mouse	29/215	0.406683	1	1.05584	0.949962	CHIC2;CRTC3;ELL;NEDD4L;ABCB8;GDPD5;PIGV;SNRPD2;ZMIZ1;GALR1;MGAT5;NFKBIZ;G3BP2;ZBTB7B;EPS15;PDE8A;NDEL1;WWOX;TLE3;USP48;SIAH2;SWAP70;USP2;MICAL2;CDYL;SCAMP1;EPOR;TM9SF2;ATF3
PRDM14 21183938 ChIP-Seq MESCs Mouse	252/1944	0.408148	1	1.01471	0.909311	CHIC2;CMAS;CPNE5;ITSN1;PPP2R2A;CCNC;LCTL;ACTB;NUDT3;PCMT1;GOLGA4;CREB3L3;ZMIZ1;RPS6KA1;MYB;ZXDC;TRIM25;FAM53A;BTRC;PDK1;CUBN;ARL15;DAPK2;FOXH1;HSPG2;INPP4A;CLDN4;KATNAL1;RRAGC;DDIT4;TMEM79;MACF1;MTMR3;SDC4;ANAPC16;CTBP2;EPAS1;NEDD4L;GATA4;ABCB8;CDKN2AIP;TTBK1;ANAPC10;UGCG;GALR1;ERI3;ZBTB7B;RREB1;ATP6V1C1;ATP6V0A1;HEXIM1;FIS1;JUN;GRXCR2;LRRN3;GADD45A;TRIP4;EIF1;MYLPF;UCK2;SNAI1;ID3;HBP1;CALM2;CDK1…
CEBPD 21427703 ChIP-Seq 3T3-L1 Mouse	225/1735	0.41211	1	1.01513	0.899878	TES;TRAF3IP2;LDLRAD3;EPRS;ACTB;OPHN1;ZMIZ1;CREB3L1;ZXDC;CDK5RAP1;DIP2B;SOX5;CUBN;DAPK1;NSMCE2;DAPK3;UNC5C;ACTN4;ANK3;SCAMP1;RUNX1;THAP6;PRKAR1B;KCTD15;AGAP1;GNG10;HSPH1;RNF217;ERI3;ST3GAL1;RREB1;ATP6V1C1;ST3GAL2;ATP6V0A1;HEXIM1;IQSEC1;GADD45A;NFATC2;CDC7;FOSL2;ANLN;UCK2;HNRNPF;ID1;CALU;ID3;TNFSF9;HIST1H4C;CALM2;BTG2;OLA1;PPCDC;SERP2;IMMP2L;FAM102B;FAM102A;MECOM;CTSL;TEAD1;GSTO1;IZUMO1;CACYBP;AMPD…
PPARG 20176806 ChIP-Seq 3T3-L1 Mouse	234/1807	0.419393	1	1.01367	0.880826	PANK2;CHIC2;NPFFR1;WDSUB1;LDLRAD3;CBLB;NUDT3;ZFYVE28;CCDC91;ZMIZ1;ZXDC;DAG1;DPF3;HMCN1;DIP2B;EPHB4;TNS1;ARL15;DAPK1;KRT8;ANK3;SCAMP1;RUNX2;BTC;LARS2;COX7A2L;KATNAL1;PPA1;SNHG11;PPP1R3B;GYPC;SAMSN1;CHST11;PRKAR2B;GALR1;ST3GAL5;CEP72;SNX9;ST3GAL1;RREB1;PPARGC1B;NDFIP1;IQSEC1;GADD45A;MICAL3;CDC7;FOSL2;GADD45G;UCK2;HNRNPF;SNAI1;PSMG4;CPEB4;HIP1;ICA1;PPCDC;SUFU;CTSH;DLGAP4;CAP1;SREBF1;GP1BB;ANXA3;NCOA…
DMRT1 21621532 ChIP-ChIP FETAL Ovary	18/132	0.421612	1	1.06743	0.921903	PLK3;KDM2B;CMTM3;SHC1;SLC39A10;ALOX12;NUP153;AGPAT1;AGPAT3;7SK;TTLL4;NFX1;STK17B;BHLHE40;CNKSR3;DPF3;DEPDC5;ZSCAN2
ZNF263 19887448 ChIP-Seq K562 Human	10/71	0.422282	1	1.10251	0.950451	ANKRD9;RBM15;CDK6;DYNLT1;DNAJB6;GDF15;MKRN1;SCAMP1;SUPT3H;ENG
MYCN 21190229 ChIP-Seq SHEP-21N Human	49/373	0.439857	1	1.02832	0.84456	FEN1;MPL;SENP8;CHEK1;PIM1;ANKFY1;PPFIA3;ABCC4;USP2;DARS2;AMPD3;TEX2;WDR76;TGFBR1;INPP4A;EEF1A1;STIM2;MSH5;RFT1;TIMELESS;SGK3;DCP2;AGPAT5;DCTN6;CDCA3;AK2;DBF4B;GATA2;IQGAP2;SLC7A2;AURKB;RECQL5;ZNF706;RBBP6;XPO7;CDC7;MRPL21;LSM3;CLCN6;MEIS1;PTPRC;TEC;TBXAS1;NOSTRIN;CHPT1;CRLF3;PIK3AP1;CPEB4;PHF19
KLF5 18264089 ChIP-ChIP MESCs Mouse	14/103	0.445415	1	1.06397	0.860484	DNAJC19;CD83;PPP1R12A;PXN;DNMT3A;PYCR2;GATA2;HOXB9;RPS6KA1;MKRN1;KLF9;SNAI1;DLGAP1;AP1M1
KLF2 18264089 ChIP-ChIP MESCs Mouse	14/103	0.445415	1	1.06397	0.860484	DNAJC19;CD83;PPP1R12A;PXN;DNMT3A;PYCR2;GATA2;HOXB9;RPS6KA1;MKRN1;KLF9;SNAI1;DLGAP1;AP1M1
PKCTHETA 26484144 Chip-Seq BREAST Human	66/506	0.4477	1	1.02102	0.820521	RBM27;BTG2;LRGUK;ECM1;THRB;CLTC;PRDM2;TSEN2;STK11;ALCAM;ZMYM4;ZC3H7B;TMSB4X;TRPS1;CREB3L2;UIMC1;BCAS3;SREBF1;PDCD6IP;ELOVL5;SARS;RHOH;H2AFV;LSR;ACTN4;ZFX;TOM1L1;HNRNPH1;DDIT4;TBC1D7;DAGLB;TRIB1;LEPROT;CTBP2;DHX9;HMGCR;MTMR4;DEDD2;ZNF428;AP2S1;HES1;SMYD3;ABCF3;HEXIM1;TFAP2A;SPEN;ZBTB17;FIS1;JUN;POU2F1;CCDC12;GADD45A;TUBE1;BAIAP2;PRDX6;WDR13;PTK2;SSH1;HNRNPL;RAB10;NET1;GALC;EIF5;NOSTRIN;TRIM37;TRIM…
CREB1 23762244 ChIP-Seq HIPPOCAMPUS Rat	308/2393	0.45098	1	1.0075	0.802309	CPNE4;KDELR1;CCNH;CBLB;EPRS;RBPJ;ACTB;DCAF6;FAM122A;SAMD14;ZMIZ1;CDC27;PSMD3;CREB3L2;CHEK1;FDXR;FAM53A;BTRC;PRKACB;TBC1D22A;FBXO9;NUP214;ARRDC4;ABT1;VPS18;ACTN1;NGDN;ARMC8;SND1;PPP1R3F;THAP7;ZSCAN22;GRWD1;DDIT4;CRYZL1;CD2BP2;TRIB1;EZR;ATF3;RNF121;ANAPC13;DCUN1D5;ABCB6;MYNN;PLA2G6;MTMR4;ANAPC10;DEDD2;CYB5R4;HSPH1;NUAK2;C9;ERI3;DPH3;GSE1;KCNN3;ZBTB7B;ATP6V1C1;SCAI;ATP6V0A1;HEXIM1;EDEM3;EGR1;JUN;SIA…
KLF4 18264089 ChIP-ChIP MESCs Mouse	14/104	0.460461	1	1.05374	0.817204	DNAJC19;CD83;PPP1R12A;PXN;DNMT3A;PYCR2;GATA2;HOXB9;RPS6KA1;MKRN1;KLF9;SNAI1;DLGAP1;AP1M1
NFE2L2 20460467 ChIP-Seq MEFs Mouse	136/1055	0.468493	1	1.00908	0.765119	CHIC2;EHF;MAML2;WDSUB1;GOLIM4;SMC5;TSEN2;RPL10A;TSKU;LAPTM4B;ZMIZ1;TGM3;ARRDC4;DAPK1;NSMCE2;SLC30A1;ANK3;SCAMP1;NPNT;TANC2;FOXP1;BTC;RAB32;TANC1;CLDN4;CLDN3;STIM2;PPIF;UTRN;TRIB1;ZFPM2;RAI14;MACF1;ZBTB8A;ABCB6;GPR85;ARHGAP18;SLC1A4;ABHD5;PLA2G6;RASGRP3;CHST11;PRKAR2B;MAN2A1;GALR1;ZMAT4;UBR5;PACSIN2;PLXNA2;TBC1D14;ST3GAL1;ST3GAL2;CD164;OSBPL8;TGFB2;YES1;SMAD3;POU2F1;AUTS2;LRBA;IDH1;KLHL21;PRDX6;GA…
NRF2 20460467 ChIP-Seq MEFs Mouse	136/1055	0.468493	1	1.00908	0.765119	CHIC2;EHF;MAML2;WDSUB1;GOLIM4;SMC5;TSEN2;RPL10A;TSKU;LAPTM4B;ZMIZ1;TGM3;ARRDC4;DAPK1;NSMCE2;SLC30A1;ANK3;SCAMP1;NPNT;TANC2;FOXP1;BTC;RAB32;TANC1;CLDN4;CLDN3;STIM2;PPIF;UTRN;TRIB1;ZFPM2;RAI14;MACF1;ZBTB8A;ABCB6;GPR85;ARHGAP18;SLC1A4;ABHD5;PLA2G6;RASGRP3;CHST11;PRKAR2B;MAN2A1;GALR1;ZMAT4;UBR5;PACSIN2;PLXNA2;TBC1D14;ST3GAL1;ST3GAL2;CD164;OSBPL8;TGFB2;YES1;SMAD3;POU2F1;AUTS2;LRBA;IDH1;KLHL21;PRDX6;GA…
GATA6 21074721 ChIP-Seq CACO-2 Mouse	257/2000	0.469077	1	1.00587	0.761432	USP6NL;CALML5;F11R;EPRS;DCAF6;ZMIZ1;RPS6KA1;RCC1;FBXO6;PTGFRN;HMCN1;KIF21B;PRKACB;CUBN;ACOT7;HSPG2;NUP210L;RRAGC;ARMC3;TMEM79;COL8A2;KCNQ4;TARS2;PRKCQ;ATF3;BLZF1;MACF1;ZBTB8A;EPB41;DHX9;SH2D2A;SDC3;CLCNKB;FAM171A1;NUAK2;ZNHIT6;ERI3;TP53BP2;DPH5;SFN;HIVEP3;ST8SIA6;KCNN3;ZBTB7B;RHBDL2;S100A11;ST3GAL3;EDEM3;PLK3;FMO9P;JUN;RABGAP1L;LRRN2;GADD45A;DNAH14;IFFO2;MTHFR;CDC7;GPN2;NR0B2;PRDX6;SNHG3;UCK2;ID3…
DCP1A 22483619 ChIP-Seq HELA Human	98/759	0.471185	1	1.0107	0.760558	ZNF451;PANK2;CPOX;CCNC;BSG;CDC27;TRIM25;TBC1D22A;PIH1D1;ACTN1;USP2;HOXB9;ZSCAN22;GRWD1;ERP29;VDAC2;AAGAB;ZNF398;ZNF276;NUP205;EXD3;ZNF670;STXBP1;MYNN;SUPT4H1;CLEC16A;ABHD5;SLC1A5;SLC5A3;ZBTB4;SLC9A1;C12ORF57;VCPIP1;GNG10;DPH5;ZNF425;ST3GAL2;PCK2;CDT1;RABGAP1L;GADD45A;DENND4A;CEP350;HPS1;TRIP4;MRPL21;EIF1;HNRNPL;TBL3;H1F0;CNOT7;NOXA1;CPE;TRMT11;INTS9;CALM2;TTC26;PHF20;CLTC;SLC2A1;SMG7;FARS2;PIGX;A…
AR 19668381 ChIP-Seq PC3 Human	451/3519	0.477195	1	1.00322	0.742212	CYFIP2;EHF;MAML2;ZFYVE28;SCAMP4;SYNGAP1;ZMIZ1;PRKACG;LIPH;CREB3L1;MYB;ANKFY1;CMKLR1;MEF2C;ACOT7;DAPK1;HPCAL1;PRKCA;CACNA2D4;SND1;SULT2B1;CLDN3;PRKAR1B;MAP1B;ZSCAN22;ASTN2;ATF3;ANAPC13;CTBP2;AASDH;PRDM15;NEDD4L;GATA4;MTMR4;SAMSN1;DEDD2;ADAMTS14;CYB5R4;GALR1;KCNMB2;PLCG1;RREB1;LHPP;ST3GAL3;CREBBP;LRBA;EDEM2;MRPL21;POU6F1;ABTB2;GP9;C6ORF89;SNAI1;XKR6;DENND1A;RPLP1;CLTA;SMG7;SMG5;FARS2;LETM2;MECP2;MR…
NANOG 18555785 ChIP-Seq MESCs Mouse	70/542	0.480392	1	1.01097	0.741195	BCAR3;SLC25A1;PHTF2;CHD9;CCDC124;MRFAP1;HMGB2;RABGEF1;PTBP1;CCND3;CHCHD2;DUSP10;LIPH;TRIM25;MYBL2;PTGFRN;YWHAG;PDK1;TLE3;MME;FBXW11;IZUMO1;NCOA4;SARS;DARS2;ACTN4;PPHLN1;DDOST;MTSS1;HCFC1;SLC9A2;TGFBR3;LMBRD1;CDC42EP4;MSH5;TBC1D7;KCTD15;RNF121;BCAT2;PPP1R15B;LEPROT;DCTN2;ABHD2;AK2;UQCRH;ASB16;RECQL5;NUAK2;HAS3;CSTF1;CCDC77;CNNM2;RUNX1T1;TRAP1;TOR1A;CCDC12;CRADD;LRRN2;SPRY4;RPA2;CNOT10;GATAD2A;GADD…
PHF8 20622853 ChIP-Seq HELA Human	256/2000	0.497198	1	1.00196	0.700134	USP6NL;F11R;EPRS;DCAF6;ZMIZ1;RPS6KA1;RCC1;FBXO6;PTGFRN;HMCN1;KIF21B;PRKACB;CUBN;ACOT7;ANK3;HSPG2;NUP210L;CCNY;RRAGC;ARMC3;COL8A2;KCNQ4;TARS2;PRKCQ;ATF3;MACF1;ZBTB8A;EPB41;DHX9;SDC3;CLCNKB;FAM171A1;NUAK2;ZNHIT6;ERI3;TP53BP2;DPH5;SFN;HIVEP3;ST8SIA6;KCNN3;RHBDL2;ST3GAL3;EDEM3;PLK3;FMO9P;JUN;RABGAP1L;LRRN2;GADD45A;DNAH14;IFFO2;MTHFR;CDC7;GPN2;NR0B2;PRDX6;ABTB2;UCK2;TCN1;ID3;RNF220;GSTM5;SPAG17;ECM1;T…
RUNX1 26923725 Chip-Seq HPCs Mouse	110/859	0.505152	1	1.00239	0.684531	SCARB1;ATP8A2;CCNH;ITSN1;MPL;PDCD2L;RPS6KA4;LIPC;RIMS3;UBASH3B;TNFSF10;ANKFY1;DPF3;FAM53A;MFSD2B;SOX6;ANKS1B;CMKLR1;MYLIP;TLE3;MORC3;THOC1;PRKCA;UNC13D;RUNX1;THAP6;TIMELESS;ZFPM1;AGAP1;GATA2;UQCRH;PHF21A;CORO1C;MAN2A1;ZNHIT6;UBR5;MOV10L1;GSE1;SNX9;SMYD3;PCK1;TRAP1;CBX6;LSM3;ARHGAP23;REEP1;HNRNPF;SNAI1;TRMT11;MAP3K14;CDC42SE2;DDR1;TTC26;HBS1L;SH2D4A;RPLP1;OLA1;MRPS10;ADAR;AFF3;RNF157;FHAD1;MRPL40;…
ESR1 17901129 ChIP-ChIP LIVER Mouse	57/444	0.505856	1	1.00492	0.684855	SH2D4A;LEAP2;QPRT;SLC40A1;ICAM5;ACTB;KHK;PCMT1;PTBP1;LIPC;ALDH2;BSG;PIM1;SLC39A8;CTSB;TMEM14C;ARRDC4;ARHGEF12;CISH;MME;GPX7;SIRT7;GCAT;COX7A2L;PPP1R3B;BIRC5;KCTD15;ABCB6;SDC4;EPAS1;ABHD2;PLA2G6;AGPAT1;PTDSS2;C9;SH3BP5;E2F3;PCK1;LYN;PLK3;CRADD;GDF15;IDH1;SPRY4;DHCR24;MAPK14;NR0B2;PRDX6;DAP;WEE1;TEC;NFIC;FXYD7;ACO2;CRLF3;PIK3AP1;CPEB4
TCF4 23295773 ChIP-Seq U87 Human	487/3812	0.508735	1	1.00003	0.675852	USP6NL;EHF;MAML2;C2ORF88;WIPF3;EHMT1;RBPJ;ZFYVE28;PCMT1;LIPC;ZMIZ1;MYB;ANKS1B;NUP214;VPS18;C5ORF15;PRKCB;DAPK1;HPCAL1;UNC5C;PRKCA;SND1;UNC13D;PRKAR1B;PRKCQ;ASTN2;RNF121;TSPYL5;ANAPC13;EXD3;NUP205;HS3ST3A1;MTMR3;CTBP2;AGAP1;GATA4;IQGAP2;WDR66;ADAMTS14;CHST11;KCNMB2;ALX4;CEP72;PIP5K1B;SFN;ST3GAL1;AMZ1;ST3GAL2;LHPP;GRXCR2;NDFIP1;EIF2AK1;LRBA;DNAH14;NFATC2;TRIP4;GP6;AIF1L;ABTB2;XKR6;CPEB4;PIGT;PHF20;…
CEBPB 23403033 ChIP-Seq LIVER Mouse	49/382	0.511165	1	1.00409	0.673806	TTC26;HMGB2;KHK;SNRPD2;IYD;CHEK1;COTL1;CCDC97;KAT8;AP5S1;CCDC51;ABCC3;USP2;AGTRAP;DARS2;ARMC8;SHQ1;SNHG11;HNRNPH1;SRSF5;ATF3;CDC42SE1;AGPAT5;PPP1R15B;SLC20A1;INPP1;SLC1A4;PPM1F;C9;ZNHIT6;RANBP2;FN3K;CBX5;PNPLA8;EDEM2;SPRY4;LRRC61;GPN2;MRPL21;MLLT11;MEIS1;PNKD;STK25;NOSTRIN;PI4KA;ESYT2;POLR3H;LGR4;MXD4
KLF5 25053715 ChIP-Seq YYC3 Human	255/2000	0.525361	1	0.998043	0.64241	USP6NL;EHF;WDSUB1;PPP2R2A;ADARB1;ACTB;NDST1;NIPAL2;RPS6KA1;MYB;DPF3;FAM53A;HMCN1;BTRC;TBC1D22A;ZNF169;CMKLR1;TNS1;ARL6IP6;MEF2C;ACOT7;RSAD2;DAPK1;ACTN1;KRT8;CACNA2D4;HSPG2;CARHSP1;COX7A2L;HOXB9;CCNY;PRR19;COL8A2;KCTD15;TSPYL5;SDC4;CTBP2;GYPC;NPRL3;AGAP1;GATA4;MTMR4;KALRN;EVPL;FAM171A1;UGCG;RAB11FIP1;ZNF706;ST3GAL5;SFN;SNX9;KCNN3;STXBP6;ZBTB7B;RALGDS;RREB1;SPTBN1;PPARGC1B;S100A11;HEXIM1;LRRC37A3;G…
RXR 22158963 ChIP-Seq LIVER Mouse	255/2000	0.525361	1	0.998043	0.64241	CHIC2;CMAS;AQP9;HDAC11;EPRS;TSKU;ACTB;RABGEF1;CREB3L3;ZMIZ1;BSG;FDXR;TRIM25;SYNPO;EPHB4;FBXO9;PDK1;ACVR1;KRT4;RSAD2;DAPK1;PIH1D1;ANK3;PRKAB1;CLDN3;PPP1R3B;CRYZL1;TFAM;TRIB1;ATP6V0D2;HPD;KCTD15;RNF121;PTGES;SDC4;GYPC;EPAS1;HPN;PLA2G6;MTMR4;IQGAP2;TTBK1;ADAMTS14;RNF217;ST3GAL5;GSE1;PLCG1;PCK1;ZBTB7B;ST3GAL1;SCAI;ST3GAL3;LHPP;BRAP;EGR1;PLK3;FIS1;CRADD;ABCA6;SIAH2;STARD10;MICAL3;ELL2;NR0B2;PRDX6;CIDE…
SFPI1 20887958 ChIP-Seq HPC-7 Mouse	302/2369	0.527315	1	0.997886	0.638605	PANK2;TES;CMAS;TRAF3IP2;CCNC;IKZF1;BACH1;SAMD14;RINL;SNRPD2;BSG;ZXDC;ANKFY1;TRIM25;BTRC;SYNPO;TBC1D22A;EPHB4;PDK1;NUP214;VPS18;DAPK1;PIH1D1;HPCAL1;GCAT;THAP6;RRAGC;PPA1;VDAC2;PRKCQ;TRIB1;ZFPM1;CDC42SE1;ANAPC13;STXBP2;MYNN;SUPT4H1;AGAP1;MTMR4;SLC5A3;ANAPC10;UGCG;CYB5R4;GNG10;ZNHIT6;ATP6V0A2;GSE1;SNX9;ST3GAL2;PCK2;HEXIM1;EDEM3;LYN;BRAP;MTHFR;PYCR2;CDC7;GPN2;NR0B2;IFFO1;FOSL2;EIF1;GADD45G;EHD1;GP9;E…
E2F7 22180533 ChIP-Seq HELA Human	6/46	0.54431	1	1.02102	0.62102	PIM1;E2F2;H2AFV;E2F3;SLC1A5;ESYT1
HOXA2 22223247 ChIP-Seq E11.5 EMBRYO Mouse	5/38	0.544339	1	1.02997	0.626412	MEIS1;NGDN;MYNN;ARHGAP18;CCDC32
TCF12/HEB 22897851 ChIP-Seq JUKARTE6-1 Human	254/2000	0.553425	1	0.994129	0.588155	CPNE5;AQP9;IKZF1;LCTL;DCAF6;ZNF609;GOLGA4;CDC27;ZNF846;MYB;ZXDC;CDK5RAP1;PTGFRN;BTRC;PRKACB;ZNF169;ARRDC4;C5ORF15;PRKCB;DAPK1;ACTN1;EGOT;STARD9;KRT8;NSMCE1;RUNX2;LARS2;NIF3L1;CARHSP1;COX7A2L;CLDN8;KCNQ4;PRKCQ;ATP6V0D2;ZNF398;EPAS1;STXBP1;IQGAP2;TTBK1;ART3;ACTR3C;GNG10;ZNF706;EPB41L1;KCNMB2;TSPAN7;ST3GAL5;TSPAN5;DPH5;PIP5K1B;ST3GAL1;AMZ1;ATP6V1C1;ST3GAL2;RAB11FIP4;ST3GAL3;JUN;IQSEC1;DNAH14;NBEAL2;…
MAF 26560356 Chip-Seq TH2 Human	254/2000	0.553425	1	0.994129	0.588155	USP6NL;MAML2;PPP2R2A;ICAM5;RBPJ;ACTB;ALCAM;RPS6KA1;ANKFY1;FBXO6;FAM53A;PTGFRN;KIF21B;PRKACB;ACOT7;ACTN1;HPCAL1;NSMCE1;C10ORF55;UNC13D;HCFC1;TRIM17;NUP210L;CCNY;RRAGC;SNHG11;KCNQ1;DDIT4;TARS2;PRKCQ;ATF3;CDC42SE1;GYPC;EPB41;DHX9;MYL12A;RNF213;RAB11FIP1;CHST11;ZNHIT6;ATP6V0A2;SFN;HIVEP3;ZBTB7B;ST3GAL1;SPTBN1;S100A11;HEXIM1;PLK3;JUN;YES1;HOMER2;STARD10;PDE2A;RAB27A;IFFO2;MTHFR;PYCR2;GPN2;FOSL2;GRIN2D…
SA1 27219007 Chip-Seq ERYTHROID Human	254/2000	0.553425	1	0.994129	0.588155	TSKU;NDST1;CREB3L1;RPS6KA1;PSMD3;MYB;CHEK1;CDK5RAP1;FDXR;CCDC97;RCC1;DPF3;FBXO6;EPHB4;CMKLR1;ARL15;HSPG2;GCAT;RUNX1;TRIM17;RRAGC;PPA1;CRISPLD2;PRR19;ANTXRL;DDIT4;COL8A2;KCNQ4;CD2BP2;TARS2;KCTD15;PTGES;CTBP2;EPB41;SDC3;STXBP2;HPN;PRDM15;C12ORF57;PTDSS2;CHST11;EPB41L1;ZNHIT6;ERI3;ATP6V0A2;ST3GAL5;CEP72;SFN;KCNN3;ZBTB7B;ST3GAL3;PLK3;CREBBP;IQSEC1;GADD45A;RDX;IFFO2;MTHFR;NBEAL2;PYCR2;CDC7;IFFO1;FOSL2…
ZNF652 21678463 ChIP-ChIP ZR75-1 Human	14/112	0.577538	1	0.978474	0.537164	WDR27;PHTF2;TRAF3IP2;USP20;NUP153;CRLS1;C6ORF120;FOXP1;DUSP10;PPA1;TRPS1;SLC25A42;ERGIC1;SPDEF
WDR5 24793694 ChIP-Seq LNCAP Human	95/757	0.592079	1	0.982351	0.514866	BCAR3;YWHAE;PHLDB1;HIP1;CPNE5;DDX46;DENND1A;PIGQ;MRPS10;SIPA1L3;MECP2;PCMT1;STK11;FAM102A;ZMYM4;RCC1;FAM53A;QSOX2;BTRC;SBF2;RGS9;RRP15;ZNF564;CTSB;TLE3;PLEKHG4;ST6GAL1;PDCD6IP;KDM2B;GSTO1;ARL15;TRPC2;HPCAL1;ABCA17P;SLC39A11;BAZ1A;EEF1A1;TOX2;CDHR3;PKP1;TNIK;CD46;ENG;DCTN6;PFKFB3;SDC3;NEDD4L;PIK3R2;ABHD5;AGPAT3;CYB5R4;C1ORF105;NUAK2;ZNF706;ZNF507;MAN2A1;GALR1;KIAA1522;GRK6;HAS3;TP53BP2;ZNF107;LRRC…
HIF1A 21447827 ChIP-Seq MCF-7 Human	40/321	0.592888	1	0.975425	0.509903	AGPAT5;SCARB1;PFKFB3;DENND1A;SLC2A1;ZC3HAV1L;HK2;FBL;DNAJB6;SERTAD2;MGAT5;FNTB;C11ORF49;ST8SIA6;SLC37A3;TNS1;PDK1;DSP;C8ORF58;EGLN3;POU2F1;GDF15;DAPK2;SIAH2;NCOA3;UBE2E1;NAV1;ELL2;PNRC1;RUNX1;DNM2;C1ORF116;WDR60;DDIT4;TRIM37;ANGPTL4;UTRN;KCTD15;TRIM33;RAI14
FOXM1 25889361 ChIP-Seq OE33 AND U2OS Human	117/932	0.597523	1	0.982673	0.50604	EHF;F11R;PIM1;TBC1D22A;AP5S1;ARL6IP6;MAGI1;PIH1D1;HARBI1;CMC2;C21ORF58;DYRK1A;SARS;SCAMP1;BSCL2;NIF3L1;DDX39A;MSH5;TRIB1;ANAPC13;CDCA3;AASDH;SHC1;XPC;GATA2;C12ORF57;VCPIP1;TMEM245;SHARPIN;GRK6;CSTF1;DPH5;EXPH5;HEXIM1;TFAP2A;AKIRIN2;SMAD3;CBX5;ODF2;CBX3;NUP153;LSM3;EIF1;NET1;HNRNPL;EHD1;ANLN;HNRNPF;ID1;NABP1;MDM4;HBP1;HIST1H4C;DCP1A;CALM2;NFE2L2;PHF19;PHTF2;PIGT;HMGB2;PTBP1;TUBA1B;IMMP2L;PCF11;TNF…
GATA1 26923725 Chip-Seq HPCs Mouse	28/226	0.599491	1	0.969815	0.496229	HBS1L;TTC26;CD82;SH2D4A;STXBP1;ITSN1;CPOX;LDLRAD3;SLC1A4;MCHR1;PDCD2L;PHF21A;ZDHHC19;ANKFY1;DPF3;GPR137;MFSD2B;ATP6V1C1;ANKS1B;WWOX;PTGIS;NCOA3;ZDHHC14;RUNX1;REEP1;KIF26B;PI16;ZFPM1
AR 21909140 ChIP-Seq LNCAP Human	37/298	0.60052	1	0.971907	0.495633	ZNF451;EHF;FEN1;C17ORF53;RELN;TSPAN8;KIF13B;E2F1;TLK1;MAN1A1;ASCC2;MPZL1;CYP2J2;SLC36A1;ABCC4;PABPC4;GSR;MBOAT2;CDC7;SLC30A1;ISG15;ATP2B1;GTF2H3;MYO1D;ANLN;C1ORF116;PSMC6;PSMA1;NFIC;ST7;CENPL;TACC3;SGK3;DNAJC9;HIST1H4C;FGFR3;BCL2L1
CTNNB1 24651522 ChIP-Seq LGR5+ INTESTINAL STEM Human	20/162	0.600808	1	0.966394	0.492357	ACSS2;LEF1;ASPSCR1;NPNT;ETV3;TNFRSF1B;MTSS1;NKD2;MYO1D;DOCK11;SLC7A6;SLC7A8;GSTA4;PIM1;KCNQ1DN;SP5;CPXM1;TNIK;STX3;RAB11FIP4
AR 22383394 ChIP-Seq PROSTATE CANCER Human	234/1857	0.604689	1	0.986377	0.496188	NCKAP1;EHF;CALML5;MAML2;CCNH;C2ORF88;LDLRAD3;CBLB;ADARB1;LCTL;EPRS;TSKU;ZNF609;LIPC;CREB3L1;TNFSF10;ANKFY1;HMCN1;DIP2B;PRKACB;TBC1D22A;MEF2C;ATP6V0E1;KRT4;C5ORF15;DAPK1;PRKCA;ANK3;BTC;LARS2;CRISPLD2;PPP1R3B;ARMC3;MAP1B;CLDN8;DDIT4;ANAPC13;MTMR3;DCUN1D5;NEDD4L;KLK2;IQGAP2;KALRN;APOO;NEU3;FAM171A1;CHST11;PRKAR2B;GALR1;KCNMB2;ARSK;ST3GAL5;STXBP6;PRELID2;NDFIP1;LRRN3;HOMER2;EIF2AK1;LRBA;DNAH14;RDX;MI…
OCT4 18692474 ChIP-Seq MEFs Mouse	251/1992	0.608292	1	0.986333	0.490306	IFITM3;EHF;CMAS;ITSN1;AQP9;CCNC;F11R;BACH1;ACTB;NUDT3;RABGEF1;GOLGA4;RPS6KA1;CHEK1;CDK5RAP1;KIF21B;BTRC;PRKACB;EPHB4;ENTPD1;ST6GAL1;FOXH1;ACTN4;ANK3;PRKAB1;ANK1;CLDN4;CARHSP1;COX7A2L;CLDN3;CRYZL1;TYRO3;CDC42SE1;SDC4;CTBP2;EPAS1;DHX9;PIK3R2;DEDD2;NEU3;UGCG;PIP5K1B;SFN;HIVEP3;SNX9;ZBTB7B;RALGDS;ST3GAL2;LYN;PLK3;RABGAP1L;YES1;LRRN2;GADD45A;NFATC2;MTHFR;PRDX6;CIDEC;POU6F1;GADD45G;EHD1;MLLT11;ATP4A;ID…
NCOR 22465074 ChIP-Seq MACROPHAGES Mouse	252/2000	0.608705	1	0.986301	0.489621	IFITM3;CYFIP2;ITSN1;BACH1;ACTB;ALCAM;UBASH3B;TRIM25;PDK1;ACOT7;DAPK3;HPCAL1;SCAMP1;UNC13D;RUNX1;NIF3L1;RRAGC;ARMC3;ATF3;BLZF1;CDC42SE1;MTMR3;GYPC;EPAS1;DHX9;SDC3;PRDM15;FPR1;MYNN;IQGAP2;ZBTB4;SAMSN1;UGCG;GNG10;NUAK2;CHST11;RNF217;GSE1;DPH5;PLEK2;ZBTB7B;ST3GAL1;ST3GAL3;ATP6V0A1;BTF3;LYN;JUN;TNFSF14;CRADD;PRDX6;PTK2;EIF1;GADD45G;SNHG3;EHD1;UCK2;TNFSF9;FXYD5;TRMT11;CDC42SE2;ECM1;BTG2;PIGT;CLTC;CLTA;…
UBF1/2 26484160 Chip-Seq HMEC-DERIVED Human	252/2000	0.608705	1	0.986301	0.489621	IFITM3;TRAF3IP2;MAML2;F11R;ACTB;UBASH3B;RPS6KA1;CHEK1;FDXR;RCC1;FBXO6;PTGFRN;DIP2B;ACOT7;FOXH1;C10ORF55;HSPG2;GCAT;CCNY;GRWD1;DDIT4;KCNQ4;VDAC2;HPD;ZFPM1;STX1A;ZNF398;RNF121;PTGES;CDC42SE1;ZBTB8A;EPB41;SDC3;NEDD4L;FAM171A1;PTDSS2;HSPH1;NUAK2;RDH12;TP53BP2;DPH5;PLEK2;HIVEP3;ST3GAL2;S100A11;ST3GAL3;EDEM3;CREBBP;GADD45A;DNAH14;PDE2A;IFFO2;MICAL2;MTHFR;PYCR2;GPN2;FOSL2;GRIN2D;SNHG3;EHD1;EIF5;ID1;ID3;…
ATF3 27146783 Chip-Seq COLON Human	252/2000	0.608705	1	0.986301	0.489621	PPP2R2A;C14ORF93;BACH1;ALCAM;CDC27;CHEK1;FDXR;TRIM25;SYNPO;PRKACB;TBC1D22A;PDK1;ABT1;KRT2;DAPK3;NSMCE1;HSPG2;SND1;SULT2B1;PPP1R3F;CLDN4;HOXB9;TRIM17;DDIT4;CD2BP2;TRIB1;ZFPM1;ATF3;STX1A;PTGES;ZNF276;ABCB6;EPAS1;EPB41;MYNN;AGAP1;NEDD4L;GATA2;ZBTB4;SKA1;PTDSS2;RAB11FIP1;RDH12;ZNF706;TSPAN5;SFN;PLEK2;SNX9;SNX8;PPARGC1B;PCK2;LRRC37A3;EGR1;PLK3;CDT1;GADD45A;SIAH2;PRDX6;PTK2;FOSL2;EIF1;GADD45G;SNHG3;HNR…
CTCF 27219007 Chip-Seq ERYTHROID Human	252/2000	0.608705	1	0.986301	0.489621	USP6NL;MAML2;PPP2R2A;LCTL;RPS6KA4;RINL;SNRPD2;UBASH3B;CREB3L1;RPS6KA1;CREB3L2;DLEU1;RCC1;FBXO6;HMCN1;PRKACB;ACOT7;RSAD2;CACNA2D4;UNC13D;BCR;PPA1;MAP1B;ANTXRL;DDIT4;CD2BP2;VDAC2;TARS2;ZFPM1;KCTD15;CDC42SE1;ZBTB8A;EPB41;DHX9;SDC3;MYL12A;C12ORF57;PTDSS2;ZNHIT6;ERI3;ATP6V0A2;SFN;ZBTB7B;AMZ1;PPARGC1B;S100A11;ST3GAL3;LRRC37A3;LYN;PLK3;JUN;GADD45A;LRBA;IFFO2;MTHFR;PRDX6;IFFO1;POU6F1;SNHG3;ABTB2;MLLT11;T…
TTF2 22483619 ChIP-Seq HELA Human	190/1512	0.612311	1	0.983651	0.482496	ZNF451;TOR2A;CSF3R;TMEM41B;CSF1;KDM1A;ZNF292;CCNC;CWC25;RBPJ;EPRS;RPL10A;ACTB;PDCD2L;LAPTM4B;UBASH3B;RCC1;SEC62;HMGN2;PRKACB;MAP3K7;TBC1D22A;RGS9;TMEM14B;SLC39A3;PLS1;NUP214;MAP2K3;SLC30A6;RNF43;TLE3;RPS9;ACOT7;C5ORF15;NSMCE2;UNC5C;TEX2;THNSL1;TLE6;EEF1A1;ST7L;THAP6;RAB30;NIF3L1;HOXB9;NUP210L;STIM1;STIM2;TMEM79;DDIT4;TFAM;GEMIN8;EZR;NUMBL;NUP205;HS3ST3A1;CTBP2;AASDH;SHC1;HPN;SUPT4H1;ITPR1;ABCB8;S…
STAT6 21828071 ChIP-Seq BEAS2B Human	5/41	0.614588	1	0.954608	0.464706	CMTM4;HAS3;SLC39A11;EPS15L1;WNT3
WT1 20215353 ChIP-ChIP NEPHRON PROGENITOR Mouse	209/1663	0.616251	1	0.983769	0.476244	NCKAP1;CHIC2;LDLRAD3;ICAM5;MRGPRE;PCMT1;GPR176;ALCAM;ZMIZ1;CHEK1;DPF3;FBXO6;KIF21B;ARL6IP6;ACTN1;NGDN;UNC5C;SCAMP1;RUNX1;HOXB9;PRKAR1B;PPP1R3B;CRYZL1;TYRO3;ATF3;KCTD15;CTBP2;EPAS1;EVPL;PRKAR2B;ST3GAL5;GSE1;TSPAN5;SNX9;ZBTB7B;RALGDS;RREB1;PPARGC1B;S100A11;HEXIM1;EGR1;TRAP1;JUN;NDFIP1;LRRN3;LRBA;SIAH2;FOSL2;GADD45G;UCK2;FXYD5;CALM2;DDR1;BTG2;FAF1;CLTC;AP2A1;PYGL;MRC2;TMSB4X;SH3BGRL3;TOP3B;GSTO1;SPH…
NFIB 24661679 ChIP-Seq LUNG Mouse	71/573	0.629184	1	0.969935	0.449402	RERE;EHF;PHLDB1;CD83;CSF1;RORA;GTDC1;LIMD1;FAM122A;STK10;ADAMTSL4;SUFU;CDC27;FDXR;KIF13B;POLL;BAHCC1;PDE8A;MYLIP;TSC22D4;ST6GAL1;ABCC1;PTGIS;DAPK1;DAPK3;TEX2;ARID1A;ST7L;ELF2;TMEM217;AIDA;SFI1;CUEDC1;ZBTB8A;ANKRD11;HTRA3;NPAS2;AGPAT3;CUX1;EPB41L1;SERTAD2;PSAP;MICALL2;IGF2BP3;PLCG1;RREB1;ST3GAL3;HEXIM1;JUN;POU2F1;HSPA4;NDE1;SUSD1;CDC7;ELP3;DHCR24;LHFPL2;PNRC1;AIF1L;NET1;CDK8;UCK2;CNOT6;DAP;PDP2;ST…
SMAD2 18955504 ChIP-ChIP HaCaT Human	243/1936	0.632782	1	0.982517	0.449628	CYFIP2;EHF;TES;TRAF3IP2;MAML2;F11R;RBPJ;BACH1;TSKU;ACTB;ZDHHC3;NDST1;ALCAM;ZNF608;HMCN2;TRIM25;RCC1;PTGFRN;SYNPO;ARRDC4;VPS18;ACTN1;KRT8;RUNX1;BCR;CLDN4;CLDN3;PPA1;MAP1B;DDIT4;TYRO3;VDAC2;EZR;ATF3;BLZF1;STX1A;PTGES;EPB42;ABCB6;HIST1H3J;NEDD4L;ABCB8;PLA2G6;GATA2;SAMSN1;APOO;ST3GAL5;ALX4;TSPAN5;SFN;PLEK2;ZBED5;SPTBN1;PCK2;APOBEC3C;RABGAP1L;NDFIP1;GADD45A;SIAH2;RDX;MTHFR;ELL2;PRDX6;PTK2;FOSL2;EIF1;S…
SMAD3 18955504 ChIP-ChIP HaCaT Human	243/1936	0.632782	1	0.982517	0.449628	CYFIP2;EHF;TES;TRAF3IP2;MAML2;F11R;RBPJ;BACH1;TSKU;ACTB;ZDHHC3;NDST1;ALCAM;ZNF608;HMCN2;TRIM25;RCC1;PTGFRN;SYNPO;ARRDC4;VPS18;ACTN1;KRT8;RUNX1;BCR;CLDN4;CLDN3;PPA1;MAP1B;DDIT4;TYRO3;VDAC2;EZR;ATF3;BLZF1;STX1A;PTGES;EPB42;ABCB6;HIST1H3J;NEDD4L;ABCB8;PLA2G6;GATA2;SAMSN1;APOO;ST3GAL5;ALX4;TSPAN5;SFN;PLEK2;ZBED5;SPTBN1;PCK2;APOBEC3C;RABGAP1L;NDFIP1;GADD45A;SIAH2;RDX;MTHFR;ELL2;PRDX6;PTK2;FOSL2;EIF1;S…
EWS-FLI1 20517297 ChIP-Seq SK-N-MC Human	71/574	0.635249	1	0.968246	0.439331	CHIC2;ICA1;RORA;PLAT;LETM2;IMMP2L;UBE2Q2;ZNF846;MYO18B;CHP2;VSTM1;SYNPO;RPS9;PPP1R12A;KRT3;DAPK2;HARBI1;KRT8;VPS13B;DARS2;PRKCA;ATP11A;PGC;ZDHHC17;MTSS1;SHISA7;TGFBR3;PPP1R3B;TMEM79;SGK3;ANGPTL4;TNIK;TSPYL5;AGPAT5;EPAS1;ABHD2;PVT1;HTT;GRAMD4;HDAC9;AGPAT3;PTHLH;CAMKK2;STK3;GNG10;RAB11FIP1;ZNF706;KCNMB2;RBBP6;HIVEP3;ST3GAL1;CLVS1;GTF2A1L;CBX6;DNAH14;GSR;MICAL3;XPO7;TRAPPC9;PRDX6;FER1L6;CRLS1;MRPL21…
SMAD4 21741376 ChIP-Seq ESCs Human	251/2000	0.635654	1	0.982387	0.445121	TMEM41B;CCNH;ZNF292;AQP9;ACTB;NUDT3;UBE2L3;ZFYVE28;ZNF609;LSM11;ZNF608;UBASH3B;ZNF846;RCC1;FAM53A;EPHB4;ST6GAL1;ACOT7;KRT2;CACNA2D4;ARMC8;PRKAB1;UNC13D;LARS2;CARHSP1;PRKAR1B;PPA1;CRISPLD2;TRIB1;ZFPM1;SLC45A4;NUMBL;ZBTB8A;HS3ST3A1;ABCB6;PRDM15;CLCNKB;PIK3R2;GATA2;IQGAP2;MYL12A;NEU3;FAM171A1;ZNF706;GALR1;TP53BP2;ST8SIA5;SFN;KCNN3;ZBTB7B;LHPP;ATP6V0A1;APOBEC3C;BRAP;FIS1;NDFIP1;IQSEC1;DNAH14;PRG2;MTH…
FOXA1 21915096 ChIP-Seq LNCaP-1F5 Human	251/2000	0.635654	1	0.982387	0.445121	TES;CALML5;TRAF3IP2;CPNE4;HDAC11;CCNC;BACH1;NUDT3;DCAF6;LSM11;ZMIZ1;NIPAL2;CREB3L1;TNFSF10;RCC1;HMCN1;ACOT8;KRT4;RSAD2;KRT3;DAPK1;PRKCA;PRKAB1;ACE2;CLDN4;CARHSP1;KATNAL1;NUP210L;VDAC2;TARS2;SLC45A4;CDC42SE1;SDC4;CTBP2;AASDH;NEDD4L;KLK2;NEU3;RAB11FIP1;NUAK2;RDH12;GALR1;KCNMB2;TSPAN5;PIP5K1B;ZBTB7B;SPTBN1;EXPH5;BTF3;EDEM3;PRELID2;PLK3;NDFIP1;IQSEC1;EIF2AK1;SIAH2;RDX;TRIP4;ELL2;PRDX6;POU6F1;GADD45G;…
ZFP281 27345836 Chip-Seq ESCs Mouse	251/2000	0.635654	1	0.982387	0.445121	CYFIP2;CPNE5;PPP2R2A;IKZF1;ACTB;NUDT3;ZFYVE28;ZMIZ1;BSG;PSMD3;ANKFY1;TRIM25;RCC1;FBXO6;KIF21B;EPHB4;FOXH1;PRKCA;ACTN4;ANK3;HSPG2;BCR;CLDN4;HOXB9;DDIT4;TYRO3;TRIB1;MACF1;CDCA3;EPAS1;DHX9;HPN;AGAP1;ZBTB4;GSE1;SFN;HIVEP3;ZBTB7B;ST3GAL1;RREB1;ST3GAL2;RAB11FIP4;EDEM3;TRAP1;LRRN3;LRRN2;IFFO2;PYCR2;ELL2;PRDX6;FOSL2;GADD45G;MLLT11;MYLPF;UCK2;TREML2;ID1;SNAI1;NOSTRIN;PSMG4;HBP1;DCP1A;CDC42SE2;DDR1;DENND1A…
FUS 26573619 Chip-Seq HEK293 Human	67/543	0.640777	1	0.96586	0.429879	NCKAP1;HDDC2;SH3GL3;LRGUK;DENND1A;GTDC1;MTR;ACSM4;F11R;RPL10A;COX7C;ZNF608;MECOM;IYD;RCC1;TEAD1;MAP3K7;FBXO9;SOX5;ARRDC4;MEF2C;DAPK1;NCOA6;TSC22D3;RBM18;DYRK1A;SORCS1;THNSL1;POU3F2;SUPT3H;EEF1A1;RAB30;TMEM135;MYO3B;EXOC4;SFI1;VAMP3;LUZP6;PHLPP1;CTBP2;GYPC;DHX9;NR1I2;AKAP4;PHF21A;ACAT1;ENOX2;RNF213;STXBP6;USP24;CBX6;AUTS2;ABCA6;GADD45A;HPS1;RANBP9;ELL2;SNHG3;MEIS1;CDK6;ATG16L2;XPNPEP1;GNAQ;ASB9;PP…
PADI4 21655091 ChIP-ChIP MCF-7 Human	129/1037	0.644589	1	0.973756	0.427617	CCNH;POGK;GOLIM4;CPOX;SNRPD2;PSMD3;FDXR;HMGN2;TMEM14B;RNF43;FBXW11;HIST1H2AK;DAPK3;MITF;EEF1A1;INPP4A;CLDN4;RAB30;COX7A2L;SHQ1;DDIT4;CRYZL1;TIMELESS;TFAM;TNIK;BLZF1;RNF121;CDC42SE1;ANAPC13;NUP205;SHC1;ANKRD12;AK2;RHOBTB3;NEDD4L;MTMR4;ZBTB4;CORO1C;C12ORF57;HSPH1;ZNF706;EPB41L1;CALD1;ARSK;DPH3;CSTF1;CEP72;NDUFV1;EDEM3;SPECC1;DNAJC19;SLC37A2;RABGAP1L;YES1;CEP350;KLHL28;NUP153;CDC7;FOXN3;MCC;FOSL2;HN…
TAL1 20887958 ChIP-Seq HPC-7 Mouse	259/2067	0.648388	1	0.98084	0.424966	PANK2;CCNC;IKZF1;F11R;EPRS;ACTB;FAM122A;SCAMP4;SAMD14;BSG;RCC1;KIF21B;SEC62;TBC1D22A;ARL6IP6;ACOT7;ARL15;NHLRC4;PIH1D1;DAPK3;NSMCE1;THAP6;RRAGC;THAP7;DDIT4;ORAI2;VDAC2;ZFPM1;CDC42SE1;ANAPC13;GATA2;UGCG;ATP6V0A2;ATP6V1C1;SCAI;HEXIM1;EDEM3;LYN;EGR1;CDT1;JUN;NDFIP1;FOSL2;EIF1;GADD45G;SNHG3;HNRNPL;MLLT11;GP9;EIF5;TREML2;TNFSF9;HIST1H4H;HIST1H4C;BTG2;C2CD3;FAF1;TECR;ICA1;MRPS10;CLTA;PRPF19;PIGV;SMG5;A…
NOTCH1 17114293 ChIP-ChIP T-ALL Human	16/134	0.652962	1	0.934661	0.398387	TRAPPC3;FIS1;TES;STARD10;PRCC;AHSA1;COX7C;MED15;PHF6;SHQ1;PSMA1;THRAP3;FNTB;CPE;BTRC;PPP1R12B
LMO2 26923725 Chip-Seq MACROPHAGESS Mouse	58/473	0.653185	1	0.959856	0.408797	ELL;SH2D4A;ITSN1;LDLRAD3;SIPA1L3;SMG5;PPCDC;DCAF6;DHTKD1;AKAP11;DPF3;DLGAP1;DIP2B;HMGN2;SOX6;TBC1D22A;ARL6IP6;MEF2C;DAPK1;RUNX1;TFDP2;GFOD1;POLR1A;CRISPLD2;MATN1;ST6GALNAC4;PLEC;MACF1;DCUN1D5;LEF1;CAMK2A;PROCA1;SLC1A4;ADCY7;EVPL;FOXO1;PROKR1;PSMB2;CD300LB;POC1A;GSE1;HIVEP3;RANBP1;EGLN3;TOR1A;IQSEC1;LRBA;KLHL23;CRLS1;PTK2;REEP1;RAB10;GALC;CDKN2AIPNL;NFIC;KIF26B;SNAI1;PNPLA1
STAT3 1855785 ChIP-Seq MESCs Mouse	70/572	0.670804	1	0.957946	0.382488	TRIM71;ITGB1;TRIM72;CMAS;CSF1;HMGB2;STK19;SMG5;UBE2L3;ADAL;TRIM6;EEF2K;LIPH;PSMD3;PIM1;TRIM25;FLOT2;MYBL2;EPHB4;DDX59;ARHGEF12;CISH;ARL15;PIH1D1;RBM18;AGTRAP;ELOVL7;SYN3;TOPORS;DDB1;SLC9A2;CLDN4;THRAP3;CDC42EP4;TMEM79;TMBIM1;TUT1;TFAM;MRRF;SFI1;HIST1H2BN;CD63;STX16;CORO1C;ASB16;SOCS2;PSMB2;ARSK;PDSS2;MARK4;ST3GAL3;TRAP1;CBX3;PTGES3;GSR;TRAPPC5;NUP153;EIF1;UCK2;P2RX4;ADCK1;DLC1;KLF9;SCGB3A1;DCP1A;…
ETS1 20019798 ChIP-Seq JURKAT Human	200/1607	0.671841	1	0.974211	0.387477	CCNH;EPRS;ZFYVE28;SCAMP4;ZNF846;PSMD3;CDK5RAP1;FDXR;BTRC;ZNF169;FBXO9;NUP214;ABT1;PIH1D1;NGDN;PRKAB1;THAP6;SNHG11;ZSCAN22;GRWD1;TMEM79;CD2BP2;BLZF1;RNF121;NUP205;AASDH;SUPT4H1;TTBK1;C12ORF57;PTDSS2;HSPH1;ZNHIT6;ARSK;ERI3;DPH3;CSTF1;ZBTB7B;ST3GAL2;SPTBN1;HEXIM1;EDEM3;FIS1;CRADD;EDEM2;TRIP4;MRPL21;UBAC1;GRIN2D;SNHG3;TBL3;EIF5;ADCK1;C6ORF89;HBP1;DCP1A;CPEB4;DET1;HBS1L;FEN1;C2CD3;FAF1;CCDC124;CLTC;MR…
KDM5A 27292631 Chip-Seq BREAST Human	125/1012	0.674977	1	0.966871	0.380055	EHF;TMEM179B;PRDM2;RBPJ;EPRS;ACTB;YY1;STK11;CCDC91;FNTB;CHEK1;FDXR;RGS9;PDE8A;TPM3;ZBTB38;EGOT;FOXH1;FAM118A;KRT8;ALG14;MUL1;KCTD7;RAB30;PRKAR1B;STIM2;ZSCAN22;CD2BP2;GEMIN7;SLC27A5;RNF121;PFKFB3;AK2;EVPL;FAM83F;ZNHIT6;ZNF428;NPHP1;TPR;RHPN1;TBC1D14;ST8SIA6;STXBP6;ZBTB7B;NDUFV1;ST3GAL3;EDEM3;LRRC37A3;ZBTB17;TRAPPC3;FIS1;JUN;POU2F1;LRRN2;HSPA4;PYCR2;TRAPPC9;GPN2;PRDX6;CRLS1;EIF1;EHD1;ATP4A;CDK8;UCK…
ERG 20517297 ChIP-Seq VCAP Human	131/1062	0.684525	1	0.965575	0.365982	PHLDB1;CALML5;NDUFA12;ZFAND6;ITSN1;AQP9;ZC3HAV1L;PLAT;SAMD14;GOLGA4;RCC1;HMGN2;TLE3;SLC38A1;FBXW11;KRT2;EGOT;DYRK1A;KCTD2;SHISA7;LARS2;CLDN8;CRYZL1;ERP29;C11ORF95;DLX1;ABHD2;SUPT4H1;PRDM15;XPC;KLK2;IQGAP2;SAMSN1;MYL12A;SPTA1;SCRT2;GNG10;NUAK2;ZNF706;ARSK;UBR5;TP53BP2;ZBTB7B;ST3GAL1;SCAI;EDEM3;CD164;TOR1A;CAV2;EDEM2;RAB27A;TMPRSS13;ELL2;EHD1;UCK2;POLA2;ATG16L2;TADA3;CALU;PSMG4;ACO2;ZSCAN2;LRP12;CP…
SMAD3 21741376 ChIP-Seq HESCs Human	181/1460	0.685516	1	0.970431	0.366419	HDDC2;EHF;CD83;DGKD;ACSM4;TSEN2;NR3C1;C14ORF93;TSKU;GALNT10;CCND3;ZNF608;ZMIZ1;GRAP2;CDC27;PIM1;CCDC97;NRCAM;HMCN1;BTRC;SYNPO;MAP3K7;PDE8A;ANKS1B;CMKLR1;MAGI1;CUBN;ACTN1;USP2;ALG14;SLC30A1;CACNA2D4;CDYL;SCAMP1;BCR;INPP4A;TANC1;TMEM135;SHQ1;DDIT4;PPIF;TYRO3;ERP29;VDAC2;PRKCQ;GEMIN7;TNIK;TRIB1;ASTN2;ATF3;ZNF670;SEMA7A;HS3ST3A1;ANKRD11;PXN;RHOBTB3;CLEC16A;NEDD4L;ARHGAP18;GATA4;SLC5A3;SAMSN1;CDKN2AIP…
GATA3 22897851 ChIP-Seq JUKARTE6-1 Human	249/2000	0.687551	1	0.97456	0.365089	PANK2;TRAF3IP2;TMEM41B;ZNF292;AQP9;ICAM5;IKZF1;ZDHHC3;UBE2L3;FAM122A;PCMT1;PRKACG;CREB3L1;ANKFY1;FBXO6;BTRC;SYNPO;TNS1;DAPK1;NSMCE1;SND1;RUNX2;BCR;INPP4A;NIF3L1;KCNQ4;TARS2;PRKCQ;TSPYL5;ZBTB8A;ABCB6;AASDH;EPAS1;STXBP1;SH2D2A;MYNN;PLA2G6;ACTR3C;HSPH1;RAB11FIP1;ZNF706;CHST11;ST3GAL1;AMZ1;ST3GAL2;RAB11FIP4;EXPH5;LRRC37A3;TRAP1;FMO9P;GRXCR2;NDFIP1;HOMER2;GADD45A;PRDX6;CIDEC;POLA2;UCK2;PYDC1;HIST1H4H;…
BP1 19119308 ChIP-ChIP Hs578T Human	2/18	0.689532	1	0.869754	0.323325	LAPTM5;VEGFA
ELK1 22589737 ChIP-Seq MCF10A Human	114/928	0.691554	1	0.961603	0.354653	PHLDB1;ITPRIP;MAML2;HDAC11;CBLB;ADARB1;F11R;ACTB;PLB1;RPS6KA4;STK10;IYD;CAPN2;DPF3;NRCAM;MAP3K7;TBC1D22A;ABT1;MORC3;ACOT8;ACTN1;PIH1D1;NGDN;DAPK3;NSMCE1;TTC7B;MUL1;ACTN4;SND1;TLE6;LARS2;NIF3L1;PPA1;ZSCAN22;GRWD1;PPIF;CD2BP2;BLZF1;DCUN1D5;SHC1;EPB41;ABHD2;MTMR4;FOXO3;ZBTB4;NPAS2;UQCRH;CORO1C;C12ORF57;CDH23;ZBTB7B;AP1M1;HEXIM1;EGR1;CD164;JUN;ODF2;NEK6;HPS1;KLHL28;MICAL2;NFATC2;TRAPPC9;HNRNPL;PTPRC;…
DROSHA 22980978 ChIP-Seq HELA Human	55/456	0.698655	1	0.944141	0.338568	ELL;CELF2;CLTC;ICA1;AFF3;ZFYVE28;STK10;NIPAL2;MYO18B;MYO18A;DLGAP1;CERS4;BCAS3;PTGIS;KSR1;C21ORF58;SLC39A11;SYN3;RNF144A;PRKAR1B;RASA3;ADORA2B;KCNQ1;EXOC4;PRKCQ;CD46;COL15A1;HTRA3;TMEM72;AGAP1;ASAP2;GRAMD4;C12ORF57;ARHGAP22;RNF213;RELN;SV2C;GMDS;SH3TC1;SUSD4;ALX4;ST8SIA5;HIVEP3;STAP2;MPZL1;IL12RB2;SPECC1;KDM4B;AUTS2;RANBP9;TRAPPC9;AXL;TRIM37;AMOTL1;UMODL1
SALL1 21062744 ChIP-ChIP HESCs Human	12/105	0.703806	1	0.894604	0.314232	EEF1A1;DDX59;YES1;MME;IDH1;TIMELESS;PRSS16;ELOVL6;PHTF1;TRIM33;SOX5;LRP6
RCOR2 21632747 ChIP-Seq MESCs Mouse	48/401	0.709138	1	0.936992	0.32205	NDUFB7;CHD9;NCAN;ATF7IP2;CCDC124;SLC2A1;SLC1A4;HMGB1;RBPJ;QRFP;PPCDC;AFF1;CTIF;CYB5R4;PSMB2;DNAJB6;GALR1;SUFU;NCS1;HAS3;KIF13B;TSPAN5;PGPEP1;PDE8A;FADS1;CYTH1;ANKS1B;TLE3;CDT1;CDKN2C;GDF15;ANXA4;NCOA3;ITPK1;NAV2;SCAMP1;TMPRSS13;RAB11A;SHQ1;MYO1A;NDUFS4;EZR;FXN;KCTD15;PNPLA1;SDK2;VAMP3;TNRC6B
ELK4 26923725 Chip-Seq MESODERM Mouse	56/466	0.710434	1	0.940678	0.321599	TRIM71;DYRK3;ATP8A2;ST6GALNAC2;SH2D4A;SLC44A2;CLTC;OLA1;ADRA1D;QRFP;PIK3C2B;ANXA6;SH3BGRL2;DPF3;LRRFIP1;SNAP29;CMKLR1;CTSB;TGM2;ABCC3;THNSL1;HSPG2;TPST2;PIK3CA;EXOC4;MATN1;MRRF;SHC1;AMBRA1;SLC5A3;ADCY7;ZBTB4;LTBP1;CDC42;FAM83H;CUX1;IL21R;MOV10L1;PCK1;WWOX;TCF7L2;EGLN3;LRRN3;NEK6;PRG3;CRLS1;CIDEC;YIF1A;DLK1;ARHGAP23;UCK2;TBXAS1;CCNG1;PDCD4;CNIH2;GSTM5
RXR 22108803 ChIP-Seq LS180 Human	67/555	0.711311	1	0.944976	0.321901	THRB;CALML5;CBLB;MSI2;AREG;MRC2;FHAD1;ZNF609;DUSP10;ZNF608;MECOM;DIP2B;LBR;TBC1D22A;YWHAG;SLC30A6;PABPC4;NSMCE2;SLC39A11;SLC39A10;RHOH;ELOVL6;SORCS1;SYN3;TOM1L1;ARL4C;CARHSP1;RFT1;MPPE1;PIGL;SLC45A4;PRDM15;LRP6;FAM83H;AMN1;ERMP1;SNX27;ZNF507;IRAK2;MAPK1;FLNC;ST3GAL1;PLEKHH1;ZBED5;GPR158;WNT4;USP24;EGLN3;CRADD;LRRN2;UROS;LAMB4;IFFO2;MICAL2;CDC42BPA;DLK1;FOSL2;ABTB2;RAB10;DAB2;NFIA;CCPG1;DCP1A;SSBP…
PU 27001747 Chip-Seq BMDM Mouse	248/2000	0.712279	1	0.970646	0.329326	CYFIP2;TRAF3IP2;IKZF1;F11R;UBE2L3;DCAF6;GPR176;ZMIZ1;LIPH;CDC27;MYB;DPF3;HMCN1;KIF21B;MFSD2B;ACTN1;KRT8;HPCAL1;INPP4A;TRIM17;DDIT4;CRYZL1;TFAM;VDAC2;TRIB1;ATF3;BLZF1;MTMR3;ANAPC16;ABCB6;DHX9;NUAK2;TSPAN8;CHST11;RNF217;ST3GAL1;ATP6V0A1;HEXIM1;EDEM3;PLK3;RABGAP1L;CRADD;PRDX6;UCK2;ADCK1;TREML2;TMCC2;TRMT11;CPEB4;BTG2;PIGQ;CLTC;SMG7;MED15;MRC2;SERP2;DSTYK;ACTR1B;KIF13A;ANXA6;NDEL1;SREBF1;GPR35;ITPK1;…
TRIM28 21343339 ChIP-Seq HEK293 Human	10/90	0.72837	1	0.869754	0.275665	ACE2;EGR1;SMARCD3;EPAS1;CAV2;E2F2;CA14;PTGES;ARHGAP23;MXD4
FOXP1 21924763 ChIP-Seq HESCs Human	465/3724	0.728743	1	0.977423	0.30929	CHIC2;MAML2;EPRS;RBPJ;TSKU;DCAF6;ZFYVE28;SCAMP4;SAMD14;SYNGAP1;ALCAM;LSM11;ZMIZ1;MYB;ZXDC;VPS18;ACOT7;PIH1D1;NGDN;DAPK3;HPCAL1;SCAMP1;PRKAB1;SND1;UNC13D;LARS2;DDX39A;MAP1B;DDIT4;TYRO3;TARS2;HPD;ATF3;ZNF398;ZNF276;CDC42SE1;ANAPC13;EXD3;MTMR3;CDCA3;ANAPC16;ABCB6;AASDH;CLCNKB;IQGAP2;ANAPC10;SKA1;C12ORF57;FAM171A1;CHST11;ZBTB7B;ST3GAL2;HEXIM1;LRRC37A3;PLK3;PRELID2;JUN;LRBA;STARD10;EDEM2;MTHFR;TRIP4;C…
SMAD 19615063 ChIP-ChIP OVARY Human	14/124	0.729488	1	0.883783	0.278756	SMAD3;GYPC;MICAL2;RANBP9;ARMC8;HDAC9;PTHLH;LRRC20;ADAM19;ADORA2B;RASA2;KLF9;GCNT2;RUNX1T1
GLI1 17442700 ChIP-ChIP MESCs Mouse	8/73	0.730605	1	0.85784	0.26926	PIGT;TRPS1;SLC39A10;GOPC;UTRN;ASTN2;PHF21A;RAI14
ESR1 20079471 ChIP-ChIP T-47D Human	25/216	0.732014	1	0.905994	0.28263	TRIM72;CCDC125;HDAC11;MRFAP1;ITPR1;FHL2;NDST1;FGD6;ANXA6;E2F3;PGPEP1;EPS15;TPM3;PDE2A;RHOH;DHCR24;CBFA2T3;TF;HIST3H3;CCDC6;SCGB3A1;MAPT;CCL28;CUEDC1;LIMS1
STAT1 20625510 ChIP-Seq HELA Human	79/656	0.733163	1	0.942676	0.292594	BCAR3;DDR1;EHF;PHLDB1;TNFAIP8;SH2D4A;TMEM179B;NDUFA12;SNAP23;MRPS10;PTPRJ;QRFP;PDCD2L;ANKRD9;STK10;PTBP1;STK11;ZNF609;LASP1;EEF2K;CHEK1;RCC1;PGPEP1;BTRC;MAP3K7;MAP2K3;PDGFRB;VPS18;NUDC;ATP6V0E1;NHLRC4;ZSCAN5B;PIH1D1;ANXA4;NSMCE1;NAV2;UNC13D;TLE6;ENKUR;NIF3L1;CLDN3;SHQ1;LRRC7;SYF2;SLC7A5P2;PITPNM2;TMEM217;CD2BP2;PIGL;ZFPM1;SDC4;RHOBTB3;TP53BP2;ALX4;ST3GAL1;LRRC37A3;TCF7L2;ZNF582;ATP8B2;PLEKHA2;CAV…
ELF1 17652178 ChIP-ChIP JURKAT Human	15/133	0.735714	1	0.882833	0.270954	IGBP1;CD164;DDX49;XPO7;ELP3;PLA2G6;TOPORS;CYB5R4;MEIS1;ELF2;NFIA;FDXR;CD2BP2;BNIP2;RNF121
BCL6 25482012 ChIP-Seq CML-JURL-MK1 Human	247/2000	0.736066	1	0.966732	0.296241	CCNH;HDAC11;ACTB;ZFYVE28;PCMT1;GPR176;ZNF609;PRKACG;CREB3L2;DPF3;FAM53A;BTRC;ANKS1B;TNS1;MEF2C;ARL15;HPCAL1;SCAMP1;LARS2;NUP210L;MPPE1;TRIB1;EZR;SLC45A4;NUMBL;ZBTB8A;CTBP2;FPR1;CLCNKB;MYL12A;HIVEP3;ST8SIA6;KCNN3;ZBTB7B;ST3GAL1;AMZ1;RREB1;SPTBN1;S100A11;ST3GAL3;ATP6V0A1;PRELID2;FMO9P;YES1;IQSEC1;DNAH14;PRG2;GP6;FER1L6;ELL2;IFFO1;AIF1L;NET1;EHD1;PKIB;GP9;POLA2;ID1;HRC;HIST1H4H;SFXN1;TRMT11;HIST1H4C…
RUNX1 22412390 ChIP-Seq EML Mouse	247/2000	0.736066	1	0.966732	0.296241	CYFIP2;NCKAP1;WDSUB1;AQP9;EPRS;NUDT3;CREB3L1;RPS6KA1;FDXR;CCDC97;FAM53A;MFSD2B;FBXO9;ABT1;KRT4;NGDN;DAPK3;PRKCA;SND1;HCFC1;RUNX1;BCR;TRIM17;ARMC3;MPPE1;TRIB1;ZFPM2;EZR;ZFPM1;RNF121;ZBTB8A;SDC4;NPRL3;ABCB8;MTMR4;IQGAP2;TTBK1;APOO;GNG10;ST3GAL5;GSE1;PLCG1;ZBTB7B;ST3GAL1;PPARGC1B;ST3GAL3;ATP6V0A1;EDEM3;EGR1;TRAP1;YES1;IQSEC2;GPN2;ELL2;IFFO1;FOSL2;POU6F1;HNRNPL;MYLPF;GP9;UCK2;CALU;HRC;ID3;TNFSF9;HIST…
SMRT 22465074 ChIP-Seq MACROPHAGES Mouse	247/2000	0.736066	1	0.966732	0.296241	CYFIP2;NCKAP1;CHIC2;CCNH;ITSN1;IKZF1;F11R;ACTB;NDST1;ALCAM;ZMIZ1;ANKFY1;TBC1D22A;CMKLR1;MEF2C;ENTPD1;ACOT7;ACTN1;HPCAL1;UNC13D;RUNX2;THAP6;CARHSP1;CLDN3;ARMC3;TRIB1;ATF3;NUMBL;MTMR3;SDC4;GYPC;DHX9;SDC3;FPR1;MTMR4;FAM171A1;NUAK2;TSPAN8;CHST11;RNF217;ST3GAL5;GSE1;PLEK2;ST3GAL1;ATP6V0A1;HEXIM1;FIS1;JUN;IQSEC1;SIAH2;PTK2;FOSL2;EIF1;GADD45G;EIF5;TREML2;AVL9;CPEB4;BTG2;CLTC;CLTA;SMG7;LIMD1;PRPF19;KHK;T…
EOMES 21245162 ChIP-Seq HESCs Human	113/932	0.743159	1	0.949077	0.281729	CYFIP2;IFITM3;NCKAP1;TES;CMAS;AMHR2;ZFAND6;ADARB1;HNMT;ESPN;TSKU;MYLK3;ZNF609;UROD;PSMD3;SCMH1;FBXO6;FADS1;CA14;ATP1B2;CARHSP1;TMEM135;VDAC2;PRKCQ;ADNP;ASTN2;MACF1;DCUN1D5;CLEC16A;AGAP1;ZBTB4;RAP1GAP;HSPH1;KIAA1522;TP53BP2;ATP6V0A2;KCNN3;TP53BP1;RAB11FIP4;WNT3;SPTBN1;ATP6V0A1;HEXIM1;TFAP2A;TRAPPC3;OSBPL8;ATP8B2;DENND4A;KLHL28;TRIP4;MTHFR;FBXO34;PYCR2;EIF1;NET1;STK24;RCAN3;DEGS1;BCAR3;ITGB1;RERE;B…
POU5F1 18555785 ChIP-Seq MESCs Mouse	66/555	0.754497	1	0.930872	0.26223	SLC25A1;ELL;CHD9;CLTC;CCNC;RBPJ;SMG7;CHCHD2;LIPH;RPS6KA1;KIF5A;EIF2B1;PDE8A;EPHB4;YWHAG;ARL6IP6;TOP3B;PLEKHG4;SLC30A6;ACOT8;MORC3;GPX1;RFC1;TPM3;HIST1H2AH;FOXH1;SARS;PPHLN1;TEX2;ARID1A;MTSS1;TPST2;TGFBR3;LMBRD1;TUT1;PRKCQ;ADNP;TRIB1;STX16;ZBTB44;SLC1A5;HDAC9;LRP6;DLL4;RECQL5;GCNT2;MAPK1;CD164;TRAP1;STAT1;POLM;ASPSCR1;PYCR2;CNOT10;TOR1B;CRLS1;MRPL21;YIF1A;TMCO1;GADD45G;EIF5;MKRN1;TMEM39A;PPIL3;DCP…
E4F1 26484288 ChIP-Seq MOUSE EMBRYONIC FIBROBLAST Mouse	3/30	0.756272	1	0.782779	0.218673	TUBE1;TSEN2;CRLS1
FOXH1 21741376 ChIP-Seq ESCs Human	246/2000	0.758831	1	0.962818	0.265715	EHF;NPFFR1;TRAF3IP2;KDELR1;WIPF3;LDLRAD3;PPP2R2A;EPRS;UBE2L3;DCAF6;SAMD14;GPR176;ZNF609;ZNF608;UBASH3B;VSTM1;ACOT7;C5ORF15;KRT2;DAPK2;FOXH1;PRKAB1;UNC13D;CARHSP1;CRISPLD2;CTBP2;KLK1;AASDH;DHX9;STXBP1;XPC;PIK3R2;GATA2;UGCG;ZNF706;CSTF1;ALX4;DPH5;ST8SIA6;ZBTB7B;LHPP;APOBEC3C;BTF3;BRAP;PRELID2;NDFIP1;TNFSF14;LRBA;PRG2;MTHFR;NET1;UCK2;TH;C7ORF65;CALU;HIST1H4H;SFXN1;REN;DDR1;TINAGL1;ATF7IP2;RSF1;AP2A1…
NANOG 18692474 ChIP-Seq MEFs Mouse	244/1989	0.772414	1	0.960272	0.247975	EHF;CMAS;ITSN1;AQP9;EHMT1;CCNC;F11R;BACH1;NUDT3;NDST1;RABGEF1;ANKFY1;PTGFRN;BTRC;FBXO9;ACVR1;MEF2C;ENTPD1;ST6GAL1;DAPK1;KRT8;ACTN4;CLDN4;CLDN3;DDIT4;CRYZL1;TYRO3;ATF3;MTMR3;CDCA3;SDC4;CTBP2;EPAS1;ZBTB4;UGCG;KCNMB2;CSTF1;SFN;PLEK2;HIVEP3;RALGDS;RREB1;PLK3;RABGAP1L;YES1;ABCA6;LRRN2;GADD45A;RDX;MTHFR;PRG3;PRDX6;EIF1;GADD45G;MYLPF;ANLN;ID1;SNAI1;ID3;SFXN1;CALM2;DDR1;DET1;HBS1L;FEN1;MRPS10;PRPF19;MECP…
AR 21572438 ChIP-Seq LNCaP Human	21/188	0.776737	1	0.874381	0.220916	SLC14A1;JUN;LRGUK;KDM4B;MAML2;TMPRSS5;STAU2;PIGQ;CBLB;CDYL;LIMD1;RAP1GAP;ZNF609;EEF2K;DUSP10;RELN;OR2V2;MATN1;ALX4;GUSB;ST3GAL1
PPARG 20887899 ChIP-Seq 3T3-L1 Mouse	442/3565	0.779084	1	0.970514	0.242276	CHIC2;TES;MAML2;ITSN1;SMC5;F11R;RBPJ;BACH1;ZFYVE28;RABGEF1;ALCAM;ZMIZ1;CREB3L1;CREB3L2;CMKLR1;NUP214;ACOT7;DAPK1;NHLRC4;DAPK3;SCAMP1;HSPG2;HCFC1;ACE2;CLDN4;DDIT4;ASTN2;NUP205;MTMR3;CDCA3;FPR1;MYNN;NEDD4L;XPC;MTMR4;ANAPC10;HSPH1;CHST11;PRKAR2B;PIP5K1B;PLEK2;PLCG1;ZBTB7B;ST3GAL1;RREB1;S100A11;HEXIM1;JUN;GRXCR2;EIF2AK1;MTHFR;CDC7;MRPL21;FOSL2;POU6F1;EHD1;HNRNPL;SFXN1;BTG2;ELL;PHF20;SHB;SMG7;MRPL34;P…
FOXA1 25552417 ChIP-Seq VCAP Human	245/2000	0.780506	1	0.958904	0.237629	CHIC2;EHF;EPRS;C14ORF93;NUDT3;PDCD2L;GOLGA4;ALCAM;ZNF608;ZMIZ1;NIPAL2;CREB3L1;DLEU1;CCDC97;HMCN1;BTRC;ARRDC4;ST6GAL1;ATP6V0E1;KRT3;KRT2;PIH1D1;DAPK3;ANK3;PRKAB1;HSPG2;BTC;CLDN4;NUP210L;ZSCAN22;CLDN8;TRIB1;RNF121;SLC45A4;CDC42SE1;AASDH;STXBP1;HPN;SUPT4H1;AGAP1;NEDD4L;PLA2G6;ART3;UGCG;GNG10;RNF213;TSPAN8;EPB41L1;KCNMB2;CEP72;STXBP6;SPTBN1;S100A11;HEXIM1;BTF3;PLK3;FIS1;NDFIP1;IQSEC1;EIF2AK1;STARD10;…
KAP1 27257070 Chip-Seq ESCs Mouse	245/2000	0.780506	1	0.958904	0.237629	IFITM3;KDELR1;HDAC11;EHMT1;F11R;ACTB;SNRPD2;BSG;RPS6KA1;KIF21B;FBXO9;PDK1;ACOT7;NGDN;HSPG2;UNC13D;LARS2;CLDN4;CLDN3;TRIM17;KATNAL1;CCNY;ZSCAN22;ORAI2;TARS2;EZR;ATF3;KCTD15;RNF121;ZBTB8A;MTMR3;SDC4;EPAS1;MYNN;SLC5A3;CDKN2AIP;SKA1;DEDD2;GNG10;NUAK2;GSE1;TSPAN5;PIP5K1B;PLEK2;KCNN3;ZBTB7B;PLK3;CDT1;CRADD;PDE2A;MICAL3;RAB27A;MLLT11;ATP4A;UCK2;ID1;HRC;FXYD7;ID3;TMCC2;CALM2;RNF220;DDR1;CCDC125;ATF7IP2;Q…
PPARG 20176806 ChIP-Seq THIOMACROPHAGE Mouse	100/837	0.782606	1	0.93522	0.229247	USP6NL;WDSUB1;ITSN1;NDST1;STK10;LIPC;RIMS3;UBASH3B;GRAP2;RCC1;TBC1D22A;MAP3K5;MYLIP;WNT5B;ARL15;DAPK1;HPCAL1;NSMCE1;SCAMP1;BTC;EEF1A1;ST7L;ATP6V0D2;EPAS1;ARHGAP18;FAM83F;CD300LB;HIVEP3;ATP6V1C1;JUN;CRADD;CORO2A;ACSF3;EHD1;GP9;UCK2;POLA2;TBXAS1;MAP3K14;RERE;DYRK3;ITGB5;RPLP1;DOCK8;TNFAIP3;SHB;PIGX;PIK3C2B;SCPEP1;RASGEF1B;MYO18A;ANXA6;YWHAG;USP49;GSTO1;DCAKD;SH2D3C;DNMT3A;AXIN1;SLC39A10;ANO6;NAV1;A…
IKZF1 21737484 ChIP-ChIP HCT116 Human	17/155	0.784285	1	0.858532	0.208608	PDGFRB;GDF10;EGR1;CTTNBP2;GPX3;TUBB;CAMK2A;ATP2B4;GPX7;SLC1A4;POU2F2;RAB11A;PPP1R3B;CALD1;PRKAR2B;RFT1;SIGLEC6
TP53 22127205 ChIP-Seq IMR90 Human	117/975	0.78476	1	0.939335	0.227674	PHLDB1;TUSC3;NAB2;HDAC11;MSI2;RBPJ;BACH1;ACTB;BEST4;PSMD3;SESN2;FDXR;SBF2;EPHB4;PLS1;SARS;SLC30A1;FRMD4A;ACTN4;SCAMP1;ADAM19;PRKAR1B;ASTN2;ATF3;MAD1L1;CDKL1;C11ORF95;ABCB6;ANKRD11;ANKRD12;AGAP1;XPC;ABHD5;C12ORF57;ARHGAP22;SCRT2;UGCG;UBR5;ABL1;SMYD3;ZBTB7B;PLK3;JUN;SMAD3;GADD45A;SIAH2;FOXN3;ARHGAP26;LSM3;ARHGAP23;STK24;STK25;UST;PI4KA;DCP1A;SDK2;BCL2L1;BTG2;CHD9;PHF20;FHL2;RSF1;DDX41;QRFP;LASP1;UB…
STAT3 23295773 ChIP-Seq U87 Human	391/3165	0.788386	1	0.967035	0.22993	CHIC2;MAML2;WIPF3;EHMT1;RBPJ;GPR176;ALCAM;UBASH3B;CREB3L3;CREB3L2;ZXDC;VSTM1;PRKACB;NUP214;CUBN;PRKCB;DAPK1;DAPK2;UNC5C;PRKCA;SCAMP1;SND1;ARMC3;DDIT4;PRKCQ;ASTN2;ZNF398;RNF121;EXD3;AGAP1;NEDD4L;SAMSN1;CHST11;PRKAR2B;KCNMB2;ST3GAL5;ST3GAL1;PPARGC1B;LHPP;BTF3;NDFIP1;EIF2AK1;LRBA;DNAH14;NFATC2;ELL2;MRPL21;EIF1;PKIB;XKR6;RNF220;DENND1A;CLTC;SHB;FAM102B;TIFAB;DLGAP1;TEAD1;DLGAP4;JAK1;ELOVL5;ANXA4;SLC3…
TAL1 26923725 Chip-Seq HEMANGIOBLAST Mouse	171/1413	0.795256	1	0.947312	0.21702	HDDC2;SH3GL3;NCKAP1;CD83;ATP8A2;CD82;KDM1A;CPNE4;GOLT1A;WIPF3;CPOX;LDLRAD3;PRDM2;NR3C1;CDC14A;PDCD2L;GALNT10;SYDE2;FAM122A;GOLGA4;LIPC;CREB3L1;GRAP2;SESN2;RPS6KA1;SOX6;PRKACB;MAP3K7;TBC1D22A;TMOD1;MAGI1;ARRDC4;CUBN;RSAD2;DAPK1;PRKCB;UBE2E1;NSMCE1;FRMD4A;TEX2;WDR76;RUNX2;RUNX1;TOM1L1;COX7A2L;TMEM135;RRAGC;CRISPLD2;DDIT4;CRYZL1;AAGAB;GEMIN8;ZFPM2;ZFPM1;TSPYL5;MACF1;ITPR1;ARHGAP18;GATA4;SLC1A4;MRO;F…
SMARCD1 25818293 ChIP-Seq ESCs Mouse	259/2119	0.79894	1	0.956771	0.214766	CYFIP2;TMEM41B;WIPF3;LDLRAD3;CCNC;IKZF1;RBPJ;ZDHHC3;ZFYVE28;RINL;CHEK1;TNFSF10;ANKFY1;DIP2B;SOX6;SOX5;ABT1;CUBN;ENTPD1;ACOT7;ARL15;PRKCB;DAPK1;CACNA2D4;ANK1;RUNX2;RUNX1;COX7A2L;PPP1R3B;KCNQ1;ZFPM2;SLC45A4;MACF1;NUMBL;MTMR3;CTBP2;DCUN1D5;FPR1;AGAP1;NEDD4L;TTBK1;ART3;NUAK2;PRKAR2B;C9;MOV10L1;ST3GAL5;PIP5K1B;ST8SIA6;SNX8;S100A11;PRELID2;CREBBP;NDFIP1;CRADD;ABCA6;LRBA;TRIP4;PTK2;POU6F1;FXYD7;ATM;AVL9…
IRF8 27001747 Chip-Seq BMDM Mouse	244/2000	0.801037	1	0.95499	0.211863	IFITM3;NCKAP1;EHF;ITSN1;WIPF3;F11R;RBPJ;BACH1;PDCD2L;GOLGA4;ALCAM;ANKFY1;TRIM25;CCDC97;KIF21B;TBC1D22A;CMKLR1;ARRDC4;ENTPD1;RSAD2;PRKCB;HPCAL1;SCAMP1;PRKAB1;BTC;THAP6;TRIM17;ZFPM1;ATF3;SLC45A4;ZBTB8A;MTMR3;SDC3;HPN;MTMR4;SKA1;NEU3;NUAK2;C9;ERI3;ATP6V0A2;ST3GAL5;SFN;PLEK2;ST8SIA6;ST3GAL1;RALGDS;AMZ1;RREB1;ATP6V0A1;LYN;CRADD;IQSEC1;NFATC2;MTHFR;PTK2;EHD1;POLA2;TREML2;CDC42SE2;BTG2;DENND1A;CLTC;PTPR…
TP63 22573176 ChIP-Seq HFKS Human	524/4229	0.807367	1	0.969913	0.207538	NCKAP1;MAML2;EHMT1;ADARB1;F11R;RABGEF1;SAMD14;CREB3L1;CREB3L2;MYB;CDK5RAP1;ANKFY1;DIP2B;NHLRC4;DAPK2;HPCAL1;PRKCA;ARMC8;PRKAB1;SND1;PRR19;ZSCAN22;TMEM79;ORAI2;PRKCQ;CDC42SE1;EXD3;PRDM15;FPR1;MYNN;NEDD4L;GATA4;PLA2G6;SLC5A3;DEDD2;WDR66;CHST11;EPB41L1;RNF217;MOV10L1;ST3GAL5;SFN;PLEK2;PLCG1;RREB1;S100A11;LHPP;ST3GAL3;EXPH5;LYN;HOMER2;LRBA;EDEM2;RDX;GPN2;ABTB2;MLLT11;TBL3;C6ORF89;PYDC1;TNFSF9;REN;FXY…
ELF5 23300383 ChIP-Seq T47D Human	130/1087	0.808556	1	0.936166	0.198941	HDDC2;EHF;CRTC3;SYS1;CSF1;MRFAP1;F11R;HNMT;UBE2L3;CHCHD2;ZNF608;CREB3L1;ZNF846;TNFSF10;PTGFRN;RGS9;TGM2;SLC30A6;TLE3;MEF2C;MORC3;CISH;ARL15;PRKCB;ZBTB38;KRT8;ANK3;RUNX2;RUNX1;EEF1A1;C6ORF132;TMEM135;SNHG11;PTGES;RAI14;SLC45A4;PFKFB3;ABHD2;CCDC26;STXBP2;SUPT4H1;C12ORF57;FAM83H;CALD1;RNF217;ZNF823;ST8SIA6;STXBP6;ZBED5;NDUFV1;ST3GAL1;EXPH5;LHPP;LYN;TRAPPC3;FIS1;JUN;ODF2;HSPA4;EIF2AK1;STARD10;TRIP4;F…
MEF2A 21415370 ChIP-Seq HL-1 Mouse	125/1048	0.813204	1	0.933658	0.193056	NCKAP1;PHLDB1;DGKD;TMEM41B;NDUFA12;MRFAP1;ZC3HAV1L;CBLB;RPL10A;GOLGA4;CHCHD2;ZMIZ1;CREB3L2;COTL1;HMCN1;SOX6;SH3GL1;SLC39A3;MAGI1;SWAP70;NSMCE2;USP2;DYRK1A;ANK3;ARMC8;FOXP1;ADAM19;LARS2;STIM1;KATNAL1;CRISPLD2;STIM2;MAPKAPK2;ZFPM1;VCL;XPR1;DDX1;ANKRD11;ITPR1;NEDD4L;ABCB8;KALRN;LTBP1;RASGRP3;CALD1;G3BP2;TBC1D14;GSE1;PLEK2;STXBP6;ST3GAL2;TRAP1;FIS1;CDT1;RABGAP1L;TGFB2;AUTS2;RHBDD1;LRRC61;FANCA;CNOT10…
SMAD3 21741376 ChIP-Seq EPCs Human	195/1613	0.81536	1	0.946323	0.193169	NCKAP1;EHF;MAML2;LDLRAD3;SMC5;CBLB;RABGEF1;ZNF609;ZNF608;BTRC;SYNPO;CMKLR1;ARL6IP6;CUBN;UNC5C;PPP1R3B;PRKCQ;TRIB1;ASTN2;ZFPM2;ATP6V0D2;ATF3;ZBTB8A;HS3ST3A1;TMEM63B;GYPC;GATA4;KALRN;FAM171A1;HSPH1;CHST11;KCNMB2;TP53BP2;ST3GAL5;ST8SIA5;SNX9;ZBTB7B;ST3GAL1;RREB1;ST3GAL3;PRELID2;FMO9P;JUN;NDFIP1;MICAL2;TRIP4;ADCK1;NOSTRIN;CDK15;CPEB4;DDR1;AP2A1;SHB;COX7C;N4BP2L2;WDR44;RSRC1;PCF11;NCS1;SH3BGRL3;MME;SL…
CDX2 22108803 ChIP-Seq LS180 Human	243/2000	0.820386	1	0.951076	0.188295	USP6NL;EHF;TES;C2ORF88;AQP9;PPP2R2A;EPRS;RBPJ;GPR176;ZNF608;SNRPD2;CREB3L1;CDC27;ZXDC;RCC1;DPF3;HMCN1;PRKACB;EPHB4;CUBN;MEF2C;RSAD2;KRT2;EGOT;STARD9;SND1;CARHSP1;PPP1R3B;GRWD1;VDAC2;TRIB1;EZR;ATF3;GCDH;CTBP2;HIST1H3J;DHX9;STXBP1;CLCNKB;SAMSN1;ART3;SKA1;FAM171A1;RNF213;ZNF706;RNF217;ERI3;TP53BP2;ST3GAL5;CEP72;PIP5K1B;PLEK2;ST8SIA6;RHBDL2;ZBED5;EDEM3;PRELID2;JUN;ABCA6;LRRN2;SIAH2;MICAL2;CDC7;ELL2;P…
P300 27268052 Chip-Seq Bcells Human	243/2000	0.820386	1	0.951076	0.188295	IFITM3;TMEM41B;CPNE4;ACTB;PCMT1;ZNF609;ZNF608;FDXR;TRIM25;RCC1;FAM53A;ATP6V0E1;C5ORF15;KRT2;FOXH1;HPCAL1;CACNA2D4;HSPG2;UNC13D;CARHSP1;PRKAR1B;PPA1;THAP7;CRYZL1;TYRO3;MPPE1;EZR;ZFPM1;SLC45A4;CLCNKB;PIK3R2;TTBK1;MYL12A;ZNF706;TP53BP2;ATP6V0A2;CEP72;DPH5;TP53BP1;PLCG1;ST3GAL1;RALGDS;SNX8;RAB11FIP4;ST3GAL3;ATP6V0A1;EGR1;PRG2;GP6;FER1L6;PRDX6;IFFO1;HNRNPL;EHD1;POLA2;C6ORF89;CALU;TNFSF9;HIST1H4H;SFXN1…
OCT1 27270436 Chip-Seq PROSTATE Human	243/2000	0.820386	1	0.951076	0.188295	EHF;CALML5;C2ORF88;HDAC11;LDLRAD3;BACH1;NUDT3;NDST1;SYNGAP1;LIPC;ZNF608;OPHN1;UBASH3B;ZMIZ1;CREB3L1;CDC27;RPS6KA1;RCC1;DPF3;FAM53A;DIP2B;PRKACB;FBXO9;NUP214;ACVR1;ST6GAL1;ACOT7;KRT2;NSMCE2;ANK1;SND1;LARS2;RRAGC;ARMC3;TARS2;MPPE1;TRIB1;SLC45A4;CTBP2;DHX9;NPRL3;PRDM15;EVPL;CYB5R4;ZNF706;TP53BP2;KCNN3;ST3GAL1;RALGDS;ATP6V1C1;PPARGC1B;ATP6V0A1;FMO9P;YES1;NDFIP1;IQSEC1;RAB27A;IFFO2;CDC7;GPN2;ELL2;PRDX…
NOTCH1 21737748 ChIP-Seq TLL Human	27/245	0.821515	1	0.862654	0.169602	KCNK5;DET1;ZNF670;SEMA7A;NR3C1;SENP8;ZNF823;IL21R;DGCR8;MAN1A1;HES1;RRP15;TLE3;JUN;CD300A;KLHL21;PRKCA;THNSL1;SNHG3;RNF144A;LARS2;SHQ1;NUDT9P1;GFOD1;POLR1A;GRWD1;TNRC6B
RUNX1 17652178 ChIP-ChIP JURKAT Human	119/1003	0.824768	1	0.928721	0.17892	CYFIP2;NCKAP1;RORA;CHCHD2;PRKACG;BTRC;SLC30A6;SLC38A1;DAPK1;LMO2;HPCAL1;THOC1;ATP11B;ANK3;TEX2;PRKAB1;PGC;RUNX2;RUNX1;ST7L;ACE2;RAB30;CLDN3;SHQ1;STIM1;STIM2;TRIB1;EMID1;BLZF1;CTTNBP2;ARHGAP18;XPC;MRO;MTMR4;IQGAP2;SOCS2;SPTA1;C1ORF105;MAN2A1;TP53BP2;CLCA1;ZBTB7B;S100A11;EXPH5;ATP6V0A1;HEXIM1;EGR1;CD164;OSBPL8;CDT1;CREBBP;NDFIP1;SMAD3;POU2F1;GADD45A;DHCR24;SMAD5;PTK2;NET1;H1F0;CCPG1;TREML2;TBXAS1;F…
SOX9 25088423 ChIP-ChIP EMBRYONIC GONADS Mouse	230/1903	0.837	1	0.946081	0.168337	CYFIP2;EHF;WDSUB1;CPNE4;AQP9;HDAC11;ICAM5;MRGPRE;ACTB;PCMT1;OPHN1;CREB3L3;ZMIZ1;RPS6KA1;TRIM25;FBXO6;PTGFRN;KIF21B;SOX6;EPHB4;CMKLR1;SOX5;ARRDC4;RSAD2;ACTN1;FOXH1;CACNA2D4;PRKAB1;SND1;HCFC1;PPP1R3F;NIF3L1;CLDN4;TRIM17;CLDN8;GRWD1;TMEM79;TYRO3;ASTN2;DHX9;HPN;DEDD2;NEU3;EPB41L1;DPH5;PLEK2;ST8SIA6;STXBP6;ZBTB7B;SNX8;RREB1;PCK2;HEXIM1;BRAP;FIS1;CDT1;RABGAP1L;HOMER2;RAB27A;UBAC1;NET1;GP9;TBL3;TH;ID1;I…
THRA 23701648 ChIP-Seq CEREBELLUM Mouse	19/179	0.837018	1	0.830883	0.147822	PDGFRB;OTUD5;MEF2C;DAPK2;LMO2;STXBP2;PDE2A;ADRA1D;ACTB;MTSS1;ARHGAP22;RXRA;ADORA2B;ALX4;COL9A3;GAS2L1;CRYM;MTRF1L;NFKBIB
JUN 26020271 ChIP-Seq SMOOTH MUSCLE Human	242/2000	0.838525	1	0.947162	0.166806	RBPJ;ZDHHC3;NDST1;GPR176;ALCAM;LIPC;CREB3L3;LIPH;ANKFY1;HMCN1;BTRC;PDK1;EGOT;NSMCE1;RUNX2;RUNX1;CLDN4;COX7A2L;CCNY;PPP1R3B;MAP1B;CLDN8;TRIB1;HPD;ATF3;STX1A;PTGES;SDC4;SDC3;XPC;FPR3;CDKN2AIP;ANAPC10;MYL12A;CYB5R4;HSPH1;RAB11FIP1;TSPAN8;PRKAR2B;TP53BP2;TSPAN5;SFN;PLEK2;HIVEP3;RALGDS;S100A11;HEXIM1;PRELID2;TNFSF14;GADD45A;STARD10;RAB27A;IFFO2;MTHFR;FER1L6;NR0B2;GADD45G;ABTB2;ID1;TNFSF9;HIST1H4H;HBP1…
KLF4 19829295 ChIP-Seq ESCs Human	242/2000	0.838525	1	0.947162	0.166806	CPNE5;CALML5;AQP9;PPP2R2A;ICAM5;IKZF1;ADARB1;LCTL;TSKU;ACTB;NUDT3;ZFYVE28;PCMT1;SYNGAP1;LIPC;CREB3L3;ZMIZ1;CREB3L1;BSG;CDC27;MYB;FAM53A;DIP2B;SOX6;ACOT7;NGDN;KRT8;HPCAL1;ARMC8;RUNX1;BCR;CLDN4;PRKAR1B;MAP1B;ATF3;PTGES;SLC45A4;BEX4;NUMBL;ZBTB8A;CTBP2;EPAS1;SDC3;GATA4;PIK3R2;KALRN;MYL12A;EPB41L1;ST3GAL5;ST8SIA6;PCK1;ST3GAL1;RREB1;ATP6V1C1;PPARGC1B;EXPH5;BTF3;EGR1;CREBBP;NDFIP1;IQSEC1;MICAL3;ELL2;C6O…
SMAD3 21741376 ChIP-Seq ESCs Human	242/2000	0.838525	1	0.947162	0.166806	TES;WDSUB1;TMEM41B;ITSN1;ACTB;NUDT3;ZFYVE28;ZNF609;ZNF608;UBASH3B;CREB3L1;MYB;DPF3;FAM53A;BTRC;EPHB4;MEF2C;ACOT7;PRKCB;KRT2;ARMC8;PRKAB1;CARHSP1;COX7A2L;RRAGC;CRISPLD2;TRIB1;EZR;NUMBL;CTBP2;HPN;PRDM15;AGAP1;NEDD4L;GATA4;PIK3R2;FAM171A1;CHST11;GALR1;KCNMB2;ERI3;TP53BP2;SNX9;KCNN3;STXBP6;PLCG1;SNX8;RREB1;LHPP;ATP6V0A1;APOBEC3C;BTF3;BRAP;FIS1;NDFIP1;EIF2AK1;PRG2;RAB27A;NFATC2;MICAL2;GPN2;PRDX6;FOSL2…
SMAD2/3 21741376 ChIP-Seq EPCs Human	242/2000	0.838525	1	0.947162	0.166806	EHF;TES;TRAF3IP2;MAML2;LDLRAD3;SMC5;ACTB;RABGEF1;ZNF609;ZNF608;ANKFY1;BTRC;SYNPO;EPHB4;ARL6IP6;CUBN;ARL15;UNC5C;PRKCA;SCAMP1;CCNY;RRAGC;PPP1R3B;KCNQ1;PRKCQ;TRIB1;ZFPM2;ATP6V0D2;ATF3;KCTD15;ZBTB8A;HS3ST3A1;TMEM63B;GYPC;DHX9;STXBP1;CLCNKB;GATA4;IQGAP2;FAM171A1;HSPH1;CHST11;GALR1;KCNMB2;ERI3;TP53BP2;ST3GAL5;ST8SIA5;HIVEP3;ST8SIA6;SNX9;STXBP6;ZBTB7B;ST3GAL1;RREB1;ST3GAL3;EDEM3;PRELID2;FIS1;FMO9P;JUN;…
EOMES 20176728 ChIP-ChIP TSCs Mouse	210/1744	0.84094	1	0.942566	0.163285	CHIC2;TES;TMEM41B;SMC5;F11R;CCDC91;SNRPD2;ZMIZ1;LIPH;FDXR;CCDC97;RCC1;ARL15;DAPK1;FOXH1;ANK3;PRKAB1;RUNX1;CLDN3;HOXB9;KATNAL1;ZSCAN22;DDIT4;ZFPM1;ANAPC13;CDCA3;SDC4;CTBP2;ABCB6;DHX9;MYNN;NEDD4L;ABCB8;NUAK2;TSPAN5;SNX9;RREB1;ATP6V0A1;EXPH5;LYN;CRADD;STARD10;MICAL3;POU6F1;GADD45G;ANLN;UCK2;ID1;CALU;HIST1H4H;TMCC2;CDC42SE2;HBS1L;RPLP1;CLTC;CLTA;SMG7;TRIM7;TEAD1;CTSB;NDEL1;CD52;CACYBP;ZDHHC17;MRPS6;S…
SRY 22984422 ChIP-ChIP TESTIS Rat	21/197	0.841835	1	0.834434	0.143666	DAPK3;KRT8;AXIN1;PROCA1;ACTN4;NSG1;AGPAT1;ADD1;DHODH;ACTR1B;SV2C;KCNS1;NDUFS4;FDXR;LTA;NMUR1;TBKBP1;KCNN3;BAK1;PGPEP1;MPZL1
SPI1 22790984 ChIP-Seq ERYTHROLEUKEMIA Mouse	237/1962	0.843159	1	0.945559	0.161312	CMAS;WDSUB1;CBLB;RPS6KA4;RINL;PSMD3;FDXR;FAM53A;BTRC;TBC1D22A;NUP214;VPS18;ACOT7;ARL15;PRKAB1;RUNX1;INPP4A;COX7A2L;BTK;TFAM;TARS2;MPPE1;SLC45A4;GCDH;NUP205;AASDH;PLA2G6;MTMR4;IQGAP2;SAMSN1;SLC5A3;CDKN2AIP;HSPH1;ARSK;PCK2;HEXIM1;LYN;PRELID2;CRADD;PRG2;RAB27A;IFFO2;TRIP4;GPN2;TBL3;EIF5;HNRNPF;CDC16;ID1;PSMG4;ID3;TRMT11;DCP1A;CALM2;ITM2A;PIGT;FAF1;CCDC124;CLTC;MED15;IMMP2L;ACTR1B;JAK1;TOP3B;CD53;ELO…
TCFAP2C 20176728 ChIP-ChIP TROPHOBLAST STEM CELLS Mouse	325/2667	0.843789	1	0.953893	0.162021	CYFIP2;TRAF3IP2;WDSUB1;AQP9;SMC5;F11R;ACTB;SCAMP4;PCMT1;SNRPD2;ZMIZ1;LIPH;RPS6KA1;PSMD3;CREB3L2;MYB;DAG1;ANKFY1;TRIM25;RCC1;FBXO6;ACOT8;ARL15;DAPK1;FOXH1;KRT8;NSMCE1;ANK3;SCAMP1;PRKAB1;ANK1;RUNX1;CARHSP1;CLDN3;RRAGC;DDIT4;TFAM;MPPE1;TRIB1;KCTD15;PTGES;SLC45A4;GCDH;CDCA3;SDC4;CTBP2;DCUN1D5;STXBP1;STXBP2;GATA4;XPC;ABCB8;PIK3R2;PLA2G6;ANAPC10;PTDSS2;GNG10;NUAK2;EPB41L1;PRKAR2B;SNX9;STXBP6;RALGDS;RAB…
XRN2 22483619 ChIP-Seq HELA Human	183/1529	0.846908	1	0.936877	0.155675	TOR2A;KDM1A;ZNF292;GPR63;MRFAP1;EHMT1;CCNC;CWC25;TSEN2;EPRS;BZW2;RPL10A;ACTB;UBE2L3;DCAF6;RPS6KA4;FBL;BEST4;CHCHD2;SNRPD2;SESN2;BSG;RCC1;CCDC97;SLC39A8;HMCN1;MAP3K7;PLS1;ARL6IP6;NUP214;ARRDC4;SLC30A6;C8ORF58;MORC3;RPS9;ARL15;ACTN1;PIH1D1;SARS;C10ORF55;TEX2;KCTD7;EEF1A1;CLIP3;COX7A2L;NUP210L;THAP7;TMEM79;DDIT4;CD2BP2;TARS2;EZR;MAD1L1;ZNF398;NUP205;ABCB6;DCUN1D5;AASDH;NDUFB11;ITPR1;PIK3R2;SLC1A5;GA…
GATA3 21878914 ChIP-Seq MCF-7 Human	241/2000	0.855443	1	0.943249	0.147275	EHF;CALML5;ICAM5;ADARB1;C14ORF93;PDCD2L;UBE2L3;ZNF608;UBASH3B;MYB;CHEK1;FAM53A;KIF21B;DIP2B;ATP6V0E1;ACOT7;ARL15;NGDN;NSMCE1;UNC13D;CARHSP1;GRWD1;KCNQ4;ASTN2;ATF3;SLC45A4;ZBTB8A;EPAS1;STXBP1;PRDM15;CLCNKB;SUPT4H1;KLK2;MTMR4;IQGAP2;SAMSN1;MYL12A;ART3;HSPH1;RAB11FIP1;HIVEP3;AMZ1;LRRC37A3;EDEM3;GTF2A1L;PRELID2;LRRN2;IQSEC1;SIAH2;STARD10;CIDEC;POU6F1;GRIN2D;GADD45G;EHD1;PKIB;GP9;POLA2;C7ORF65;C6ORF89…
CSB 26484114 Chip-Seq FIBROBLAST Human	241/2000	0.855443	1	0.943249	0.147275	CMAS;MAML2;EHMT1;RBPJ;ACTB;RPS6KA4;TRIM25;RCC1;DPF3;TBC1D22A;ACOT8;KRT3;NSMCE2;NSMCE1;CACNA2D4;BCR;TARS2;TRIB1;CDC42SE1;NUMBL;ZBTB8A;TMEM63B;EPAS1;MYNN;GATA4;NUAK2;ERI3;CSTF1;ST3GAL5;PLEK2;PCK1;ATP6V1C1;RAB11FIP4;PCK2;EXPH5;HEXIM1;LYN;TNFSF14;ABCA6;NFATC2;PYCR2;PRG3;ELL2;PRDX6;IFFO1;EIF1;SNHG3;ABTB2;GP9;C7ORF65;CDC16;ID1;ID3;REN;XKR6;CDK15;BTG2;PIGT;TINAGL1;RPLP1;MRPS10;CLTA;PYGL;STON2;SHB;COX7C;…
FOXP3 21729870 ChIP-Seq TREG Human	167/1404	0.85717	1	0.931083	0.143498	ZNF692;ITPRIP;CCNH;PRDM2;BZW2;GOLGA4;SYNGAP1;UROD;ZMIZ1;PSMD3;CCRL2;MAP3K7;PDE8A;SLC39A3;ARL6IP6;HARBI1;ALG14;CDYL;SCAMP1;TEX2;FOXP1;EEF1A1;BSCL2;NIF3L1;COX7A2L;TARS2;AAGAB;ZFPM1;BLZF1;RNF121;GCDH;ANAPC13;NUP205;ANKRD11;ANKRD12;SUPT4H1;ZBTB4;SAMSN1;UQCRH;MYL12A;SLC9A1;C12ORF57;PTDSS2;SHARPIN;ARSK;CSTF1;TBC1D14;ST3GAL5;DNAJC25-GNG10;ZBTB7B;CD164;CRADD;CCDC12;DENND4A;UROS;STARD10;TRIP4;C12ORF73;CNO…
E2F1 21310950 ChIP-Seq MCF-7 Human	135/1145	0.858868	1	0.922927	0.140414	TMEM41B;CALML5;PPP2R2A;MSI2;FBL;TUBB6;ALCAM;BSG;CHEK1;RPS6KA1;PDE8A;FBXO9;ARL6IP6;SOX5;TLE3;MEF2C;TPM3;HIST1H2AH;HIST1H2AK;C21ORF58;UBE2E1;THOC1;KRT8;NPNT;ANK1;HCFC1;TANC1;KATNAL1;STIM2;MSH5;TYRO3;TIMELESS;MPPE1;TNIK;GCDH;TMEM63B;DHX9;ANKRD11;AK2;LTBP4;XPC;SLC1A5;PKMYT1;ZBTB4;NUAK2;ZNF706;MAN2A1;SFN;GAS2L1;ZBED5;EDEM3;LYN;TFAP2A;CDT1;RABGAP1L;OSBPL6;CBX5;IQSEC1;LRBA;EIF2AK1;RDX;FANCA;MTHFR;CNOT10…
FOXP1 22492998 ChIP-Seq STRATIUM Mouse	2/26	0.862567	1	0.602138	0.0890214	ETFDH;FOXP1
SOX2 21211035 ChIP-Seq LN229 Gbm	418/3420	0.862726	1	0.95673	0.141269	MAML2;SMC5;TSKU;ALCAM;LIPC;ZMIZ1;CREB3L2;ZXDC;ANKFY1;ANKS1B;ACOT7;DAPK1;HPCAL1;UNC5C;PRKCA;BCR;MAP1B;CLDN8;ASTN2;TSPYL5;HS3ST3A1;CTBP2;HPN;PRDM15;NEDD4L;ABCB8;IQGAP2;ANAPC10;CHST11;EPB41L1;GALR1;KCNMB2;ALX4;CEP72;ST3GAL5;ST3GAL1;RREB1;PPARGC1B;BTF3;CREBBP;JUN;NDFIP1;HOMER2;LRBA;STARD10;NFATC2;ELL2;ABTB2;UCK2;C6ORF89;SFXN1;DENND1A;RPLP1;ZNF44;STON2;PIGX;CASP10;SH3BGRL2;DLGAP1;TEAD1;DLGAP4;JAK1;ITP…
SREBP1 19666523 ChIP-Seq LIVER Mouse	85/738	0.864758	1	0.901575	0.131004	KCNK5;SCARB1;TOR2A;DDX49;CHD9;SNAP23;RORA;PYGL;EPRS;LCTL;ZFYVE28;NDST1;SCPEP1;ALDH2;PSMD3;FNTB;RPS6KA1;KIF13A;PIM1;KIF21B;BTRC;PDK1;SREBF1;ST6GAL1;ARHGEF12;DAPK2;PABPC4;SH2D3C;JOSD2;TEX2;TNFRSF1B;PGC;DDOST;LARS2;CLDN3;GFOD1;PPA1;MTFR1;DNAJC9;CDH16;ATF3;MAD1L1;WDR27;ACSS2;CDCA3;STAU2;EPAS1;PRCC;GPR85;ITPR1;NEDD4L;CLCN3;SAMSN1;EHBP1;TRAK2;PSMB2;PODXL;TPR;MXI1;LEO1;MFN2;SLIT3;ZBTB7B;EPS15;LRRC4B;WNT…
SALL4 22934838 ChIP-ChIP CD34+ Human	168/1418	0.87057	1	0.927411	0.128546	ZNF451;OTUD5;C8ORF49;CRTC1;AQP9;GPR63;RORA;NR3C1;PCMT1;FBL;GRAP2;PIM1;ANKFY1;SYNPO;MAP3K7;TBC1D22A;MAP3K5;ARL6IP6;TMOD1;NUP214;MAP2K3;MEF2C;ENTPD1;RPS9;ACOT7;CISH;SLC30A3;ARL15;SWAP70;HBE1;DAPK3;SARS;CASK;MITF;ACTN4;ANK3;ARMC8;ANK1;PGC;RUNX2;RUNX1;BCR;BTC;TANC1;MAPKAPK2;TIMELESS;CD2BP2;PRKCQ;UTRN;RNF121;ZNF670;NUP205;EPB42;HIST1H3J;GYPC;AASDH;EPB41;ABHD2;CCDC26;ARHGAP18;IQGAP2;ANAPC10;RAB11FIP1;N…
CTCF 21964334 ChIP-Seq BJAB-B Human	240/2000	0.87114	1	0.939335	0.129583	WIPF3;PPP2R2A;RPS6KA4;PSMD3;MYB;CCDC97;RCC1;FBXO6;KIF21B;DIP2B;SOX6;CMKLR1;VPS18;ST6GAL1;FOXH1;SND1;HCFC1;PPA1;PPP1R3B;DDIT4;TYRO3;COL8A2;TFAM;TARS2;ZFPM1;NUP205;MTMR3;EPB42;SDC3;PIK3R2;MYL12A;WDR66;C12ORF57;PGBD2;PTDSS2;CHST11;SFN;ST3GAL1;RAB11FIP4;S100A11;LRRC37A3;PLK3;FIS1;JUN;IQSEC2;SIAH2;EDEM2;NFATC2;IFFO1;POU6F1;GADD45G;EHD1;ABTB2;MLLT11;UCK2;TH;C7ORF65;FXYD7;TMCC2;FXYD5;DCP1A;ECM1;ELL;ICA1…
P63 26484246 Chip-Seq KERATINOCYTES Human	240/2000	0.87114	1	0.939335	0.129583	CYFIP2;CHIC2;CALML5;F11R;TSKU;ACTB;NDST1;CCDC91;ZNF608;UBASH3B;BSG;ZNF846;RPS6KA1;PSMD3;CREB3L2;ZXDC;CDK5RAP1;PTGFRN;DIP2B;SOX6;PRKACB;PDK1;ACOT7;KRT3;ACTN1;KRT8;ACSL6;C10ORF55;HSPG2;BCR;SNHG11;DDIT4;TMEM79;TFAM;VDAC2;ZFPM1;ZNF398;CDC42SE1;ABCB6;EPB41;PIK3R2;ZBTB4;DEDD2;PTDSS2;CHST11;TSPAN7;ZNF823;TSPAN5;SFN;PLCG1;RALGDS;PPARGC1B;S100A11;PCK2;HEXIM1;BTF3;PLK3;FMO9P;YES1;RDX;NFATC2;PYCR2;FOSL2;EHD…
BCOR 27268052 Chip-Seq Bcells Human	240/2000	0.87114	1	0.939335	0.129583	IFITM3;TMEM41B;ICAM5;ACTB;PDCD2L;ZNF609;CREB3L1;ZNF846;RCC1;FAM53A;PRKACB;VPS18;ATP6V0E1;C5ORF15;KRT2;DAPK2;FOXH1;HPCAL1;ANK1;UNC13D;RRAGC;GRWD1;TYRO3;CD2BP2;HPD;ZFPM1;SLC45A4;EPB42;SDC4;ABCB8;PIK3R2;MYL12A;ZNF706;TP53BP2;ATP6V0A2;CEP72;TSPAN5;SFN;ST3GAL1;RALGDS;AMZ1;SNX8;ST3GAL2;SPTBN1;ATP6V0A1;IQSEC1;NBEAL2;GP6;IFFO1;EHD1;POLA2;UCK2;C7ORF65;C6ORF89;PSMG4;ID3;TNFSF9;HIST1H4H;HIST1H4C;RNF220;FEN1…
PIAS1 25552417 ChIP-Seq VCAP Human	86/749	0.872958	1	0.898785	0.122116	CRTC3;THRB;MAML2;CALML5;CRISP3;PTPRJ;GTDC1;ADARB1;NR3C1;SIPA1L3;CDC14A;HS2ST1;IMMP2L;TRIM7;ZNF608;RASGEF1B;HMCN1;MAP3K7;SBF2;TGM2;MAGI1;TLE3;PTGIS;EGOT;SLC39A10;RHOH;ATP11B;ELOVL7;RUNX1;RNF144A;TANC1;TMEM135;NUP210L;DCT;MAP1B;CLDN8;CDC42EP4;CDHR3;CMPK2;SGK3;UTRN;TRIB1;STAU2;ABHD2;PVT1;KLK2;MRO;RAP1GAP;UGCG;AMN1;RELN;CHST11;SERTAD2;UBR5;TSPAN5;ZBTB7B;ST3GAL1;SPDEF;USP24;JUN;EGLN3;TRIM41;LRRN3;AUTS…
GATA3 20176728 ChIP-ChIP TSCs Mouse	96/834	0.880029	1	0.90104	0.115153	TRIM71;DDX49;CLTC;CPOX;TNFAIP3;BZW2;CLU;GALNT10;PPP1R9B;PTBP1;FBL;DUSP10;SNRPD2;CREB3L3;ZMIZ1;SCMH1;MYBL2;HIST3H2BA;SLC25A42;LBR;NDEL1;SLC36A1;ST6GAL1;PCYT2;CISH;DAPK1;UNC5C;CACNA2D4;ETV3;TEX2;PGC;ZDHHC17;SREBF2;KCTD7;DDB1;NR5A1;TGFBR3;PPP1R3F;CLDN3;PSMA1;MYO3B;ZFPM1;VAMP3;OPRD1;CD63;PFKFB3;TMEM63B;KLK1;GOSR2;ABHD2;AK1;USP12;CAMK2A;SLC7A2;EHBP1;STK3;PSMB6;PSMB2;DNAJB6;PRKAR2B;GALR1;LRRC8D;MAPK1;R…
SMAD4 21741376 ChIP-Seq HESCs Human	331/2738	0.883065	1	0.94631	0.11768	EHF;CALML5;TRAF3IP2;AQP9;ACSM4;F11R;C14ORF93;TSKU;ALCAM;ZNF608;ZMIZ1;CDC27;MYB;ANKFY1;CCDC97;SYNPO;CMKLR1;ANKS1B;ARL6IP6;SOX5;CUBN;ST6GAL1;ACOT8;DAPK1;ACTN1;UNC5C;CACNA2D4;SCAMP1;BCR;INPP4A;PPP1R3B;ZSCAN22;DDIT4;VDAC2;PRKCQ;TRIB1;ZFPM2;ATP6V0D2;ZFPM1;ATF3;HS3ST3A1;AASDH;SH2D2A;SDC3;NEDD4L;GATA4;FPR3;IQGAP2;SAMSN1;SLC5A3;CDKN2AIP;FAM171A1;RNF213;HSPH1;TSPAN8;ERI3;ST3GAL5;ST8SIA5;TSPAN5;PIP5K1B;SNX…
NFI 21473784 ChIP-Seq ESCs Mouse	239/2000	0.885628	1	0.935421	0.113614	IFITM3;WDSUB1;EHMT1;CBLB;F11R;LCTL;EPRS;TSKU;ACTB;DCAF6;SAMD14;GPR176;DAG1;FBXO6;FAM53A;HMCN1;KIF21B;EPHB4;FBXO9;NUP214;VPS18;PIH1D1;DAPK3;RUNX1;CLDN4;THAP6;PPP1R3B;MPPE1;ATF3;SDC4;DEDD2;APOO;CHST11;ERI3;CSTF1;HIVEP3;ST3GAL1;ATP6V0A1;HEXIM1;BRAP;PLK3;TRAP1;FIS1;SIAH2;PDE2A;IFFO2;TRIP4;MTHFR;GPN2;PTK2;MRPL21;SNHG3;HNRNPL;MLLT11;PSMG4;TNFSF9;TRMT11;TINAGL1;CITED4;ATF7IP2;CLTC;SHB;SMG7;LETM2;SERP2;T…
EZH2 23942234 ChIP-Seq MYOBLASTS AND MYOTUBES Mouse	108/935	0.885724	1	0.904172	0.109721	SCARB1;TES;CSF1;ESPN;ZFYVE28;STK10;BSG;MYB;DPF3;ANKS1B;TNS1;SOX5;NSF;VPS18;SLC30A3;MITF;TEX2;UNC13D;LARS2;CLIP1;SHQ1;HOXB9;PRKAR1B;MAPKAPK3;COL4A2;CRISPLD2;MSH5;PKP4;ZFPM1;STXBP1;ALOX12;LTBP1;RAP1GAP;TTBK1;RHOBTB1;CORO1C;ARHGAP22;FAM83H;SCRT2;SLC38A6;TSPAN5;TBC1D14;MYH10;WNT3;PCK2;CEP350;NFATC2;SYT6;CDK8;DAP;FGFR3;RNF220;TRIM71;DDR1;HIP1;DOCK9;NCAN;PTPRJ;SHB;MED15;UBE2Q2;TOP1MT;KIF13A;PHACTR2;SCA…
HOXD13 18407260 ChIP-ChIP DEVELOPING-LIMBS Mouse	20/196	0.885801	1	0.798754	0.0968596	BTG2;USP48;TES;CHD9;SPHK1;ABHD2;THOC1;FRMD4A;KLK2;ANK1;UBE2L3;TRIM7;OPA1;SUFU;DLC1;CCNG1;RHBDL2;MPZL1;FBXO9;WDTC1
P53 22127205 ChIP-Seq FIBROBLAST Human	77/679	0.885808	1	0.887687	0.107636	SH3GL3;ANKRD33B;CRTC3;CD83;CPNE5;TRAF3IP2;TUSC3;CRTC1;HDAC11;SLC2A1;RORA;UROD;SCMH1;HMCN1;SBF2;CMKLR1;SLC38A1;MME;KDM2B;NCOA6;TRPC2;CACNA2D4;SCAMP1;ZDHHC17;TOM1L1;ST7L;INPP4A;KIF2A;MAP1B;NDUFS4;MATN1;PKP4;MAPRE3;ATF3;MAD1L1;MCPH1;HOMEZ;OAT;KLK1;STAU2;EPAS1;SDC3;TMEM72;NEDD4L;AGAP1;UBR3;XPC;SLC1A4;ASAP1;ABHD5;HDAC9;PSMB2;GRK6;MAN1C1;PDSS2;DRAM2;DCAF12;CBX8;SLC37A2;LAMB3;KCNIP2;TUBE1;A2ML1;TBCA;PPP…
NR3C1 21868756 ChIP-Seq MCF10A Human	132/1132	0.886266	1	0.912781	0.110208	SH3GL3;EHF;CD83;TES;CPNE5;CD82;C2ORF88;LDLRAD3;MSI2;TSEN2;NR3C1;EPRS;PLB1;ZNF608;UBASH3B;IYD;NIPAL2;NRCAM;DIP2B;HMGN2;MAP2K3;HPCAL1;UBE2E1;TTC7B;SARS;FOXP1;TOM1L1;CLDN8;ARMC3;TRIB1;EZR;XPR1;SLC45A4;GYPC;CTTNBP2;CLEC16A;NEDD4L;FOXO1;STK3;NCKIPSD;PLXNA2;TP53BP2;TSPAN5;ST3GAL5;KCNN3;SNX8;ST3GAL1;PPARGC1B;EXPH5;LHPP;CBX8;SLC37A1;DENND4A;GPN2;CIDEC;UCK2;DAP;STK24;GGCX;STK25;HIST1H4H;TRMT11;RNF220;CPEB…
JUND 26020271 ChIP-Seq SMOOTH MUSCLE Human	238/2000	0.898931	1	0.931507	0.0992512	TES;ADARB1;ZDHHC3;NDST1;GPR176;ALCAM;LIPC;LIPH;BTRC;TBC1D22A;PDK1;ARL6IP6;EGOT;NSMCE1;SND1;RUNX2;RUNX1;CLDN3;CCNY;MAP1B;CLDN8;HPD;ATF3;STX1A;PTGES;SDC4;SDC3;XPC;FPR3;CDKN2AIP;MYL12A;RAB11FIP1;TSPAN8;CHST11;PRKAR2B;ZNF823;TP53BP2;SFN;PLEK2;HIVEP3;RALGDS;S100A11;HEXIM1;PRELID2;TNFSF14;GADD45A;RAB27A;FER1L6;NR0B2;EIF1;GADD45G;ABTB2;MLLT11;ID1;TNFSF9;HIST1H4H;HBP1;AVL9;XKR6;HIST1H4E;GSTM5;TINAGL1;CIT…
HOXB7 26014856 ChIP-Seq BT474 Human	238/2000	0.898931	1	0.931507	0.0992512	EHF;CALML5;TMEM41B;ZNF292;HDAC11;CBLB;EPRS;SCAMP4;RABGEF1;GPR176;NIPAL2;CDC27;ZNF846;CDK5RAP1;TRIM25;FAM53A;MFSD2B;ENTPD1;ACTN1;STARD9;NSMCE2;SULT2B1;CLDN3;HOXB9;DDIT4;KCNQ4;VDAC2;KCTD15;ANAPC13;ZBTB8A;CDCA3;ANAPC16;PIK3R2;IQGAP2;CDKN2AIP;SKA1;FAM171A1;CHST11;C9;ST8SIA6;PLCG1;ZBED5;RREB1;ST3GAL2;RAB11FIP4;GTF2A1L;PLK3;TNFSF14;DNAH14;PDE2A;IFFO2;PRG3;POU6F1;UCK2;TCN1;ADCK1;C6ORF89;ID1;SNAI1;FXYD5;…
TP53 16413492 ChIP-PET HCT116 Human	49/449	0.899448	1	0.854258	0.0905288	EHF;DYRK3;TNFAIP8;FAF1;MSI2;BACH1;STK10;LASP1;DLEU1;PTGFRN;PGPEP1;BCAS3;ACTN1;ARAP3;FRMD4A;KCNK17;ANK1;LATS2;MYO3B;ADORA2B;DDIT4;ASTN2;ATF3;ANKRD11;NR1I2;NEDD4L;XPC;HDAC9;LTBP1;CYP3A7;CALD1;SLC25A21;KCNN3;MICA;IGBP1;TCF7L2;CREBBP;RABGAP1L;GSN;KRTAP10-7;GADD45A;SUSD1;PTK2;MYO1A;GNAQ;BAX;MDM4;ATM;KCNK1
CRX 20693478 ChIP-Seq ADULT RETINA Mouse	75/668	0.90097	1	0.878868	0.0916515	RERE;OTUD5;ANKRD33B;MAML2;CLTC;ADAR;MSI2;BACH1;GALNT10;HK2;MECP2;MRC2;NDST1;SCPEP1;TMEM107;ANXA6;DAG1;CCR9;TRIM25;DACT3;STK32B;PDE8A;RNF43;BCAS3;ACSL6;ARNT;ARAP3;ATP1B2;SYN3;ETV3;TPST2;LARS2;KIF9;DEPDC5;GEMIN8;SFI1;CUEDC1;DCP2;OSBP2;SEC22C;DCTN5;TOMM40;DCTN4;PRCC;SLC1A4;ZBTB4;EHBP1;HDAC6;ADD2;EXOSC7;SERTAD2;PLXNA2;ASCC2;KCNN3;ZBTB7B;PPARGC1B;MPP1;PRELID2;EGR1;NDFIP1;PKLR;CCDC12;HOMER2;MIIP;MTHFR;…
CHD1 19587682 ChIP-ChIP MESCs Mouse	96/843	0.902157	1	0.891421	0.0917869	BCAR3;ST6GALNAC2;PHF20;NDUFA12;RPLP1;OGG1;SNAP23;CLTA;CCNC;TTC27;CDC14A;PTBP1;SNRPD2;CTSL;TMSB4X;FNTB;CREB3L2;ANKFY1;CCDC97;MYBL2;HIST3H2BA;ARL5A;YWHAG;FBXO9;NDEL1;MAP4K1;BCAS3;DDX59;RPS9;PIH1D1;NGDN;ALG14;AXIN1;GPX7;ANK3;SREBF2;DDB1;DNAJC1;NIF3L1;TMEM135;LATS2;PSMA1;THAP7;TIMELESS;CD2BP2;CEP63;PPP1R12B;SFI1;VAMP3;PPP1R15B;GCDH;ANAPC13;MTMR3;CDCA3;GOSR2;MYNN;LTBP4;ABCB8;HMGCR;AGPAT1;UQCRH;PSMB7;G…
TAL1 26923725 Chip-Seq MACROPHAGESS Mouse	5/61	0.904018	1	0.641622	0.0647434	PPP1R12A;EPAS1;ARHGAP26;CSMD1;RUNX1
TCF3 18692474 ChIP-Seq MESCs Mouse	157/1351	0.914059	1	0.909669	0.0817426	TOR2A;CMAS;ITSN1;EHMT1;ZC3HAV1L;CCNC;LDLRAD3;MRGPRE;BACH1;LAPTM4B;CCND3;CHCHD2;CDH1;GRAP2;SESN2;PIM1;DAG1;TRIM25;KIF21B;DIP2B;PRKACB;BAHCC1;PDK1;ACVR1;MAGI1;TLE3;MORC3;ARL15;ZBTB38;ACTN1;HIST1H2AK;UBE2E1;THOC1;CASK;ACTN4;ANK3;CDYL;UNC13D;FOXP1;SLC9A2;ADAM19;CLDN4;NIF3L1;CLDN3;DDIT4;CRYZL1;TYRO3;ADNP;UTRN;MAD1L1;OSBP2;RAI14;ANKRD11;ITPR1;SLC1A5;PKMYT1;CYB5R4;EPB41L1;CALD1;PODXL;KCNMB2;CSTF1;WNT3;Z…
YY1 23942234 ChIP-Seq MYOBLASTS AND MYOTUBES Mouse	171/1466	0.914932	1	0.913064	0.0811766	MSI2;PDCD2L;UBE2L3;YY1;STK11;CHCHD2;UROD;ANKFY1;SEC62;ANKS1B;TNS1;SOX5;NSF;MEF2C;SLC38A1;ST6GAL1;TPM3;NGDN;THOC1;ANK3;ARMC8;CDYL;ATG14;SND1;HCFC1;EEF1A1;ST7L;LARS2;PRKAR1B;GRWD1;ADNP;OSBP2;MACF1;NUP205;MYNN;UBR3;ARHGAP18;ABCB8;PLA2G6;LTBP1;UQCRH;CTIF;ADAMTS14;ERI3;DPH3;CSTF1;TBC1D14;SMYD3;ATP6V0A1;BTF3;SPECC1;ZBTB17;RABGAP1L;TGFB2;TOR1A;POU2F1;CBX5;CRADD;CCDC12;ODF2;CEP350;TRIP4;CNOT10;MRPL21;PTK…
PPARD 23176727 ChIP-Seq KERATINOCYTES Mouse	19/194	0.91692	1	0.766639	0.0664947	TINAGL1;SMOX;ITPR1;ATP2B4;PRKCA;ELOVL6;NAV1;TSEN2;NPNT;TMPRSS13;CLIP3;DPY19L3;ADORA2B;ARSK;ANXA6;SH3BP5;KIF21B;KCNK1;PCK2
GATA4 21415370 ChIP-Seq HL-1 Mouse	241/2039	0.920109	1	0.925207	0.0770352	NCKAP1;PANK2;TES;TRAF3IP2;TMEM41B;ITSN1;RBPJ;SCAMP4;CCDC91;CDK5RAP1;DAG1;FBXO6;SOX6;ARL15;NSMCE1;ARMC8;ANK3;LARS2;KATNAL1;CRISPLD2;PPP1R3B;TRIB1;NUP205;MYNN;GATA4;ABCB8;ART3;PTDSS2;NUAK2;ST3GAL5;GSE1;PIP5K1B;RREB1;ATP6V0A1;LYN;RABGAP1L;NDFIP1;CRADD;SIAH2;STARD10;MICAL3;MICAL2;FOSL2;HNRNPL;ANLN;TBL3;UCK2;ID3;HBP1;TMCC2;CALM2;CDC42SE2;DDR1;HIP1;SLC44A2;OGG1;CLTC;SHB;PRPF19;MRPL35;KHK;PIGX;TRIM7;ZMY…
NACC1 18358816 ChIP-ChIP MESCs Mouse	86/769	0.92173	1	0.875409	0.0713485	IFITM3;DYRK3;BTG2;ST6GALNAC2;CHD9;SLC44A2;STK19;ADAR;NR3C1;BZW2;CARF;NUDT3;SCAMP4;TRIM7;RASGEF1B;TRIM25;FBXO6;MYBL2;PTGFRN;TEAD1;YWHAG;SLC39A3;PDK1;APOBEC1;NSF;TLE3;USP48;CISH;ARL15;ZBTB38;FOXH1;ITPK1;DNMT3A;AGTRAP;CACYBP;SLC30A1;ACTN4;ANK3;MTSS1;CLDN4;MAPKAPK3;ST6GALNAC4;BCAT2;PTGES;RAI14;AGPAT5;DCTN6;CDC42SE1;PPP1R15B;CDCA3;CTBP2;EPAS1;SLC20A1;PRCC;SLC5A11;ZBTB44;SERTAD2;MGAT3;GCNT2;SUSD4;IGF2B…
VDR 20736230 ChIP-Seq LYMPHOBLASTOID Human	52/483	0.923031	1	0.842743	0.0674976	BCAR3;PIGQ;KIAA1671;TNFAIP3;MSI2;PIGV;MLN;DHTKD1;EEF2K;ZNF280A;CASP10;RSRC1;TRPS1;RCC1;ZNF564;CMKLR1;BCAS3;KDM2B;ELOVL5;UBE2E1;PRSS16;NPNT;THRAP3;MAPRE3;UTRN;HOMEZ;KALRN;ZBTB7B;RILP;ST3GAL3;CLVS1;LYN;AUTS2;CMTM3;FOXN3;CLLU1;EPOR;VEGFA;MAPK13;EHD1;CDK8;POLA2;CDK6;OR2V2;ATG16L2;NFIC;PI4KA;TNFSF9;HIST1H4H;EPPK1;DCP1A;RNF220
SUZ12 18692474 ChIP-Seq MEFs Mouse	130/1135	0.923595	1	0.896575	0.071261	CRTC3;CD83;CSF1;POGK;LOXL4;RORA;CLU;ALCAM;CAPN2;DPF3;SOX6;PDE8A;MAP3K5;TMOD1;MEF2C;SLC30A3;WNT5B;LMO2;UNC5C;PRKCA;ATP11A;ANK1;POU3F2;RUNX2;RUNX1;RAB32;HOXB9;PRKAR1B;COL4A2;PKP1;KCNQ4;PRKCQ;ASTN2;ZFPM2;ZFPM1;ATF3;DLX1;SEMA7A;HS3ST3A1;EPAS1;CTTNBP2;GATA4;GATA2;NPAS2;RHOBTB1;CHST11;PODXL;GALR1;PLXNA2;ALX4;HIVEP3;PLEK2;ZBTB7B;ST3GAL1;RREB1;WNT3;WNT4;LYN;CBX8;JUN;TGFB2;LRRN2;HOMER2;ATP8B1;SIAH2;NFATC2…
BCL11B 21912641 ChIP-Seq STHDH STRIUM Mouse	3/43	0.925474	1	0.546125	0.0422972	CDH23;ID3;FOXP1
RARG 19884340 ChIP-ChIP MEFs Mouse	41/390	0.926419	1	0.822921	0.0628944	USP6NL;OTUD5;PIGT;CTBP2;TRAF3IP2;SHC1;CCDC124;RHOBTB3;ABCB8;PIK3R2;F11R;PLA2G6;MRPL34;RPL10A;LCTL;GDPD5;AGPAT1;LTBP1;PITPNC1;TUBB6;STK11;BSG;DPH5;PGPEP1;RILP;ST3GAL3;CTSB;NDFIP1;GDF15;GSR;ATP11A;VEGFA;MAPK13;TPST2;RAB30;PITPNM2;FGF18;CALU;POLR3H;GAS8;GPR146
CDKN2AIP 20523734 ChIP-Seq CORTICAL Neurons	11/123	0.927041	1	0.700046	0.0530338	GDF10;PPP1R15B;NPM1;MAML2;MUL1;DNAJC9;TRMT11;EPRS;CARF;SFI1;SLC7A2
NR4A2 19515692 ChIP-ChIP MN9D Mouse	20/207	0.931507	1	0.756308	0.0536611	TCF7L2;DYNLT1;ZBTB38;UROS;ITPR1;ELOVL6;ARID3B;LILRB3;WDR13;PLD3;GRIN2D;ARHGAP22;ANLN;FDXR;CPE;SFI1;SSBP3;KCTD15;RUNX1T1;NFKBIB
OLIG2 26023283 ChIP-Seq AINV15 Mouse	235/2000	0.932096	1	0.919765	0.064677	CMAS;MRGPRE;F11R;RBPJ;BACH1;TSKU;ACTB;NUDT3;SCAMP4;CDC27;HIST3H2BA;SYNPO;ARL15;ACTN1;KRT8;ACSL6;ACTN4;HSPG2;INPP4A;CLDN3;TRIM17;KATNAL1;TFAM;TARS2;TRIB1;ZFPM1;CDC42SE1;MACF1;NUMBL;ABCB6;STXBP1;PLA2G6;IQGAP2;SKA1;NUAK2;CHST11;GALR1;RNF217;KCNMB2;DPH3;GSE1;TSPAN5;ST8SIA5;HIVEP3;RALGDS;RAB11FIP4;ATP6V0A1;PLK3;CRADD;LRRN2;GADD45A;MICAL2;MTHFR;IFFO1;FOSL2;EIF1;GADD45G;HNRNPL;ABTB2;TH;HNRNPF;ID1;NOSTRI…
TCFCP2L1 18555785 Chip-Seq ESCs Mouse	235/2000	0.932096	1	0.919765	0.064677	USP6NL;NCKAP1;EHF;WDSUB1;EHMT1;LDLRAD3;F11R;EPRS;DCAF6;GPR176;CCDC91;CREB3L1;RPS6KA1;HMCN1;KIF21B;SOX6;PRKACB;CMKLR1;TNS1;ARL6IP6;NUP214;ACVR1;CUBN;UNC5C;WDR76;INPP4A;RRAGC;ARMC3;PRKCQ;ATF3;BLZF1;ABCB6;DHX9;AGAP1;FAM171A1;UGCG;NUAK2;ALX4;TSPAN5;HIVEP3;ST8SIA6;KCNN3;PLCG1;ST3GAL3;EDEM3;JUN;RABGAP1L;LRRN2;LRBA;SIAH2;IFFO2;NFATC2;PRDX6;ABTB2;UCK2;NOSTRIN;COL9A1;TMCC2;CDK15;RNF220;SPAG17;BTG2;PHF20;D…
SA1 27219007 Chip-Seq Bcells Human	235/2000	0.932096	1	0.919765	0.064677	MAML2;RPS6KA4;ANKFY1;VSTM1;RCC1;KIF21B;ACOT7;NHLRC4;KRT8;C10ORF55;PRKAB1;HSPG2;UNC13D;TRIM17;NUP210L;KCNQ1;ANTXRL;TMEM79;COL8A2;KCNQ4;ZBTB8A;CTBP2;EPB41;SDC3;CLCNKB;ADAMTS14;RNF213;CHST11;DPH5;SFN;PLEK2;HIVEP3;KCNN3;S100A11;PCK2;ST3GAL3;LHPP;HEXIM1;CREBBP;JUN;LRRN2;GADD45A;PRG2;MTHFR;GPN2;NR0B2;IFFO1;SNHG3;EHD1;ABTB2;POLA2;HNRNPF;ID3;RNF220;ECM1;BTG2;RPLP1;FAF1;CITED4;AP4E1;HOXC12;PIGV;PPCDC;MRC2…
ERG 20887958 ChIP-Seq HPC-7 Mouse	231/1969	0.933857	1	0.918344	0.062844	PANK2;TES;CMAS;TRAF3IP2;CCNC;BACH1;SCAMP4;ZMIZ1;BSG;PSMD3;ANKFY1;TRIM25;CCDC97;KIF21B;SEC62;EPHB4;PDK1;HPCAL1;LARS2;THAP6;VDAC2;ANAPC13;GATA2;SLC5A3;GNG10;RDH12;GSE1;TSPAN5;PLCG1;ATP6V1C1;PCK2;EGR1;FIS1;NDFIP1;RDX;RAB27A;CDC7;ELL2;IFFO1;FOSL2;HNRNPL;TREML2;CALU;PSMG4;TNFSF9;HIST1H4H;SFXN1;HBP1;DCP1A;AVL9;HIST1H4C;PIGT;PHF20;CCDC125;FAF1;AP4E1;SMG5;FAM102A;TRIM7;SUFU;CTSB;GSTO1;ELOVL5;NCOA3;RHOH;E…
PPARG 19300518 ChIP-PET 3T3-L1 Mouse	27/272	0.938368	1	0.777023	0.0494292	SCARB1;CHIC2;TES;PFKFB3;AK2;GPR85;ETFDH;SLC1A5;RPS6KA4;SERTAD2;NDUFV1;CAV2;IDH1;IMMT;ETV3;CIDEC;VEGFA;CLDN15;ERP29;SFXN1;CHPT1;ANGPTL4;ACO2;CUEDC1;SSBP3;MCPH1;BCAT2
DACH1 20351289 ChIP-Seq MDA-MB-231 Human	197/1698	0.941024	1	0.908171	0.0552047	ICAM5;BACH1;NUDT3;ZDHHC3;RABGEF1;GOLGA4;ALCAM;ZMIZ1;PSMD3;CDK5RAP1;ANKFY1;TRIM25;CCDC97;FAM53A;SEC62;PDK1;NUP214;ARL15;FOXH1;DAPK3;PRKCA;PRKAB1;UNC13D;SNHG11;DDIT4;TFAM;VDAC2;PRKCQ;TRIB1;CDCA3;SDC4;ABCB6;EPAS1;MYNN;ZBTB4;CDKN2AIP;DEDD2;C12ORF57;UGCG;PTDSS2;ZNF706;CHST11;DPH3;CSTF1;TP53BP2;ST3GAL1;ATP6V0A1;BTF3;BRAP;CDT1;STARD10;EDEM2;C12ORF73;PTK2;MRPL21;ABTB2;ID1;SNAI1;HIST1H4H;DCP1A;CALM2;C2CD3…
NANOG 18555785 Chip-Seq ESCs Mouse	234/2000	0.941065	1	0.915851	0.0556315	USP6NL;EHF;WDSUB1;EHMT1;LDLRAD3;F11R;EPRS;DCAF6;GPR176;CREB3L1;PTGFRN;HMCN1;KIF21B;PRKACB;TNS1;ACVR1;CUBN;UNC5C;WDR76;INPP4A;ARMC3;TYRO3;PRKCQ;ATF3;BLZF1;MACF1;DHX9;AGAP1;FAM171A1;NUAK2;ZNHIT6;KCNMB2;ALX4;TSPAN5;ST8SIA6;KCNN3;PLCG1;ST3GAL3;EDEM3;JUN;RABGAP1L;LRRN2;LRBA;SIAH2;NFATC2;PYCR2;PRDX6;ABTB2;UCK2;NOSTRIN;COL9A1;TMCC2;CDK15;SPAG17;BTG2;PHF20;DENND1A;AP4E1;OLA1;PTPRJ;SHB;SMG7;DSTYK;ACTR1B;M…
NELFA 20434984 ChIP-Seq ESCs Mouse	234/2000	0.941065	1	0.915851	0.0556315	EHMT1;CCNC;F11R;ACTB;PCMT1;SNRPD2;BSG;PSMD3;CREB3L2;CHEK1;CDK5RAP1;ANKFY1;RCC1;EPHB4;ACOT8;ARL15;PIH1D1;ACTN4;CLDN4;CARHSP1;PPA1;THAP7;DDIT4;TFAM;VDAC2;STX1A;SDC4;DHX9;XPC;PIK3R2;MTMR4;SLC5A3;CDKN2AIP;RAB11FIP1;CEP72;ST3GAL2;ATP6V0A1;HEXIM1;BTF3;TRAP1;NDFIP1;GADD45A;CDC7;NET1;MLLT11;ANLN;TBL3;CALU;HIST1H4H;ATM;DCP1A;HIST1H4C;CALM2;CDC42SE2;BTG2;OGG1;FAF1;CLTC;CLTA;SMG5;PPCDC;PIGX;TRIM6;MRPL40;CTS…
CJUN 26792858 Chip-Seq BT549 Human	234/2000	0.941065	1	0.915851	0.0556315	CHIC2;EHF;TES;TRAF3IP2;ZFYVE28;ZNF608;LIPH;MYB;TNFSF10;ANKFY1;HMCN1;BTRC;ACVR1;EGOT;NSMCE2;DAPK3;ANK3;RUNX1;CRISPLD2;TFAM;TRIB1;ZFPM2;ATP6V0D2;TSPYL5;PTGES;ZBTB8A;MTMR3;HS3ST3A1;GYPC;EPAS1;ADAMTS14;ERI3;DPH3;HIVEP3;TP53BP1;ZBTB7B;RALGDS;ATP6V1C1;S100A11;JUN;CRADD;IQSEC2;RDX;NFATC2;MICAL2;FER1L6;PTK2;ABTB2;ID1;HIST1H4H;HBP1;FXYD5;TRMT11;HIST1H4E;SPAG17;SECTM1;PTPRJ;STON2;SHB;MLN;LETM2;SERP2;DSTYK;…
MYCN 27167114 Chip-Seq NEUROBLASTOMA Human	234/2000	0.941065	1	0.915851	0.0556315	IFITM3;USP6NL;TMEM41B;C2ORF88;HDAC11;TSKU;FAM122A;BSG;TRIM25;RCC1;PRKACB;ACOT8;UNC13D;KATNAL1;RRAGC;PPP1R3B;ZSCAN22;MAP1B;ANTXRL;TYRO3;ZFPM1;EPB41;SUPT4H1;GATA2;MTMR4;PTDSS2;HSPH1;RDH12;SFN;HIVEP3;ZBTB7B;ST3GAL3;HEXIM1;PLK3;CDT1;CREBBP;JUN;NDFIP1;LRRN2;GADD45A;STARD10;PDE2A;MICAL2;MTHFR;PYCR2;CDC7;ID3;COL9A3;TMCC2;SPAG17;FAF1;SECTM1;RSF1;SMG7;CHRDL2;ZNF48;MRC2;FAM102B;ADAMTSL4;ZMYM4;STBD1;GPR137;…
TAF15 26573619 Chip-Seq HEK293 Human	24/247	0.943241	1	0.760595	0.044444	TOP3B;TFAP2A;MEF2C;CREBBP;TMPRSS5;CPNE4;LRRIQ3;CPOX;SORCS1;NEB;PPP2R3A;NR3C1;AFF3;ANAPC10;TMEM164;CRYZ;CCDC91;AKAP11;GLRA3;SV2C;ATG16L2;RPS6KC1;CHPT1;DCP2
GATA2 26923725 Chip-Seq HEMANGIOBLAST Mouse	7/88	0.943594	1	0.622665	0.0361516	ECM1;NEK6;LRBA;ELOVL6;TRAPPC9;RBPJ;GATA2
ESR1 15608294 ChIP-ChIP MCF-7 Human	8/98	0.943721	1	0.639003	0.0370137	SCARB1;CMAS;CCNH;SDC3;TRIP10;TNPO2;ASB16;VEGFA
HOXC9 25013753 ChIP-Seq NEUROBLASTOMA BE2-C Human	235/2014	0.946909	1	0.913372	0.0498261	MAML2;ZNF292;CCNC;EPRS;RBPJ;ACTB;SAMD14;CDC27;ZNF846;CDK5RAP1;DPF3;ZNF169;NUP214;ABT1;ACOT8;C5ORF15;ARL15;ACTN1;NSMCE1;UNC5C;ARMC8;SCAMP1;RUNX1;THAP6;SNHG11;ZSCAN22;MAP1B;RNF121;ANAPC13;EXD3;NUP205;ABCB6;AASDH;SUPT4H1;WDR66;PGBD2;NUAK2;ZNHIT6;DPH3;DPH5;TP53BP1;APOBEC3C;BTF3;LYN;LRRN3;TRIP4;PYCR2;NR0B2;IFFO1;FOSL2;GADD45G;MLLT11;PKIB;ANLN;WDR60;ADCK1;C6ORF89;CDC16;ID1;NDUFAF2;CALU;TMCC2;INTS9;HIST…
DPY 21335234 ChIP-Seq ESCs Mouse	233/2000	0.949085	1	0.911937	0.0476551	IFITM3;CYFIP2;NCKAP1;CMAS;CCNC;IKZF1;ACTB;ZFYVE28;LSM11;LIPC;ZMIZ1;ANKFY1;HMCN1;SYNPO;SEC62;ACVR1;VPS18;DAPK3;TRIM17;PPA1;ZSCAN22;DDIT4;ZFPM1;ATF3;KCTD15;MACF1;MTMR3;ANAPC16;DHX9;STXBP1;SUPT4H1;AGAP1;MTMR4;TTBK1;UGCG;TSPAN5;SNX9;RREB1;PCK2;EGR1;PLK3;EIF1;HNRNPL;ATP4A;UCK2;ADCK1;FXYD7;HIST1H4H;TRMT11;CPEB4;HBS1L;CCDC125;SMG7;KHK;LETM2;TUBA1B;DSTYK;TRIM7;KIF13A;ANXA6;DLGAP1;SREBF1;CCDC113;NCOA4;PRS…
CTCF 21964334 Chip-Seq Bcells Human	233/2000	0.949085	1	0.911937	0.0476551	EHF;KDELR1;C2ORF88;PPP2R2A;LCTL;ACTB;NUDT3;RPS6KA4;MYB;DLEU1;CCDC97;RCC1;FBXO6;KIF21B;VPS18;EGOT;NGDN;FOXH1;SCAMP1;PRKAB1;UNC13D;HCFC1;BCR;NUP210L;PPA1;DDIT4;ORAI2;TYRO3;COL8A2;TFAM;TARS2;TRIB1;NUP205;EPB41;SDC3;MYL12A;WDR66;PGBD2;PTDSS2;RDH12;CHST11;TP53BP2;PIP5K1B;SFN;PLCG1;ZBTB7B;ST3GAL1;AMZ1;RAB11FIP4;S100A11;HEXIM1;LRRC37A3;EGR1;PLK3;FIS1;CDT1;CRADD;GADD45A;SIAH2;NFATC2;ELL2;IFFO1;GRIN2D;EIF…
BACH1 22875853 ChIP-PCR HELA AND SCP4 Human	154/1352	0.949204	1	0.891627	0.0464818	USP6NL;GALNT12;EHF;CSF1;RORA;PLAT;ADARB1;BACH1;CLU;RPS6KA4;ALCAM;CDH1;PRKACG;TUBB1;CHEK1;PIM1;TNFSF10;DLEU1;STK32B;TGM3;MAP3K5;FBXO9;TGM2;TNS1;SOX5;TMOD1;ST6GAL1;CISH;DAPK2;HIST1H2AK;HBE1;ATP11B;PRKCA;MITF;FRMD4A;ANK3;ANK1;WDR76;RUNX2;BCR;CLDN3;CRISPLD2;CLDN8;COL8A2;TIMELESS;TFAM;TRIB1;ATF3;BLZF1;CDKL1;PTGES;GNAZ;SEMA7A;EPAS1;DHX9;CLCNKB;CHRNA9;KLK2;KALRN;ART3;RHOBTB1;NCKIPSD;UGCG;C1ORF105;MAN2A1…
EWS 26573619 Chip-Seq HEK293 Human	94/854	0.951123	1	0.861607	0.0431767	ZNF451;THRB;TRAF3IP2;DENND1A;DOCK8;ATF7IP2;GOLIM4;FHL2;CBLB;HMGB1;AFF3;AREG;ACTB;SENP7;AKAP11;UBE2Q2;TMEM107;RCC1;MFSD1;POLL;SEC62;MAP3K7;ARRDC4;TOP3B;MYLIP;BCAS3;RPS9;PLA2G12A;ADSL;MME;RBM18;TTC7B;UNC5C;ZDHHC17;ARL4C;EEF1A1;TOM1L1;TANC1;RAB30;DNAJC1;HNRNPH1;ARMC3;MAP1B;EXOC4;TARS2;MAPRE2;MCPH1;ZBTB8A;HS3ST3A1;CTBP2;GYPC;AK2;AGAP1;ARHGAP18;IQGAP2;EHBP1;ACAT1;ENOX2;FAM83H;FGD6;MAN2A1;MXI1;RPS3;ABL…
EP300 21415370 ChIP-Seq HL-1 Mouse	113/1014	0.952038	1	0.872328	0.0428752	CSF1;CBLB;RBPJ;IYD;SCMH1;CREB3L2;DAG1;DIP2B;HMCN1;SBF2;TNS1;TMOD1;MAGI1;TLE3;SARS;CDYL;THNSL1;ANK1;FOXP1;ADAM19;LARS2;COL4A2;CRISPLD2;PPP1R3B;STIM2;TSPYL5;NEDD4L;GATA4;LTBP1;RASGRP3;NUAK2;CHST11;GSE1;PLEK2;STXBP6;MYH10;ATP6V1C1;ST3GAL2;TRAP1;RABGAP1L;VCAM1;AUTS2;MICAL3;FANCA;MICAL2;IFT122;CDC7;LSM3;NOXA1;TBXAS1;HBP1;TRMT11;INTS9;FGFR3;NFE2L2;BCL2L1;ITGB1;DDR1;RERE;TNFAIP3;SHB;SIPA1L3;AFF1;LBH;RAS…
CIITA 18437201 ChIP-ChIP Raji B and iDC Human	4/59	0.953508	1	0.530698	0.0252651	CNOT7;CACYBP;CEP63;TMEM14C
YY1 21170310 ChIP-Seq MESCs Mouse	48/464	0.954457	1	0.809771	0.0377456	TNFAIP8;MAML2;DCTN4;CCDC124;MYNN;ITPR1;NR3C1;ACTB;TTC27;FARS2;CRYZ;SOCS2;PTBP1;CHCHD2;PDSS2;E2F3;BAK1;RRP15;EPHB4;MAP3K5;ATP6V0A1;HEXIM1;ZBTB17;NPM1;ATP8B1;BAD;NGDN;IMMT;RPA2;DOHH;MRPL21;GRIN2D;MLLT11;LARS2;AHI1;CLIP1;RAB30;MKRN1;AKT1S1;TYRO3;CENPL;TMEM39A;ACO2;MDGA1;SFI1;TSPYL5;CPEB4;TNRC6B
TBX3 20139965 ChIP-Seq MESCs Mouse	119/1068	0.956442	1	0.872197	0.0388437	OTUD5;CHIC2;EHMT1;CCNC;GALNT10;LIPC;IYD;SCMH1;SESN2;RPS6KA1;SOX6;STK32B;EPHB4;SOX5;MAGI1;TLE3;NSMCE2;SARS;FRMD4A;CDYL;ANK1;ADAM19;LARS2;STIM1;ZSCAN22;DDIT4;TYRO3;UTRN;ASTN2;KCTD15;MAD1L1;MTMR3;CTBP2;ANKRD12;NEDD4L;LTBP1;FOXO1;CDKN2AIP;VCPIP1;GNG10;GALR1;ARSK;GSE1;ZBTB7B;ST3GAL2;SPECC1;YES1;AUTS2;LRBA;KLHL28;RDX;IFT122;SSH3;DNAJC18;AHI1;CNOT6;DAP;ID3;SPAG17;TNFAIP8;CLTC;AP4E1;GTDC1;MRPL34;SIPA1L3;…
SOX2 20726797 ChIP-Seq SW620 Human	301/2564	0.957809	1	0.918941	0.0396129	EHF;CMAS;ZNF292;ADARB1;F11R;PCMT1;CREB3L1;BSG;MYB;TNFSF10;KIF21B;PRKACB;EPHB4;PDK1;ACVR1;ST6GAL1;DAPK1;PRKCA;CACNA2D4;ACTN4;RUNX2;RUNX1;BCR;BTC;SULT2B1;LARS2;CLDN4;CARHSP1;CLDN3;HOXB9;KATNAL1;PRKAR1B;KCNQ1;MAP1B;DDIT4;TFAM;TRIB1;ATF3;KCTD15;SLC45A4;EPAS1;GATA2;IQGAP2;KALRN;UGCG;RAB11FIP1;TSPAN8;CHST11;EPB41L1;CEP72;ST3GAL5;PIP5K1B;SNX9;STXBP6;PLCG1;ST3GAL1;RHBDL2;RAB11FIP4;PCK2;APOBEC3C;LYN;JUN;R…
TBX3 20139965 ChIP-Seq ESCs Mouse	119/1070	0.95856	1	0.870567	0.0368451	OTUD5;CHIC2;EHMT1;CCNC;GALNT10;LIPC;IYD;SCMH1;SESN2;RPS6KA1;SOX6;STK32B;EPHB4;SOX5;MAGI1;TLE3;NSMCE2;SARS;FRMD4A;CDYL;ANK1;ADAM19;LARS2;STIM1;ZSCAN22;DDIT4;TYRO3;UTRN;ASTN2;KCTD15;MAD1L1;MTMR3;CTBP2;ANKRD12;NEDD4L;LTBP1;FOXO1;CDKN2AIP;VCPIP1;GNG10;GALR1;ARSK;GSE1;ZBTB7B;ST3GAL2;SPECC1;YES1;AUTS2;LRBA;KLHL28;RDX;IFT122;SSH3;DNAJC18;AHI1;CNOT6;DAP;ID3;SPAG17;TNFAIP8;CLTC;AP4E1;GTDC1;MRPL34;SIPA1L3;…
TCF21 23034159 ChIP-ChIP E13 GONADS Rat	2/37	0.959277	1	0.423124	0.0175917	KLK1;STK3
TCF3 18467660 ChIP-ChIP MESCs Mouse	157/1388	0.960304	1	0.88542	0.0358642	NCKAP1;PHLDB1;CPNE5;CSF1;EHMT1;LDLRAD3;ESPN;GALNT10;YY1;RABGEF1;GPR176;CREB3L1;SCMH1;ZXDC;CAPN2;DAG1;DPF3;PTGFRN;PDE8A;EPHB4;TGM3;MAP3K5;PDK1;ACOT7;CASK;UNC5C;SLC30A1;ACTN4;POU3F2;SLC9A2;ADAM19;PPP1R3F;TANC1;CLDN3;PPA1;TYRO3;PKP4;GEMIN7;MAD1L1;CDC42SE1;GNAZ;SEMA7A;MTMR3;CTBP2;CTTNBP2;HTRA3;ANKRD12;RHOBTB3;SLC1A4;ABHD5;GATA2;NPAS2;ACAT1;CORO1C;SOCS2;GNG10;EPB41L1;MAN2A1;KCNMB2;RNF170;PLCG1;RALGDS;…
STAT3 18555785 ChIP-Seq MESCs Mouse	231/1997	0.960307	1	0.905468	0.036674	EHF;CMAS;TRAF3IP2;MAML2;AQP9;RBPJ;NUDT3;NDST1;CREB3L3;ZMIZ1;RPS6KA1;MYB;CREB3L2;KIF21B;SYNPO;TNS1;ACVR1;ST6GAL1;HPCAL1;COX7A2L;PRKAR1B;CRISPLD2;TFAM;ZFPM1;SLC45A4;SDC4;EPAS1;SDC3;CLCNKB;GATA2;SKA1;CSTF1;ALX4;RREB1;ST3GAL3;LHPP;PRELID2;RABGAP1L;YES1;NDFIP1;LRRN3;CRADD;RAB27A;EIF1;GADD45G;ANLN;UCK2;SFXN1;CDK15;RNF220;C2CD3;SHB;HOXC12;SMG7;CHRDL2;COX7C;SIPA1L3;RNF157;IMMP2L;DLGAP1;NUDC;ELOVL5;ANXA3;…
PCGF2 27294783 Chip-Seq NPCs Mouse	46/451	0.961346	1	0.7984	0.0314734	PPP1R15B;PHLPP1;DGKD;CAB39;INPP1;FHL2;SLC40A1;AGAP1;CARF;FAM117B;PIK3C2B;TRAK2;MFSD6;MGAT5;KIF21B;LRRFIP1;HIBCH;TNS1;FARP2;GPR35;STAT1;LRRN2;IDH1;RHBDD1;ATP2B4;SLC39A10;IL19;PTH2R;NAV1;SLC9A2;ARL4C;NFASC;NIF3L1;PIKFYVE;TTLL4;PTPRC;STK25;STK17B;MAPKAPK2;TMBIM1;MDM4;TMCC2;NMUR1;PPP1R12B;PPIL3;CDK15
SOX2 18692474 ChIP-Seq MEFs Mouse	230/1991	0.961938	1	0.904265	0.0350907	IFITM3;EHF;CMAS;ITSN1;AQP9;CCNC;BACH1;NDST1;RABGEF1;FBXO6;PTGFRN;BTRC;EPHB4;FBXO9;ENTPD1;ST6GAL1;PIH1D1;DAPK3;ACTN4;ANK3;CLDN4;CRYZL1;TYRO3;CD2BP2;PRKCQ;CDC42SE1;CDCA3;SDC4;CTBP2;EPAS1;DHX9;PIK3R2;PLA2G6;DEDD2;UGCG;NUAK2;CSTF1;HIVEP3;SNX9;RALGDS;RREB1;PLK3;RABGAP1L;YES1;LRRN2;GADD45A;RDX;MTHFR;PRDX6;EIF1;GADD45G;EHD1;MLLT11;MYLPF;ANLN;ID1;SNAI1;ID3;HIST1H4H;SFXN1;HBP1;DDR1;HBS1L;QPRT;MRPS10;COX7C…
LXR 22292898 ChIP-Seq THP-1 Human	231/2000	0.962528	1	0.90411	0.0345294	TES;CCNH;ICAM5;C14ORF93;TSKU;ACTB;NDST1;RPS6KA1;PSMD3;TNFSF10;TRIM25;SYNPO;NUP214;FOXH1;UNC5C;SCAMP1;CLDN4;KCNQ1;ZSCAN22;ORAI2;TRIB1;ZFPM1;ATF3;PTGES;SLC45A4;GCDH;NUMBL;ABCB6;EPAS1;SDC3;PRDM15;GATA2;MTMR4;TTBK1;PTDSS2;ADAMTS14;NUAK2;ALX4;ZBTB7B;ST3GAL1;AMZ1;PPARGC1B;LYN;EGR1;CDT1;TNFSF14;PDE2A;RAB27A;NBEAL2;PRG3;GP6;GPN2;UBAC1;GRIN2D;HNRNPL;EHD1;ATP4A;TF;PYDC1;COL9A3;REN;RNF220;ECM1;TINAGL1;PHF20…
PDX1 19855005 ChIP-ChIP MIN6 Mouse	71/669	0.963646	1	0.830752	0.0307636	PHTF2;ELL;ADAR;ZC3H6;BZW2;MECP2;PTBP1;FBL;DPF3;HIST3H2BA;ABT1;MYLIP;BCAS3;ACOT8;CISH;GPX3;DAPK3;ALG14;CACYBP;THNSL1;GCAT;KCTD7;RAB30;NIF3L1;SLC7A8;NME7;MSH5;AKT1S1;MTFR1;ZFPM1;MAPRE2;BLZF1;DCTN5;LEPROT;ACSS2;TOMM40;DCUN1D5;SHC1;WBP2;NDUFB11;GOSR2;PRCC;MYNN;ETFDH;MTMR4;CCNDBP1;DEDD2;GALR1;ARSK;RHPN1;ST3GAL5;CCDC77;HEXIM1;CD164;TRAPPC3;CBX5;GADD45A;PNPLA8;IDH1;IFT122;ELP3;YIF1A;PNKD;MFAP1;STK25;CCP…
NANOG 21062744 ChIP-ChIP HESCs Human	91/840	0.964331	1	0.84801	0.0308002	CHIC2;C2CD3;PHF20;LDLRAD3;ICAM5;ACSM4;BACH1;HK2;HS2ST1;TUBA1B;UROD;GRAP2;CDC27;PIM1;ANKFY1;TNPO1;SLC37A3;LBR;YWHAG;TLE3;USP49;DAPK1;NSMCE2;NCOA4;ALG14;AGTRAP;CACYBP;PPHLN1;ZDHHC17;SREBF2;TLE6;PPP1R3F;TANC1;COL4A2;CDC42EP4;PCCB;AKT1S1;MATN1;MYH9;MTFR1;MTRF1L;BCAT2;PPP1R15B;LEPROT;SHC1;ABHD2;PRCC;CHRNA9;ZBTB44;HMGCR;PLA2G6;AGPAT1;PRAM1;EHBP1;DEDD2;RECQL5;SERTAD2;PODXL;VPS53;KCNMB2;PACSIN2;GCNT2;HEX…
EGR1 19032775 ChIP-ChIP M12 Human	26/276	0.966159	1	0.7374	0.0253866	RGS14;DCTN4;CITED4;GPR63;ADAR;LRP2;MCHR1;HDAC9;HK1;HLX;CRYM;MAP3K7;ITPK1;DNMT3A;TBCA;PGC;FOSL2;TM9SF2;CDK8;CLDN3;ELF2;GSTA3;NFIC;RHAG;DEGS1;BLZF1
ZFP281 18358816 ChIP-ChIP MESCs Mouse	60/578	0.967903	1	0.812573	0.0265088	DYRK3;CHD9;HOXC12;MRPL34;NR3C1;UBE2L3;ARV1;CDK5RAP1;DAG1;TRIM25;MYBL2;LBR;EPHB4;TLE3;GPX1;DNMT3A;FOXH1;AHSA1;ARNT;RUNX1;ARL4C;CLDN4;CDC42EP4;ZFPM2;BLVRA;BCAT2;HIST1H2BN;PPP1R15B;SDC4;DHX9;SLC20A1;LEF1;MLLT1;SNX30;AGPAT1;SOCS2;SUSD4;BAK1;ZBTB7B;MYH10;MPZL1;CBX8;PLK3;TRAPPC3;SLC37A2;CBX6;STAT1;LRRN2;CBX3;HSPA4;NFYC;GADD45G;MEIS1;CDK6;NFIA;KLF9;MDM4;TBKBP1;SSBP3;MAP3K12
OCT4 19829295 ChIP-Seq ESCs Human	230/2000	0.968081	1	0.900196	0.0292016	WIPF3;LDLRAD3;PPP2R2A;ICAM5;LCTL;TSKU;ZNF609;CDK5RAP1;FAM53A;BTRC;TNS1;ATP6V0E1;ACOT7;KRT2;NGDN;FOXH1;CACNA2D4;ARMC8;ANK3;RUNX1;CARHSP1;CLDN3;PPA1;CRISPLD2;COL8A2;TRIB1;EZR;HPD;PTGES;SLC45A4;GCDH;PRDM15;FPR1;GATA4;XPC;PIK3R2;IQGAP2;FAM171A1;RNF213;EPB41L1;ST8SIA5;SFN;TP53BP1;ZBTB7B;RALGDS;ATP6V1C1;ST3GAL2;ATP6V0A1;IQSEC1;EIF2AK1;MICAL3;PRG2;GPN2;AIF1L;ABTB2;GP9;POLA2;PSMG4;DCP1A;RNF220;HIP1;C2CD3…
CEBPB 22108803 ChIP-Seq LS180 Human	230/2000	0.968081	1	0.900196	0.0292016	EHF;CPNE5;WDSUB1;TMEM41B;CCNH;HDAC11;PPP2R2A;ZNF609;SNRPD2;NIPAL2;PSMD3;CDK5RAP1;RCC1;FBXO6;DIP2B;ANKS1B;TNS1;VPS18;C5ORF15;NSMCE1;PRKCA;ANK3;BTC;CLDN4;TMEM79;CD2BP2;SLC45A4;GCDH;SDC4;CTBP2;DHX9;STXBP2;GATA4;ART3;HSPH1;ST8SIA5;HIVEP3;PLCG1;ZBTB7B;RALGDS;RHBDL2;PPARGC1B;ATP6V0A1;TNFSF14;ABCA6;SIAH2;IFFO2;MICAL2;CDC7;GPN2;MRPL21;CIDEC;UBAC1;GRIN2D;NET1;EHD1;POLA2;TF;NOSTRIN;TMCC2;ATM;TRMT11;DDR1;HB…
TOP2B 26459242 ChIP-Seq MCF-7 Human	230/2000	0.968081	1	0.900196	0.0292016	TES;CMAS;WDSUB1;TRAF3IP2;CCNH;LDLRAD3;CBLB;BACH1;NUDT3;DCAF6;ALCAM;ZNF608;UBASH3B;CDK5RAP1;HMCN1;ANKS1B;ABT1;MEF2C;RSAD2;EGOT;NSMCE2;KCNK17;SND1;LARS2;PPP1R3B;MAP1B;VDAC2;TARS2;PRKCQ;TRIB1;ASTN2;ZFPM2;NUP205;EPAS1;GATA4;GATA2;KALRN;SAMSN1;ACTR3C;GNG10;NUAK2;TSPAN8;GALR1;TP53BP2;RREB1;SPTBN1;LYN;JUN;LRRN3;LRRN2;FER1L6;PRDX6;PTK2;GADD45G;WDR60;TCN1;COL9A1;HBP1;TMCC2;ITM2A;RNF220;DDR1;HIP1;RPLP1;PIG…
SOX11 23321250 ChIP-ChIP Z138-A519-JVM2 Human	125/1134	0.970791	1	0.862851	0.0255787	PANK2;MSI2;F11R;PLB1;TUBB6;SYNGAP1;ZNF608;CREB3L3;PSMD3;BSG;RPS6KA1;DLEU1;CCDC97;SOX5;ABT1;MEF2C;SLC38A1;TPM3;TEX2;ANK1;GCAT;UNC13D;SULT2B1;TOM1L1;TANC1;RAB30;STIM2;MSH5;MPPE1;ATF3;VCL;RNF121;CDC42SE1;ZNF670;NUMBL;HIST1H3J;AK1;MYNN;GALR1;RNF170;HIVEP3;PLEK2;SPTBN1;EDEM3;FN3K;TNFSF14;AUTS2;TBCA;MCC;GP6;PTK2;MLLT11;MYLPF;EHD1;POLA2;H1F0;CDK6;STK24;TBXAS1;ID1;TMCC2;CALM2;NFE2L2;PHF19;MAP3K12;TRIM72;…
THAP11 20581084 ChIP-Seq MESCs Mouse	93/864	0.970909	1	0.842574	0.0248745	YWHAE;TOR2A;DDX49;CMAS;DDX46;DENND1A;ITSN1;CPOX;MTR;MRPL34;PRPF19;COX7C;PPCDC;ZFYVE28;STK10;ARV1;OPA1;FNTB;KIF13B;SH3BGRL2;BTRC;YWHAG;CTSB;USP48;KSR1;FBXW11;MRPS22;HIST1H2AK;TRPC2;ALG14;TFIP11;CACYBP;MITF;JOSD2;ARMC8;RAB30;KATNAL1;THRAP3;ZSCAN22;TBC1D7;CRYZL1;EXOC4;TUT1;PPP1R12B;RNF121;HIST1H2BN;STOML2;NDUFB7;CDCA3;TMEM63B;STX16;WBP2;PRCC;MYNN;ITPR1;ETFDH;ABCB8;PIK3R2;PLD3;ANAPC10;SLC9A1;PTDSS2;S…
CDX2 19796622 ChIP-Seq MESCs Mouse	32/334	0.971389	1	0.749968	0.0217701	TES;SH2D4A;DENND1A;AQP9;HTT;ARHGAP18;ZBTB44;F11R;CAMKK2;NT5DC3;DAG1;GCNT2;MAN1C1;PHACTR2;ST8SIA6;IGF2BP3;SMYD3;SOX6;MYH10;ST3GAL3;JAK1;LRRC4B;OSBPL8;UBE2H;SIAH2;KRT8;SORBS1;MYO1D;DCT;TSPAN18;XPR1;VCL
SIN3A 21632747 ChIP-Seq MESCs Mouse	131/1186	0.972021	1	0.864621	0.0245361	HDDC2;EHMT1;ICAM5;NDST1;FBL;TUBB6;ARHGAP42;CCDC91;CDH1;RPS6KA1;PIM1;ANKFY1;SEC62;TBC1D22A;EPHB4;VPS18;SLC38A1;FOXH1;USP2;THOC1;TANC1;CLIP1;NIF3L1;PPA1;ARMC3;DDIT4;TYRO3;TFAM;PKP4;UTRN;MAD1L1;CDC42SE1;LRRC59;MYNN;ITPR1;PIK3R2;ANAPC10;CORO1C;VCPIP1;PTDSS2;G3BP2;NDUFV1;SCAI;CBX8;SDF2L1;SLC37A1;ODF2;CBX3;LRBA;STARD10;LRRC61;IFT122;CNOT10;GPN2;SSH3;MLLT11;EHD1;ATP4A;AHI1;CCPG1;HNRNPF;MKRN1;CALU;CPEB4;…
POU3F1 26484290 ChIP-Seq ESCss Mouse	229/2000	0.972941	1	0.896282	0.0245865	CYFIP2;WDSUB1;TMEM41B;CBLB;PPP2R2A;CCNC;ACSM4;TSKU;FAM122A;RPS6KA1;CCDC97;PTGFRN;ARRDC4;ABT1;ENTPD1;ACOT7;ACTN1;NGDN;NSMCE2;ACSL6;UNC5C;ANK3;SND1;GCAT;KCNQ4;ZFPM2;ATF3;SLC45A4;MACF1;ANAPC16;EPAS1;DHX9;MYNN;GATA4;SAMSN1;UGCG;RAB11FIP1;TSPAN8;TSPAN7;ERI3;GSE1;ZBTB7B;ST3GAL2;ATP6V0A1;EGR1;NDFIP1;ABCA6;IQSEC1;STARD10;PDE2A;TRIP4;PRDX6;UBAC1;POU6F1;MLLT11;UCK2;HNRNPF;DCP1A;HIST1H4C;CALM2;RNF220;CPEB4;…
SMAD1 18555785 ChIP-Seq MESCs Mouse	63/610	0.973943	1	0.808444	0.0213445	TRIM71;EHF;CHIC2;CCDC124;SLC2A1;HIST1H1T;ICAM5;RBPJ;MEA1;BACH1;IMMP2L;LBH;RCC1;MYBL2;TEAD1;TOP3B;PLEKHG4;PCYT2;ARL15;HIST1H2AH;HIST1H2AK;DAPK3;PRSS16;AGTRAP;ATP11B;SIRT7;UNC13D;CLDN4;CLDN3;DDIT4;CD2BP2;ADNP;GEMIN7;TOMM40;SLC20A1;LEF1;PHF21A;PPM1F;ADAMTS14;RPS6KC1;G3BP2;E2F2;RUNX1T1;SPEN;EGR1;CDT1;KLHDC3;DMTN;GSN;LRRN2;ASPSCR1;GADD45G;CLCN6;TEC;DLC1;KLF9;MKRN1;PPP2R2D;CENPL;HIST1H4H;ID3;BAX;HIST1H…
IGF1R 20145208 ChIP-Seq DFB Human	10/129	0.974293	1	0.606805	0.0158032	GALC;ATP4A;LRGUK;SHQ1;CDC27;PCCB;EXOC4;MAN1A1;EXOG;SSX2IP
POU5F1 26923725 Chip-Seq MESODERM Mouse	57/559	0.975091	1	0.798182	0.0201338	USP6NL;BCAR3;EHF;CD83;THRB;SH2D4A;RPLP1;CELF2;AQP9;MSI2;RPS6KA4;GOLGA4;IMMP2L;EEF2K;RASGEF1B;FNTB;ABT1;MEF2C;ST6GAL1;PPP1R12A;ARHGEF12;PRKCB;HPCAL1;NAV2;PRKAB1;TPST2;CRISPLD2;KCNQ4;TRIB1;ZFPM1;MCPH1;CRB2;MTMR3;ARHGAP18;SERTAD2;MICALL2;MAN1C1;PLEK2;DNAJB8;HIVEP3;RREB1;CSMD1;CLVS1;WWOX;RANBP1;PPIL1;AUTS2;GALNT1;NEB;LHFPL2;MYO9A;KIF26B;NOXA1;SP5;BCOR;PIK3AP1;CDK15
TEAD4 26923725 Chip-Seq HEMANGIOBLAST Mouse	57/559	0.975091	1	0.798182	0.0201338	USP6NL;BCAR3;EHF;CD83;THRB;SH2D4A;RPLP1;CELF2;AQP9;MSI2;RPS6KA4;GOLGA4;IMMP2L;EEF2K;RASGEF1B;FNTB;ABT1;MEF2C;ST6GAL1;PPP1R12A;ARHGEF12;PRKCB;HPCAL1;NAV2;PRKAB1;TPST2;CRISPLD2;KCNQ4;TRIB1;ZFPM1;MCPH1;CRB2;MTMR3;ARHGAP18;SERTAD2;MICALL2;MAN1C1;PLEK2;DNAJB8;HIVEP3;RREB1;CSMD1;CLVS1;WWOX;RANBP1;PPIL1;AUTS2;GALNT1;NEB;LHFPL2;MYO9A;KIF26B;NOXA1;SP5;BCOR;PIK3AP1;CDK15
JARID2 20064375 ChIP-Seq MESCs Mouse	122/1117	0.976502	1	0.85496	0.0203299	CRTC3;CD83;CSF1;IKZF1;ESPN;GPR176;ZMIZ1;DPF3;SLC39A8;SOX6;ANKS1B;SLC30A3;WNT5B;LMO2;UNC5C;FRMD4A;NPNT;ANK1;POU3F2;RUNX2;SLC9A2;HOXB9;COL4A2;GRWD1;COL8A2;PKP1;ASTN2;ZFPM2;ZFPM1;OSBP2;DLX1;HS3ST3A1;GATA4;GATA2;NPAS2;RHOBTB1;ITPRIPL2;CHST11;CDH23;TSPAN5;ALX4;HIVEP3;ST8SIA6;STXBP6;RAB11FIP4;CBX8;TGFB2;OSBPL6;HOMER2;ATP8B1;ZBTB16;SIAH2;KLHL23;NSG1;MCC;GRIN2D;SYT6;ABTB2;PKIB;CDK8;EIF5;SP5;FGFR3;SDK2;RN…
GATA2 21186366 ChIP-Seq BM-HSCs Mouse	228/2000	0.977172	1	0.892368	0.0206075	CYFIP2;NPFFR1;TRAF3IP2;CCNH;IKZF1;ADARB1;SCAMP4;PCMT1;LSM11;CREB3L3;ZMIZ1;BSG;CDC27;MYB;ANKFY1;ANKS1B;DAPK1;ACTN1;HPCAL1;ACSL6;PRKCA;ANK3;BCR;PPA1;DDIT4;TFAM;ZFPM2;MTMR3;HS3ST3A1;ANAPC16;NPRL3;SUPT4H1;ADAMTS14;TSPAN8;CHST11;PRKAR2B;C9;RNF217;STXBP6;RREB1;ATP6V1C1;RAB11FIP4;CRADD;ABCA6;GADD45G;PKIB;WDR60;ADCK1;PSMG4;HBP1;TRMT11;CPEB4;CDC42SE2;HBS1L;PYGL;MRC2;ANKRD9;SERP2;IMMP2L;TRIM7;KIF13A;ANXA6;…
ETS1 22383799 ChIP-Seq G1ME Mouse	228/2000	0.977172	1	0.892368	0.0206075	CCNH;ICAM5;RBPJ;SCAMP4;RINL;ALCAM;ZMIZ1;ANKFY1;FBXO9;ANKS1B;ABT1;ENTPD1;DAPK1;UNC5C;PRKAB1;SND1;ZFPM1;TSPYL5;MTMR3;DHX9;HPN;PRDM15;FPR3;CDKN2AIP;HSPH1;ZNHIT6;GSE1;HIVEP3;EDEM3;EGR1;TRAP1;FIS1;LRBA;IFFO2;EIF1;HNRNPL;EIF5;HNRNPF;ID1;HIST1H4H;HBP1;TRMT11;CALM2;CPEB4;CDC42SE2;C2CD2;DENND1A;RPLP1;CCDC124;PTPRJ;STON2;FARS2;LETM2;ACTR1B;AKAP11;TRIM7;PCF11;MED10;TMSB4X;CD53;GPR35;ELOVL5;NCOA4;SLC39A10;PR…
ERG 21242973 ChIP-ChIP JURKAT Human	30/321	0.977533	1	0.731569	0.0166239	TINAGL1;SMC5;GATA4;ARRB1;PCSK6;HK2;STK11;RXRA;DNAJB6;CDH1;PODXL;MICALL2;SUSD4;RHPN1;SLC25A21;CSMD1;RAB11FIP4;MICA;PTGIS;GP1BB;RNF208;NPNT;MERTK;SYT6;TOX2;TTLL4;STK25;KIF26B;PKP4;TBKBP1
GBX2 23144817 ChIP-Seq PC3 Human	26/286	0.97945	1	0.711617	0.0147759	WDSUB1;PVT1;PDE11A;DHRSX;GMDS;PRKAR2B;RPS6KC1;SLC38A6;SLIT3;KCNN3;SBF2;ABCC3;AUTS2;NSMCE2;DARS2;IMMT;NEB;ANK3;FER1L6;PTK2;EEF1A1;CCNY;RPA3;ADNP;VCL;NFE2L2
RUNX1 22897851 ChIP-Seq JUKARTE6-1 Human	227/2000	0.980834	1	0.888454	0.0171934	IFITM3;CYFIP2;EHF;CPNE5;LDLRAD3;ZNF609;LIPC;CREB3L1;CDC27;FBXO6;BTRC;DAPK1;KRT2;FOXH1;CACNA2D4;SND1;INPP4A;NIF3L1;CARHSP1;KATNAL1;PPA1;TYRO3;KCNQ4;PRKCQ;ZFPM1;EPAS1;PIK3R2;TTBK1;MYL12A;ACTR3C;ZNF706;TSPAN5;DPH5;ST8SIA6;KCNN3;PCK1;ZBTB7B;ST3GAL1;RALGDS;AMZ1;ST3GAL2;RAB11FIP4;ST3GAL3;ATP6V0A1;TRAP1;RAB27A;IFFO2;NFATC2;GP6;PRDX6;IFFO1;CIDEC;NET1;UCK2;WDR60;C6ORF89;HIST1H4H;SFXN1;TRMT11;XKR6;CPEB4;CD…
IRF8 22096565 ChIP-ChIP GC-B Human	17/203	0.981593	1	0.655529	0.0121787	LMO2;SECTM1;LSR;DBF4B;SCAMP1;SMG7;AFF3;ADCY7;RUNX1;SCAMP4;POLD4;PNKD;NFKBIZ;FXYD7;RREB1;SPTBN1;UMODL1
SETDB1 19884255 ChIP-Seq MESCs Mouse	229/2020	0.982224	1	0.887408	0.0159162	CYFIP2;CMAS;WDSUB1;EHMT1;CCNC;ICAM5;UBE2L3;RPS6KA4;RABGEF1;ALCAM;FDXR;ANKFY1;CCDC97;FBXO6;SYNPO;SOX6;CMKLR1;ACOT7;ACTN1;PRKCA;ANK3;ANK1;GCAT;UNC13D;COX7A2L;TMEM79;TYRO3;ASTN2;KCTD15;TSPYL5;SDC4;EPAS1;STXBP1;SUPT4H1;ABCB8;GATA2;SLC5A3;DEDD2;UGCG;EPB41L1;ZBTB7B;EGR1;EIF2AK1;RDX;NFATC2;TRIP4;MTHFR;ELL2;NR0B2;GRIN2D;ANLN;UCK2;ID1;SNAI1;HRC;ID3;SFXN1;DET1;HOXC12;MRPL34;SMG5;ARV1;TRIM6;TNFAIP8L1;GPR137…
STAT5 23275557 ChIP-Seq MAMMARY-EPITHELIUM Mouse	130/1197	0.983276	1	0.850136	0.0143383	USP6NL;HDDC2;WDSUB1;AQP9;STK19;LDLRAD3;TSKU;RABGEF1;STK11;UBASH3B;NIPAL2;PSMD3;CDC27;CDK5RAP1;DPF3;SLC39A8;SLC25A42;CISH;THOC1;ANK3;TEX2;SND1;SHQ1;PPP1R3B;CLDN8;TNIK;AGAP1;SLC1A4;NPAS2;ACAT1;SOCS2;TSPAN8;PRKAR2B;DPH3;ATP6V0A2;CCDC32;STAP2;STXBP6;RHBDL2;NDUFV1;EXPH5;ST3GAL3;HEXIM1;LYN;FN3K;PRELID2;SLC37A1;CAV2;ATP8B1;KLHL28;NUP153;CORO2A;TMPRSS13;CRLS1;SMAD5;ZC3HC1;EHD1;IBTK;CNOT6;STK24;ADCK1;RCAN…
EZH2 27294783 Chip-Seq NPCs Mouse	151/1374	0.983359	1	0.860259	0.0144363	HDDC2;NPFFR1;DGKD;TRAF3IP2;GOLT1A;POGK;ADARB1;F11R;EPRS;CARF;DCAF6;IYD;MYB;CAPN2;KIF21B;HMCN1;MAP3K5;ANKS1B;TNS1;SLC30A1;ANK3;BCR;SLC9A2;RAB32;INPP4A;NIF3L1;DDIT4;MAPKAPK2;PKP1;TFAM;UTRN;ATF3;XPR1;GNAZ;ABCB6;DHX9;AGAP1;ARHGAP18;FOXO3;NPAS2;RHOBTB1;SOCS2;VCPIP1;ADAMTS14;NUAK2;CHST11;RNF217;TPR;PLXNA2;CDH23;SMYD3;EDEM3;CD164;RABGAP1L;TGFB2;POU2F1;CRADD;LRRN2;CEP350;IDH1;RHBDD1;PRDX6;PKIB;AHI1;ADCY1…
CEBPB 26923725 Chip-Seq MESODERM Mouse	116/1079	0.98354	1	0.841542	0.0139671	SH3GL3;CD83;ATP8A2;TRAF3IP2;CPNE4;LOXL4;ESPN;SMCHD1;CCND3;CDH1;SESN2;DAG1;TRIM25;SLC39A8;NRCAM;PRKACB;CMKLR1;ARL6IP6;NUP214;MAGI1;MYLIP;TLE3;MEF2C;ARL15;UBE2E1;CASK;ATP11B;ARMC8;TEX2;SND1;RUNX1;BTC;RAB32;THAP6;COX7A2L;SHQ1;NUP210L;COL4A2;CRISPLD2;PPP1R3B;TRIB1;ZFPM1;KCTD15;MAD1L1;ANKRD11;SLC1A4;ALOX12;GATA2;FOXO1;PHF21A;GNG10;TSPAN8;GAS2L1;ST3GAL1;RREB1;PDZD8;PRELID2;CBX6;YES1;NDFIP1;SMAD3;GADD45…
ELF1 20517297 ChIP-Seq JURKAT Human	109/1020	0.983796	1	0.836499	0.0136655	PHLDB1;CRTC1;PDCD2L;STK10;STK11;ZNF609;NIPAL2;CHP2;RCC1;SLC25A42;ZNF564;VPS18;ACOT7;ATP6V0E1;SLC30A3;PRKAR1B;PKP1;CD2BP2;AAGAB;HPD;ZFPM1;HOMEZ;NUMBL;SDC4;AK1;FPR1;SLC1A4;XPC;MTMR4;MYL12A;SPTA1;RAB11FIP1;ZNF428;KCNN3;ZBTB7B;GAS2L1;SLC38A5;WNT3;UBE2H;TGFB2;ODF2;EIF2AK1;HPS1;ISG15;TOR1B;ARHGAP26;CIDEC;EHD1;TREML2;RNF182;ID3;MDM4;ACO2;PTTG3P;RNF220;YWHAE;RERE;ELL;PIGQ;AQP10;QPRT;RSF1;PHTF1;SPN;SCPEP1…
E2F1 18555785 Chip-Seq ESCs Mouse	226/2000	0.983988	1	0.88454	0.0142783	USP6NL;NCKAP1;EHF;WDSUB1;LDLRAD3;F11R;EPRS;DCAF6;GPR176;CREB3L1;RPS6KA1;PTGFRN;HMCN1;KIF21B;PDK1;TNS1;ARL6IP6;NUP214;ACVR1;CUBN;WDR76;INPP4A;NIF3L1;ARMC3;TYRO3;PRKCQ;ATF3;BLZF1;DHX9;STXBP1;AGAP1;FAM171A1;NUAK2;ATP6V0A2;ALX4;TSPAN5;ST8SIA6;PLCG1;EDEM3;RABGAP1L;LRRN2;LRBA;NFATC2;PYCR2;PRDX6;ABTB2;UCK2;ID1;SNAI1;NOSTRIN;COL9A1;TMCC2;CDK15;RNF220;BTG2;PHF20;DENND1A;OLA1;PTPRJ;SMG7;DSTYK;ACTR1B;MECOM;…
CDX2 21402776 ChIP-Seq INTESTINAL-VILLUS Mouse	226/2000	0.983988	1	0.88454	0.0142783	CYFIP2;NPFFR1;TRAF3IP2;ADARB1;F11R;EPRS;DCAF6;ZMIZ1;MYB;ANKFY1;HMCN1;KIF21B;ANKS1B;TNS1;ACTN1;HPCAL1;PRKCA;ANK3;BCR;INPP4A;NIF3L1;DDIT4;TFAM;ATF3;ANAPC16;ABCB6;DHX9;AGAP1;IQGAP2;ADAMTS14;NUAK2;TSPAN8;CHST11;RNF217;STXBP6;EDEM3;RABGAP1L;CRADD;LRRN2;PRDX6;PKIB;UCK2;COL9A1;PSMG4;TMCC2;CDK15;CPEB4;CDC42SE2;HBS1L;BTG2;SMG7;MRC2;DSTYK;ACTR1B;RRP15;NDEL1;SREBF1;GPR35;SLC2A12;SLC39A11;SLC39A10;IL19;CACYB…
SMC3 22415368 ChIP-Seq MEFs Mouse	226/2000	0.983988	1	0.88454	0.0142783	TMEM41B;ITSN1;EHMT1;PPP2R2A;LCTL;ACTB;NDST1;ZMIZ1;CREB3L1;FBXO6;SOX6;ACTN1;NGDN;UNC5C;PRKCA;HSPG2;RUNX1;BCR;CARHSP1;SNHG11;TRIB1;EZR;ATF3;MTMR3;ANAPC16;STXBP2;NEDD4L;ABCB8;IQGAP2;ADAMTS14;NUAK2;GSE1;PLCG1;ST3GAL1;SCAI;EGR1;JUN;LRRN3;TRIP4;ELL2;GADD45G;ABTB2;POLA2;CDC16;ID3;HIST1H4C;CDC42SE2;DDR1;RYR1;BTG2;FEN1;NCAN;CCDC124;AP4E1;SMG7;LIMD1;CHRDL2;N4BP2L2;QRFP;SERP2;FAM102B;ACTR1B;TNFAIP8L1;TOP3B;…
IRF8 21731497 ChIP-ChIP J774 Mouse	29/319	0.984247	1	0.711617	0.0112995	CDC42SE1;NCKAP1;DCTN5;CSF3R;ABHD2;PTPRJ;SNX30;PPP1R9B;ADD2;NCKIPSD;ARHGAP22;RECQL5;COTL1;LBR;ATP6V0A1;CTSB;CD53;ENTPD1;TGFB2;ELP3;ETV3;ZFX;PTK2;PNRC1;BTC;EHD1;CARHSP1;ERP29;TMEM39A
ZIC3 20872845 ChIP-ChIP MESCs Mouse	34/365	0.984259	1	0.729164	0.0115694	GALNT12;AGPAT5;COLEC12;PIGT;ST6GALNAC2;SOCS2;DNAJB6;LIPH;MXI1;DAG1;DPF3;TRIM25;NDEL1;PLK3;DMTN;LRRN2;ACTN1;GALNT1;RDX;ALG14;AGTRAP;ATP1B2;GATAD2A;TGFBR3;RRAGC;CCPG1;DDIT4;KLF9;NOSTRIN;RNF182;LTA;CD248;ITM2A;CUEDC1
TCFCP2L1 18555785 ChIP-Seq MESCs Mouse	224/1987	0.985199	1	0.882448	0.013159	IFITM3;CHIC2;TMEM41B;LDLRAD3;PPP2R2A;CCNC;ADARB1;EPRS;UBE2L3;SAMD14;LSM11;LIPH;RPS6KA1;MYB;ZXDC;DAG1;FBXO6;PDK1;NUP214;ACOT8;ACOT7;ARL15;ACTN4;SCAMP1;PRKAB1;BCR;LARS2;CLDN3;PPA1;ATP6V0D2;ZFPM1;ATF3;STX1A;RNF121;SDC4;ABCB6;NEDD4L;CDKN2AIP;ANAPC10;UGCG;PTDSS2;DPH3;ALX4;PIP5K1B;SFN;RAB11FIP4;ATP6V0A1;BTF3;LYN;TRAP1;GADD45A;MICAL2;PYCR2;GADD45G;ANLN;CDC16;ID3;FXYD5;DCP1A;CDC42SE2;HIP1;DENND1A;FAF1;IC…
CEBPB 20176806 ChIP-Seq THIOMACROPHAGE Mouse	176/1588	0.985207	1	0.867563	0.0129295	SH3GL3;SCARB1;ITPRIP;ATP8A2;CMAS;WDSUB1;ITSN1;AQP9;IKZF1;NR3C1;RPL10A;GALNT10;NDST1;STK11;LIPC;UBASH3B;CREB3L3;MYB;CAPN2;FDXR;RCC1;FAM53A;SOX6;TBC1D22A;FADS1;EPHB4;ST6GAL1;CISH;CD300A;THOC1;ATP11A;ANK1;ENKUR;RUNX1;PPA1;TARS2;TRIB1;GEMIN8;ZFPM1;ATF3;PTGES;CDC42SE1;EPAS1;SH2D2A;HVCN1;CHRNA9;RHOBTB3;LTBP4;ALOX12;ABHD5;MTMR4;FOXO3;NPAS2;FOXO1;NCKIPSD;FAM83F;PSAP;CD300LB;CDH23;TBC1D14;SMYD3;KCNN3;STXB…
CREM 20920259 ChIP-Seq GC1-SPG Mouse	692/5776	0.985267	1	0.937817	0.01392	USP6NL;NCKAP1;CHIC2;TES;ITSN1;EHMT1;SMC5;EPRS;RBPJ;BACH1;DCAF6;ZFYVE28;FAM122A;PCMT1;GPR176;LSM11;ZMIZ1;PSMD3;CREB3L2;MYB;FDXR;PRKACB;CMKLR1;NUP214;VPS18;ACOT7;PIH1D1;DAPK3;CACNA2D4;ARMC8;SCAMP1;PRKAB1;SND1;SULT2B1;NUP210L;TSPYL5;NUP205;HS3ST3A1;MTMR3;AASDH;MYNN;XPC;GATA2;PLA2G6;MTMR4;SLC5A3;DEDD2;CYB5R4;HSPH1;EPB41L1;PRKAR2B;GALR1;MOV10L1;CEP72;ST3GAL5;PLCG1;AMZ1;HEXIM1;BTF3;EDEM3;LYN;PLK3;CREBB…
MEIS1 26923725 Chip-Seq HEMOGENIC-ENDOTHELIUM Mouse	129/1196	0.986414	1	0.844302	0.0115496	TES;WDSUB1;KDM1A;RORA;PRDM2;PLAT;TSKU;RPS6KA4;LIPH;MYB;CREB3L2;TRIM25;DPF3;FAM53A;SLC39A8;MAP3K7;TBC1D22A;EPHB4;PSPH;ANKS1B;CMKLR1;TNS1;NSF;CUBN;TLE3;ACSL6;SARS;FOXP1;RUNX1;RAB30;TMEM135;KATNAL1;COL8A2;VDAC2;TNIK;TRIB1;ZFPM1;KCTD15;SLC45A4;SEMA7A;ANKRD11;CDKN2AIP;PODXL;CDH23;ALX4;GSE1;SLC38A8;SNX8;ST3GAL1;TGFB2;ODF2;LRRN2;IQSEC1;DENND4A;ZBTB16;FANCA;NFATC2;PTK2;LSM3;FOSL2;AHI1;WDR60;LRFN1;SNAI1;P…
CTCF 18555785 Chip-Seq ESCs Mouse	225/2000	0.986688	1	0.880626	0.0118016	NCKAP1;PANK2;EHF;WDSUB1;EHMT1;LDLRAD3;F11R;EPRS;DCAF6;GPR176;CDK5RAP1;HMCN1;KIF21B;SEC62;PDK1;TNS1;NUP214;VPS18;CUBN;WDR76;INPP4A;NIF3L1;ARMC3;TYRO3;PRKCQ;ATF3;BLZF1;PTGES;DHX9;STXBP1;AGAP1;FAM171A1;NUAK2;ST8SIA6;KCNN3;PLCG1;PCK1;EDEM3;RABGAP1L;LRRN2;NFATC2;PYCR2;PRDX6;UBAC1;ABTB2;UCK2;ID1;COL9A1;COL9A3;TMCC2;CDK15;BTG2;PIGT;PHF20;CITED4;AP4E1;OLA1;PTPRJ;SMG7;QRFP;DSTYK;FAM102B;ACTR1B;MECOM;NCS1;…
FOXH1 21741376 ChIP-Seq EPCs Human	225/2000	0.986688	1	0.880626	0.0118016	EHF;MAML2;SMC5;PPP2R2A;EPRS;UBE2L3;RABGEF1;PCMT1;SAMD14;TBC1D22A;ACVR1;ARL15;PRKCA;CACNA2D4;KCNK17;ACTN4;PRKAB1;WDR76;BCR;ACE2;ARMC3;DDIT4;TRIB1;ASTN2;NUP205;TMEM63B;KLK1;GYPC;DHX9;FPR1;CLCNKB;XPC;KLK2;KALRN;EPB41L1;DPH3;SFN;PLEK2;ST8SIA6;DNAJC25-GNG10;AMZ1;RREB1;APOBEC3C;RAB27A;IFFO2;MTHFR;C12ORF73;ELL2;FOSL2;ADCK1;C7ORF65;ID1;CALM2;XKR6;CDK15;GSTM5;FEN1;ATF7IP2;AP4E1;RSF1;AP2A1;PYGL;SHB;PIGV;WD…
FOXM1 23109430 ChIP-Seq U2OS Human	23/267	0.98744	1	0.674304	0.00852277	SMAD3;ODF2;HMGB2;PTPRJ;NAV2;SPTB;AURKB;PLA2G15;STK11;FZR1;WEE1;CCDC85C;STK17A;ZNF507;STK17B;GRK6;GNA12;TNFAIP8L1;PIM1;SRSF5;CALM2;LBR;PHF19
EWS-ERG 20517297 ChIP-Seq CADO-ES1 Human	110/1038	0.987812	1	0.829534	0.0101726	MAML2;PRDM2;TMEM141;PDCD2L;NDST1;FAM122A;CAPN2;SLC39A8;KIF21B;CA14;PDK1;ABT1;C8ORF58;PRKCB;EGOT;USP2;TTC7B;KRT8;SLC30A1;FOXP1;CLDN4;TMEM135;RAI14;DDX1;FPR1;SUPT4H1;ITPR1;ARHGAP18;IQGAP2;NEU3;FAM171A1;ZNF428;CSTF1;RNF170;PLEK2;HEXIM1;LRRC37A3;CBX5;AUTS2;TRIP4;PYCR2;TRAPPC9;GP6;FER1L6;PTK2;HNRNPL;UCK2;POLA2;ATG16L2;CCPG1;RNF182;TNFSF9;LRP12;RNF220;GSTM5;SLC48A1;BMP10;TNFAIP8;CCDC124;GTDC1;MRPL35;QR…
ASXL1 24218140 ChIP-Seq BMDM Mouse	83/807	0.988401	1	0.805089	0.0093924	DYRK3;BTG2;FEN1;CHD9;TMEM179B;STK19;PHTF1;FAM122A;DSTYK;FAM102B;TUBB6;MFSD6;UBASH3B;SUFU;MYO18A;CTSH;GPR137;KIF21B;BTRC;TNPO2;HIBCH;NELFE;CTSB;CD53;NUP214;DDX59;RPS9;PPP1R12A;RBM15;GSTO1;ZBTB38;TBC1D8;SLC39A10;ZDHHC17;DDB1;EEF1A1;BSCL2;NIF3L1;LATS2;MSH5;RASA2;SGK3;MPPE1;CEP63;LRIF1;USP15;CAB39;ZBTB44;VCPIP1;CYB5R4;ERMP1;NUAK2;MXI1;PTK2B;DPH5;PIP5K1B;CEPT1;DRAM2;CNNM2;OSBPL8;TCF7L2;SLC37A2;SMAD4;T…
NANOG 18347094 ChIP-ChIP MESCs Mouse	213/1908	0.988827	1	0.873857	0.00981825	EHF;CMAS;BACH1;NDST1;LIPH;DAG1;TRIM25;PTGFRN;SOX6;EPHB4;PDK1;ACVR1;ARL15;ACTN1;FOXH1;KRT8;ACTN4;ANK3;PRKAB1;CLDN4;CLDN3;PPP1R3B;DDIT4;TMEM79;CRYZL1;TYRO3;TARS2;ZFPM1;KCTD15;STX1A;SLC45A4;CDCA3;DHX9;ANAPC10;KCNMB2;CSTF1;ATP6V0A2;GSE1;S100A11;HEXIM1;RABGAP1L;LRRN2;RDX;MTHFR;EIF1;GADD45G;ID1;CALU;SNAI1;TNFSF9;HIST1H4H;DDR1;DET1;HBS1L;HIP1;CITED4;CLTC;AP2A1;HOXC12;SMG7;SMG5;TMSB4X;ANXA6;DLGAP1;APOBEC…
KLF5 20875108 ChIP-Seq MESCs Mouse	224/2000	0.988988	1	0.876712	0.0097079	WDSUB1;ZNF292;WIPF3;SMC5;CBLB;MRGPRE;TSKU;ZNF608;PRKACG;CREB3L2;CCDC97;MFSD2B;SYNPO;SOX6;ZNF169;PDK1;ACVR1;KRT3;DAPK1;DAPK2;NSMCE2;HPCAL1;C10ORF55;PRKCA;SCAMP1;CLDN4;PPP1R3B;TFAM;PRKCQ;TRIB1;KCTD15;MACF1;HS3ST3A1;ANAPC16;CTBP2;DCUN1D5;SUPT4H1;GATA4;DEDD2;NEU3;UGCG;ADAMTS14;GALR1;RNF217;ALX4;ST8SIA6;KCNN3;ZBTB7B;RAB11FIP4;EXPH5;EDEM3;TNFSF14;ABCA6;STARD10;RDX;MICAL2;FOSL2;TCN1;ADCK1;C6ORF89;CDC16;…
OCT4 18555785 Chip-Seq ESCs Mouse	224/2000	0.988988	1	0.876712	0.0097079	USP6NL;EHF;EHMT1;LDLRAD3;F11R;EPRS;DCAF6;GPR176;CCDC91;CREB3L1;CDK5RAP1;HMCN1;KIF21B;TNS1;ARL6IP6;NUP214;ACVR1;CUBN;WDR76;INPP4A;NIF3L1;NUP210L;ARMC3;TYRO3;PRKCQ;ATF3;BLZF1;DHX9;AGAP1;NUAK2;KCNMB2;TSPAN5;ST8SIA6;KCNN3;PLCG1;EDEM3;RABGAP1L;LRRN2;NFATC2;PYCR2;PRDX6;UBAC1;AIF1L;ABTB2;UCK2;SNAI1;COL9A1;TMCC2;CDK15;BTG2;PIGT;PHF20;DENND1A;AP4E1;OLA1;SMG7;QRFP;DSTYK;ACTR1B;FAM102A;NCS1;QSOX2;RRP15;DLGA…
CEBPB 26923725 Chip-Seq HEMOGENIC-ENDOTHELIUM Mouse	224/2000	0.988988	1	0.876712	0.0097079	TRAF3IP2;CPNE4;ANKFY1;HMCN1;DIP2B;PRKACB;TBC1D22A;CMKLR1;TNS1;ARRDC4;ABT1;VPS18;CUBN;SCAMP1;HSPG2;SND1;RUNX1;THAP6;CARHSP1;COX7A2L;NUP210L;PPP1R3B;CRYZL1;TRIB1;ZFPM1;KCTD15;GYPC;EPAS1;AGAP1;NEDD4L;GATA2;TTBK1;ANAPC10;UGCG;TSPAN8;GALR1;KCNMB2;ERI3;KCNN3;ST3GAL1;RREB1;ATP6V1C1;PPARGC1B;NDFIP1;LRRN2;GADD45A;CDC7;ABTB2;HBP1;RNF220;DDR1;HBS1L;FAF1;OLA1;MRPS10;PPCDC;AKAP11;KIF13A;KIF13B;DLGAP1;JAK1;NDE…
VDR 22108803 ChIP-Seq LS180 Human	9/130	0.98903	1	0.541924	0.00597761	DUSP10;AUTS2;ZNF507;NSMCE2;FAM53A;PPP1R12B;TGM3;ARL6IP6;LIMS1
IRF1 21803131 ChIP-Seq MONOCYTES Human	31/345	0.989212	1	0.703367	0.00762914	KIAA1191;C2CD2;LEF1;SLC5A11;GLRX;STON2;DCAF6;IL18BP;LIPC;PLS1;CLVS1;APOBEC3C;PDGFRB;TFAP2A;TCF7L2;ENTPD1;ACTN1;MITF;ISG15;SCAMP1;INPP4A;HNRNPL;PKIB;SHQ1;ARMC3;RAPGEF2;UTRN;SP140L;MDGA1;CDC42SE2;UMODL1
RNF2 27304074 Chip-Seq ESCs Mouse	160/1467	0.989442	1	0.853747	0.00906197	SH3GL3;PHLDB1;CRTC3;POGK;NAB2;GOLIM4;MRFAP1;RORA;IKZF1;KLHL35;LCTL;NR3C1;ESPN;RPS6KA4;ALCAM;CREB3L1;CAPN2;DPF3;NRCAM;KIF21B;SOX6;BAHCC1;MAP3K5;TNS1;SLC30A3;WNT5B;NHLRC4;ATP1B2;ANK1;RUNX1;BCR;SLC9A2;CLIP1;RRAGC;PPA1;PRR19;GRWD1;COL8A2;PKP1;KCNQ4;TRIB1;ASTN2;ZFPM1;ATF3;KCTD15;OSBP2;SEMA7A;EPAS1;CTTNBP2;GATA4;GATA2;FOXO3;KALRN;NPAS2;RHOBTB1;DEDD2;ITPRIPL2;FAM83H;APOO;VCPIP1;SCRT2;NUAK2;CHST11;MAN2A1…
IRF4 20064451 ChIP-Seq CD4+T Mouse	105/1000	0.989516	1	0.821918	0.00866246	CD82;ZNF292;POGK;WIPF3;GPR63;SMC5;CBLB;PPP2R2A;CWC25;LCTL;NR3C1;PLB1;GNPTAB;CREB3L1;CREB3L2;MFSD2B;ANKS1B;NSF;SLC30A6;DAPK1;AKR1E2;LMO2;FRMD4A;SCAMP1;POU3F2;KATNAL1;PPIF;VDAC2;UTRN;ASTN2;ATP6V0D2;KCTD15;LRRC59;MACF1;CTBP2;DHX9;LTBP4;GATA4;SLC1A4;PHF21A;ACAT1;CALD1;GALR1;SLC38A6;ALX4;ST8SIA6;KCNN3;ZBTB7B;NDUFV1;WNT3;CREBBP;JUN;FANCA;NEB;TMPRSS13;SSH1;IBTK;ADCK1;PSMG4;ANXA2P3;CDC42SE2;MAP3K12;KCNK5…
CBP 20019798 ChIP-Seq JUKART Human	105/1000	0.989516	1	0.821918	0.00866246	CD82;ZNF292;POGK;WIPF3;GPR63;SMC5;CBLB;PPP2R2A;CWC25;LCTL;NR3C1;PLB1;GNPTAB;CREB3L1;CREB3L2;MFSD2B;ANKS1B;NSF;SLC30A6;DAPK1;AKR1E2;LMO2;FRMD4A;SCAMP1;POU3F2;KATNAL1;PPIF;VDAC2;UTRN;ASTN2;ATP6V0D2;KCTD15;LRRC59;MACF1;CTBP2;DHX9;LTBP4;GATA4;SLC1A4;PHF21A;ACAT1;CALD1;GALR1;SLC38A6;ALX4;ST8SIA6;KCNN3;ZBTB7B;NDUFV1;WNT3;CREBBP;JUN;FANCA;NEB;TMPRSS13;SSH1;IBTK;ADCK1;PSMG4;ANXA2P3;CDC42SE2;MAP3K12;KCNK5…
GABP 19822575 ChIP-Seq HepG2 Human	301/2639	0.989783	1	0.892825	0.00916884	PANK2;TMEM41B;CCNC;ACTB;PDCD2L;RABGEF1;SCAMP4;SYNGAP1;CDC27;ZNF846;CDK5RAP1;CCDC97;BTRC;TBC1D22A;NUP214;ABT1;ACOT8;PIH1D1;NGDN;FOXH1;NSMCE1;ACTN4;PRKAB1;HCFC1;PPA1;THAP7;ZSCAN22;CD2BP2;TFAM;VDAC2;STX1A;ANAPC13;CDCA3;DCUN1D5;DHX9;EPB41;STXBP1;PRDM15;SUPT4H1;MTMR4;ZBTB4;CDKN2AIP;DEDD2;PGBD2;DPH3;PIP5K1B;STXBP6;ATP6V1C1;LHPP;HEXIM1;BTF3;CDT1;YES1;STARD10;EDEM2;MTHFR;C12ORF73;CDC7;GPN2;NR0B2;PTK2;MRP…
SRY 25088423 ChIP-ChIP EMBRYONIC GONADS Mouse	355/3083	0.99013	1	0.901351	0.00894065	CYFIP2;CHIC2;KDELR1;HDAC11;ICAM5;ADARB1;MRGPRE;BACH1;ACTB;FAM122A;SAMD14;GOLGA4;BSG;TNFSF10;FBXO6;FAM53A;PTGFRN;MFSD2B;SOX6;EPHB4;CMKLR1;RSAD2;PRKCB;NHLRC4;ACTN1;KRT2;ACSL6;CACNA2D4;ATG14;SCAMP1;PRKAB1;ANK1;SND1;CLDN4;CLDN3;KCNQ1;ZSCAN22;GRWD1;TMEM79;CRYZL1;CD2BP2;VDAC2;ASTN2;ZFPM1;GCDH;NUMBL;CTBP2;DHX9;CLCNKB;PIK3R2;SLC5A3;EVPL;SKA1;NEU3;HSPH1;EPB41L1;PRKAR2B;SWI5;ATP6V0A2;SFN;ST8SIA6;STXBP6;PLC…
RBPJ 22232070 ChIP-Seq NCS Mouse	1/34	0.990448	1	0.230229	0.00220977	AFF3
CMYC 18555785 Chip-Seq ESCs Mouse	223/2000	0.990936	1	0.872798	0.00794712	USP6NL;NCKAP1;EHF;WDSUB1;EHMT1;LDLRAD3;F11R;EPRS;DCAF6;GPR176;CREB3L1;TNFSF10;HMCN1;KIF21B;TNS1;ARL6IP6;NUP214;ACVR1;CUBN;WDR76;INPP4A;NIF3L1;NUP210L;TYRO3;PRKCQ;ATF3;BLZF1;DHX9;AGAP1;FAM171A1;NUAK2;ZNHIT6;ST8SIA6;PLCG1;EDEM3;RABGAP1L;LRRN2;SIAH2;IFFO2;NFATC2;PYCR2;PRDX6;ABTB2;UCK2;SNAI1;COL9A1;TMCC2;CDK15;BTG2;PHF20;DENND1A;FAF1;AP4E1;OLA1;PTPRJ;SMG7;DSTYK;FAM102B;ACTR1B;FAM102A;NCS1;RRP15;DLGAP…
EP300 20729851 ChIP-Seq FORBRAIN MIDBRAIN LIMB HEART Mouse	234/2093	0.99127	1	0.875156	0.00767336	TRAF3IP2;ITSN1;HDAC11;EHMT1;LCTL;ACTB;NDST1;SAMD14;ALCAM;HIST3H2BA;SOX6;PDK1;TNS1;SOX5;MEF2C;ACTN1;KRT8;UNC5C;PRKCA;ACTN4;ANK3;PRKAB1;HSPG2;ANK1;BCR;CARHSP1;KCNQ1;DDIT4;TYRO3;CTBP2;GYPC;NEDD4L;GATA4;PLA2G6;GATA2;MTMR4;IQGAP2;ZBTB4;KALRN;GNG10;NUAK2;ST3GAL5;GSE1;PIP5K1B;PLEK2;EGR1;PLK3;CREBBP;JUN;LRRN3;MICAL3;NFATC2;MICAL2;FOSL2;GADD45G;NET1;HNRNPL;ABTB2;PKIB;ID1;NOSTRIN;COL9A1;ID3;HIST1H4H;HBP1;C…
ASH2L 23239880 ChIP-Seq MESCs Mouse	385/3336	0.991585	1	0.903387	0.00763424	MAML2;RBPJ;TSKU;LIPC;LIPH;CREB3L1;PSMD3;CREB3L2;MYB;FDXR;CMKLR1;DAPK1;NGDN;ARMC8;PRKAB1;WDR76;LARS2;CLDN3;NUP210L;ARMC3;TARS2;ANAPC13;NUP205;ANAPC16;NPRL3;HPN;ABCB8;IQGAP2;ADAMTS14;SFN;RREB1;ST3GAL2;LHPP;HEXIM1;BTF3;NDFIP1;EIF2AK1;LRBA;MTHFR;CDC7;GPN2;PRDX6;TBL3;UCK2;HRC;NOSTRIN;PSMG4;ATF7IP2;CLTA;MRPL35;PIGV;LETM2;RNF157;TUBA1B;TRIM7;TEAD1;DLGAP4;NUDC;GPR35;ITPK1;SLC39A10;DDB1;VAMP8;PSMA1;CDC42E…
IRF1 19129219 ChIP-ChIP H3396 Human	15/196	0.991889	1	0.599065	0.00487855	PRELID2;HBS1L;CHD9;NSMCE2;ARNT;RAB11A;KCTD7;HK1;ALDH4A1;HSPH1;GFOD1;CREB3L1;ZNF425;FXN;ATF3
SPI1 20517297 ChIP-Seq HL60 Human	133/1249	0.992163	1	0.833544	0.00655791	IFITM3;CRTC3;DGKD;ITPRIP;KIAA1191;KDELR1;ZNF292;ACSM4;ACTB;STK10;DOCK11;STK11;ZNF609;CREB3L1;TRIM25;RCC1;FBXO6;ZNF564;TMEM14B;NSF;SLC38A1;HIST1H2AH;PIH1D1;HPCAL1;NSMCE1;PRKCA;CACNA2D4;HOXB9;STIM1;SLC7A5P2;COL8A2;CMPK2;ADNP;TRIB1;EZR;MAD1L1;ABHD2;ANKRD12;PIK3R2;MTMR4;GATA2;MYL12A;SPTA1;UGCG;MAN2A1;GALR1;GRK6;TBC1D14;HIVEP3;ZBED5;CBX8;MICAL2;FOXN3;GPN2;CIDEC;FOSL2;C6ORF89;NOSTRIN;CALU;HIST1H4H;CCDC…
CEBPA 23403033 ChIP-Seq LIVER Mouse	57/589	0.992321	1	0.757528	0.00583988	TTC26;LEAP2;TNFAIP3;MTR;RPL10A;SNRPD2;PCF11;CTSL;CHEK1;COTL1;CCDC97;WDR7;AP5S1;SMIM12;FBXO9;ABCC3;USP2;AGTRAP;DARS2;ARMC8;LMBRD1;PPP1R3B;SNHG11;HNRNPH1;CD2BP2;SRSF5;TRIB1;ATF3;PPP1R15B;GCDH;ABHD2;PRCC;IBA57;SLC1A4;PPM1F;DEDD2;C9;DPH3;RANBP2;PLK3;CBX5;TNFSF14;PNPLA8;EDEM2;MIIP;SPRY4;LRRC61;MTHFR;MEIS1;CDKN2AIPNL;STK25;GSTA3;NOSTRIN;CENPL;CLEC2D;LGR4;MXD4
HSF1 23293686 ChIP-Seq STHDH STRIATAL Mouse	122/1156	0.992382	1	0.826116	0.00631724	CPNE5;MRFAP1;LOXL4;MRGPRE;TSEN2;CLU;ACTB;LAPTM4B;CCND3;GPR176;CHCHD2;CREB3L3;PSMD3;BSG;TUBB1;CAPN2;PSPH;ABT1;VPS18;ACOT7;MAP2K2;HIST1H2AH;ZBTB38;FRMD4A;KCTD2;TPST2;BTC;RAB32;SHQ1;STIM2;DDIT4;UTRN;ATF3;TMEM63B;SDC4;DCUN1D5;HTRA3;MYNN;SLC5A3;CYB5R4;IRAK2;GSE1;SFN;HIVEP3;JUN;UBE2H;SLC37A2;CBX6;CBX3;LRRC61;MICAL3;MTHFR;NUP153;NR0B2;GADD45G;SNAI1;HIST1H4H;MDM4;GLP1R;ELL;AP4E1;LIMD1;AFF1;FHAD1;LASP1;FA…
TAL1 22897851 ChIP-Seq JUKARTE6-1 Human	222/2000	0.992577	1	0.868885	0.00647395	NPFFR1;HDAC11;SMC5;NUDT3;DCAF6;PCMT1;ZNF609;GOLGA4;CREB3L1;CDC27;MYB;ZXDC;RCC1;BTRC;PRKACB;FBXO9;PRKCB;DAPK1;KRT8;NSMCE1;ACSL6;KCNK17;NIF3L1;KCNQ4;PRKCQ;TRIB1;ATP6V0D2;MACF1;ABCB6;EPAS1;STXBP1;TTBK1;ART3;ACTR3C;ZNF706;ST3GAL5;TSPAN5;DPH5;ST3GAL1;AMZ1;ST3GAL2;RAB11FIP4;ST3GAL3;EXPH5;FMO9P;JUN;HOMER2;MICAL2;CDC7;PRDX6;IFFO1;HIST1H4H;DCP1A;XKR6;CDC42SE2;HBS1L;FEN1;ELL;SLC44A2;OGG1;RNF157;ARV1;DSTYK;…
EBF1 22473956 ChIP-Seq BONE MARROW Mouse	222/2000	0.992577	1	0.868885	0.00647395	USP6NL;NCKAP1;EHF;WDSUB1;EHMT1;LDLRAD3;F11R;EPRS;RBPJ;DCAF6;GPR176;CREB3L1;TNFSF10;FAM53A;HMCN1;KIF21B;PDK1;TNS1;ARL6IP6;NUP214;ACVR1;CUBN;UNC5C;WDR76;INPP4A;NIF3L1;ARMC3;TYRO3;PRKCQ;ASTN2;ATF3;PTGES;ABCB6;DHX9;AGAP1;FAM171A1;UGCG;NUAK2;KCNMB2;ALX4;HIVEP3;ST8SIA6;KCNN3;EDEM3;RABGAP1L;LRRN2;IFFO2;NFATC2;PRDX6;UBAC1;ABTB2;UCK2;NOSTRIN;COL9A1;TMCC2;CDK15;SPAG17;BTG2;PHF20;DENND1A;OLA1;PTPRJ;SMG7;QRF…
GATA3 26560356 Chip-Seq TH1 Human	222/2000	0.992577	1	0.868885	0.00647395	CPNE5;KDELR1;EHMT1;RBPJ;PDCD2L;FAM122A;TNFSF10;CCDC97;BTRC;ATP6V0E1;ACOT7;NGDN;GCAT;LARS2;PPP1R3F;NIF3L1;PPA1;CRISPLD2;PPP1R3B;DDIT4;CRYZL1;TYRO3;PRKCQ;MPPE1;TRIB1;ZFPM1;ATF3;ANAPC13;AASDH;DHX9;HPN;SAMSN1;CDKN2AIP;RNF213;RAB11FIP1;ZNF706;DPH3;PLCG1;ST3GAL1;RREB1;S100A11;LHPP;LYN;RABGAP1L;CRADD;MTHFR;CDC7;PRG3;GPN2;FOSL2;ATP4A;TH;ADCK1;NOSTRIN;COL9A1;HIST1H4H;HIST1H4C;GSTM5;CDC42SE2;TINAGL1;ELL;DE…
FLI1 26923725 Chip-Seq MACROPHAGESS Mouse	222/2000	0.992577	1	0.868885	0.00647395	PANK2;WDSUB1;IKZF1;UBE2L3;RPS6KA4;CREB3L3;SYNPO;CMKLR1;ARRDC4;CUBN;ST6GAL1;NGDN;HPCAL1;PRKCA;CACNA2D4;RUNX1;INPP4A;NIF3L1;NUP210L;CCNY;THAP7;ASTN2;DCUN1D5;STXBP1;XPC;IQGAP2;ZBTB4;EVPL;TTBK1;GNG10;TSPAN8;RNF217;MOV10L1;CEP72;GSE1;SFN;ST3GAL2;PPARGC1B;ATP6V0A1;IFFO2;PRG3;ELL2;CIDEC;GADD45G;EHD1;POLA2;SNAI1;RNF220;CLTA;MED15;QRFP;KHK;TUBA1B;FAM102A;NCS1;KIF13A;GPR137;DLGAP1;SH3BGRL3;TEAD1;DLGAP4;TOP…
HCFC1 20581084 ChIP-Seq MESCs Mouse	26/306	0.993027	1	0.665106	0.00465408	WDR27;DDX49;CDCA3;PRCC;XPC;PRPF19;MRPL34;RPL10A;UQCRH;SHARPIN;SNX27;ARSK;ANKFY1;BTRC;ST3GAL2;YWHAG;RBM15;FBXW11;HSPA4;ZDHHC14;RAB11A;LSM3;TACC3;HIST1H4H;PPP1R12B;NFKBIB
E2F4 21247883 ChIP-Seq LYMPHOBLASTOID Human	342/2998	0.993603	1	0.892963	0.00573086	TMEM41B;C14ORF93;TSKU;RPS6KA4;RPS6KA1;CHEK1;DLEU1;ANKFY1;RCC1;KIF21B;BTRC;PRKACB;ACOT7;DAPK2;NGDN;C10ORF55;PRKAB1;WDR76;CARHSP1;KATNAL1;CCNY;RRAGC;PPA1;DDIT4;TMEM79;CD2BP2;TFAM;VDAC2;RNF121;ZNF276;CDC42SE1;CDCA3;CTBP2;DCUN1D5;DHX9;CLCNKB;ZBTB4;C12ORF57;PGBD2;PTDSS2;CHST11;ATP6V0A2;TP53BP2;DPH5;SFN;ST8SIA6;TP53BP1;S100A11;PCK2;LHPP;ST3GAL3;EXPH5;PLK3;CDT1;CREBBP;JUN;GADD45A;STARD10;RDX;RAB27A;TRIP…
POU5F1 18700969 ChIP-ChIP MESCs Mouse	54/567	0.993779	1	0.745504	0.00465233	KCNK5;SLC25A1;PHTF2;TOR2A;AMHR2;CLTC;QPRT;SLC2A1;BZW2;PHF6;HK2;DUSP10;TMSB4X;FNTB;MYO18A;DGCR8;DPF3;FLOT2;SH3BGRL3;PDK1;SH3GL1;PTGIS;SWAP70;PPHLN1;TEX2;MTSS1;CLDN4;SLCO4A1;GEMIN7;STX1A;PTGES;TULP2;CLCN3;PLD3;SERTAD2;MXI1;GCNT2;IGF2BP3;GAS2L1;LYN;POU2F1;SPRY4;TOR1B;CORO2A;PRDX6;GADD45G;DAB2;CDK6;GSTA4;MKRN1;SNAI1;ID3;BCOR;LIMS1
SMAD2/3 21741376 ChIP-Seq ESCs Human	221/2000	0.993951	1	0.864971	0.00524789	TMEM41B;ACTB;UBE2L3;ZNF846;VSTM1;RCC1;FAM53A;BTRC;ACOT7;KRT2;DAPK2;PIH1D1;FOXH1;PRKCA;CACNA2D4;KCNK17;PRKAB1;CARHSP1;COL8A2;HPD;ZFPM1;ZBTB8A;ABCB6;GYPC;CLCNKB;PIK3R2;GATA2;MYL12A;NUAK2;ERI3;CSTF1;SFN;PLEK2;ZBTB7B;SNX8;ST3GAL2;S100A11;LHPP;APOBEC3C;CREBBP;IQSEC1;DNAH14;PRG2;NFATC2;MTHFR;NBEAL2;GPN2;IFFO1;UBAC1;EHD1;POLA2;C7ORF65;C2CD3;PIGQ;AP2A1;SHB;LETM2;MECP2;FAM102A;ZNF280A;MUC12;SH3BGRL3;QSOX2…
SOX3 22085726 ChIP-Seq NPCs Mouse	221/2000	0.993951	1	0.864971	0.00524789	PANK2;LDLRAD3;F11R;RBPJ;NDST1;NUP214;PRKCA;ARMC8;HSPG2;ANK1;HCFC1;BCR;CLDN3;TRIM17;CRISPLD2;SNHG11;KCNQ1;DDIT4;ATF3;CDC42SE1;PRDM15;CLCNKB;GATA4;ABCB8;GATA2;CDKN2AIP;NEU3;CHST11;ATP6V0A2;ST8SIA6;SNX8;RREB1;GTF2A1L;PLK3;CDT1;LRRN3;LRRN2;EDEM2;UBAC1;GADD45G;MLLT11;POLA2;EIF5;ID1;CALU;SNAI1;PSMG4;HBP1;TMCC2;RNF220;CPEB4;DDR1;PIGT;TINAGL1;PHF20;NCAN;PTPRJ;SHB;MRPL34;PCSK6;N4BP2L2;KHK;MRC2;ANKRD9;DSTY…
EBF1 22473956 ChIP-Seq LYMPHODE Mouse	221/2000	0.993951	1	0.864971	0.00524789	USP6NL;NCKAP1;PANK2;EHF;WDSUB1;EHMT1;LDLRAD3;F11R;EPRS;DCAF6;GPR176;TNFSF10;CDK5RAP1;HMCN1;KIF21B;PDK1;TNS1;NUP214;ACVR1;CUBN;WDR76;INPP4A;NIF3L1;ARMC3;PRKCQ;ATF3;PTGES;ABCB6;DHX9;STXBP1;AGAP1;FAM171A1;NUAK2;ZNHIT6;KCNMB2;ALX4;TSPAN5;HIVEP3;ST8SIA6;RALGDS;EDEM3;RABGAP1L;LRRN2;PRDX6;UBAC1;AIF1L;ABTB2;UCK2;SNAI1;NOSTRIN;COL9A1;TMCC2;CDK15;BTG2;DENND1A;AP4E1;OLA1;PTPRJ;SMG7;DSTYK;ACTR1B;FAM102A;NCS1…
RAD21 21589869 ChIP-Seq MESCs Mouse	225/2036	0.994331	1	0.865055	0.00491837	IFITM3;CPNE4;LCTL;RBPJ;RPS6KA4;LSM11;CREB3L1;PSMD3;FDXR;MFSD2B;SYNPO;VPS18;ST6GAL1;DAPK2;BCR;HPD;SLC45A4;TMEM63B;SDC3;HPN;CLCNKB;NEDD4L;PIK3R2;ZBTB4;EVPL;UGCG;ADAMTS14;GNG10;RAB11FIP1;NUAK2;DPH3;GSE1;STXBP6;PLCG1;ST3GAL1;RREB1;RAB11FIP4;S100A11;JUN;GADD45A;EIF2AK1;RAB27A;NFATC2;PYCR2;CIDEC;FOSL2;ABTB2;ANLN;TH;CDC16;CALU;NOSTRIN;HRC;HBP1;TMCC2;HIST1H4C;XKR6;RNF220;FEN1;HIP1;DENND1A;QPRT;CCDC124;AP…
E2F4 17652178 ChIP-ChIP JURKAT Human	103/1002	0.994424	1	0.804653	0.00449893	PANK2;CDC14A;CHCHD2;CHEK1;PIM1;FDXR;SLC39A8;MAP3K7;ARL6IP6;SLC38A1;ARL15;C21ORF58;THOC1;ACTN4;TEX2;WDR76;RUNX1;RAB30;NIF3L1;SHQ1;KATNAL1;STIM2;MSH5;TIMELESS;PRKCQ;RNF121;DLX1;NUP205;CDCA3;GYPC;SUPT4H1;SLC1A5;C12ORF57;CYB5R4;HSPH1;CSTF1;HEXIM1;CBX5;NUP153;CDC7;LSM3;ABTB2;ANLN;AHI1;UCK2;POLA2;CDK6;ID1;HIST1H4H;CALM2;HIST1H4E;NFE2L2;FEN1;FAF1;HMGB2;CLTA;AP2A1;HMGB1;HS2ST1;PTBP1;RASGEF1B;RBM15;USP49;…
DNAJC2 21179169 ChIP-ChIP NT2 Human	91/899	0.994702	1	0.792357	0.0042091	RYR1;TNFAIP8;PHLDB1;CD83;CD82;KDELR1;PHF20;NCAN;RORA;ARRB1;LDLRAD3;PYGL;QRFP;PPCDC;PPP1R9B;MECP2;MRC2;FAM122A;C16ORF70;DUSP10;UBASH3B;DLGAP1;POLL;LRRFIP1;PDE8A;FADS1;PPFIA3;MAP3K5;NDEL1;TLE3;TSC22D3;ITPK1;HPCAL1;GPX7;MITF;ARMC8;AMPD3;SPTB;CBFA2T3;ATRN;TANC1;SLC7A6;DNAJC1;RASA3;BTK;EXOC4;LTA;MAPT;CUEDC1;GAS8;SDC3;GPR85;SLC1A4;VWCE;GATA2;GRAMD4;HDAC6;ENOX2;C10ORF90;KIAA0513;C15ORF39;FZR1;EPB41L1;TS…
MYBL1 21750041 ChIP-ChIP SPERMATOCYTES Mouse	11/161	0.994879	1	0.534818	0.0027461	YY1;SCPEP1;SLC13A3;CDCA3;MSH5;KLF9;LRRC61;PLA2G6;PRPF19;CALM2;ZSCAN2
KLF4 19030024 ChIP-ChIP MESCs Mouse	161/1502	0.994931	1	0.839064	0.00426387	TOR2A;CD82;ZFAND6;NAB2;ZC3HAV1L;EPRS;ACTB;SCAMP4;CHCHD2;ZMIZ1;MYB;CHEK1;PIM1;ANKFY1;TRIM25;KIF21B;HMGN2;PDE8A;ST6GAL1;RPS9;HIST1H2AK;NSMCE2;USP2;PRKAB1;POU3F2;UNC13D;RUNX1;KCTD7;KATNAL1;KCNQ1;COL8A2;PKP1;CD2BP2;KCTD15;DLX1;ANAPC13;CTBP2;MYNN;GATA4;ABCB8;SLC1A5;GATA2;NPAS2;ARHGAP22;NUAK2;EPB41L1;PODXL;ABL1;ALX4;GSE1;PIP5K1B;ZBTB7B;GAS2L1;MARK4;RALGDS;WNT3;WNT4;AP1M1;HEXIM1;CBX8;PLK3;CDT1;JUN;TGFB2…
FOXO3 22982991 ChIP-Seq MACROPHAGES Mouse	220/2000	0.995096	1	0.861057	0.00423289	CHIC2;TMEM41B;PPP2R2A;CCNC;TPGS1;BACH1;NUDT3;ZDHHC3;FAM122A;PSMD3;FDXR;ANKFY1;KAT8;CEP95;ACOT7;NSMCE2;NSMCE1;ACTN4;THAP6;ZSCAN22;GRWD1;VDAC2;TRIB1;ANAPC13;NUP205;AASDH;DHX9;NPRL3;EPB41L1;DPH3;CSTF1;TSPAN5;BRAP;NDFIP1;EIF2AK1;MTHFR;PTK2;MRPL21;HNRNPL;EHD1;ANLN;NDUFAF6;CDC16;PSMG4;HBP1;TMCC2;DCP1A;AVL9;CALM2;CDC42SE2;HBS1L;PIGT;PHF20;FAF1;CCDC124;PTPRJ;KHK;PIGX;ACTR1B;AKAP11;ZMYM4;CAP1;MAP4K1;SREBF…
STAT3 18555785 Chip-Seq ESCs Mouse	220/2000	0.995096	1	0.861057	0.00423289	USP6NL;PANK2;EHF;WDSUB1;EHMT1;LDLRAD3;F11R;EPRS;DCAF6;GPR176;HMCN1;KIF21B;TNS1;NUP214;CUBN;WDR76;INPP4A;NIF3L1;ARMC3;TYRO3;PRKCQ;ATF3;BLZF1;PTGES;DHX9;AGAP1;FAM171A1;NUAK2;KCNMB2;ERI3;ALX4;ST8SIA6;KCNN3;PLCG1;EDEM3;RABGAP1L;LRRN2;NFATC2;PYCR2;PRDX6;UBAC1;ABTB2;UCK2;ID1;SNAI1;NOSTRIN;COL9A1;TMCC2;CDK15;BTG2;PIGT;PHF20;DENND1A;AP4E1;PTPRJ;SHB;SMG7;DSTYK;ACTR1B;MECOM;RSRC1;NCS1;RRP15;DLGAP4;GPR35;NC…
TAL1 21186366 ChIP-Seq BM-HSCs Mouse	220/2000	0.995096	1	0.861057	0.00423289	CYFIP2;NPFFR1;TRAF3IP2;IKZF1;ADARB1;SCAMP4;PCMT1;LSM11;CREB3L3;ZMIZ1;BSG;CDC27;MYB;ANKFY1;DPF3;ANKS1B;MEF2C;ARL15;DAPK1;DAPK3;HPCAL1;ACSL6;PRKCA;ANK3;SCAMP1;BCR;PPA1;DDIT4;TFAM;TRIB1;ZFPM2;MTMR3;HS3ST3A1;ANAPC16;NPRL3;IQGAP2;ADAMTS14;TSPAN8;CHST11;PRKAR2B;RNF217;STXBP6;RREB1;CRADD;GADD45G;PKIB;WDR60;ADCK1;PSMG4;HBP1;TRMT11;CPEB4;CDC42SE2;HBS1L;PYGL;STON2;COX7C;MRC2;IMMP2L;AKAP11;MED10;UIMC1;KIF13…
FLI1 21867929 ChIP-Seq TH2 Mouse	220/2000	0.995096	1	0.861057	0.00423289	CYFIP2;NPFFR1;TRAF3IP2;CCNH;IKZF1;ADARB1;BACH1;PCMT1;LSM11;CREB3L3;ZMIZ1;BSG;CDC27;MYB;ANKFY1;DPF3;TBC1D22A;ANKS1B;MEF2C;DAPK1;HPCAL1;PRKCA;ANK3;RUNX1;BCR;PPA1;DDIT4;TFAM;TRIB1;ZFPM2;MTMR3;HS3ST3A1;ANAPC16;NPRL3;IQGAP2;ADAMTS14;TSPAN8;CHST11;PRKAR2B;RNF217;STXBP6;RREB1;CRADD;ELL2;GADD45G;PKIB;WDR60;ADCK1;PSMG4;HBP1;TRMT11;CPEB4;CDC42SE2;HBS1L;CLTC;PYGL;STON2;COX7C;FARS2;MRC2;IMMP2L;AKAP11;TRIM7;M…
RING1B 27294783 Chip-Seq NPCs Mouse	220/2000	0.995096	1	0.861057	0.00423289	MAML2;IKZF1;ADARB1;ALCAM;MYB;DPF3;HMCN1;KIF21B;SOX6;TNS1;MEF2C;NHLRC4;NSMCE2;UNC5C;BCR;HOXB9;TRIM17;GRWD1;DDIT4;COL8A2;KCNQ4;TRIB1;ASTN2;ZFPM2;ZFPM1;ATF3;MACF1;ANAPC16;SUPT4H1;GATA4;GATA2;APOO;NUAK2;CHST11;PRKAR2B;RNF217;ALX4;PIP5K1B;PLEK2;PCK1;ST3GAL1;LHPP;HEXIM1;JUN;LRRN2;NFATC2;PYCR2;PRDX6;FOSL2;POU6F1;GADD45G;ID1;HRC;ID3;RNF220;CDC42SE2;OGG1;CITED4;CLTC;SHB;HOXC12;AKAP11;TRIM7;MECOM;ADAMTSL4;…
KLF4 18555785 ChIP-Seq MESCs Mouse	273/2444	0.995402	1	0.874381	0.00402965	IFITM3;TMEM41B;CPNE4;ITSN1;ICAM5;RBPJ;ZDHHC3;CDC27;RPS6KA1;MYB;ZXDC;CDK5RAP1;TRIM25;FBXO6;EPHB4;PDK1;ABT1;ACOT8;ARL15;ACTN1;DAPK2;FOXH1;NSMCE2;ACTN4;PRKAB1;SND1;UNC13D;HCFC1;BCR;LARS2;CLDN4;CLDN3;KATNAL1;THAP7;CRYZL1;ZFPM1;ATF3;CDC42SE1;HS3ST3A1;SDC4;SDC3;STXBP2;MYNN;MTMR4;EVPL;CDKN2AIP;NUAK2;CHST11;EPB41L1;GSE1;HIVEP3;RREB1;HEXIM1;BTF3;PRELID2;YES1;RDX;TRIP4;MTHFR;EHD1;MLLT11;ANLN;POLA2;EIF5;CDC…
SOX9 26525672 Chip-Seq HEART Mouse	184/1702	0.995642	1	0.846247	0.00369621	CYFIP2;ATP8A2;CPNE5;ITSN1;LDLRAD3;SMC5;CBLB;PPP2R2A;MSI2;BZW2;GALNT10;DCAF6;ALCAM;ZMIZ1;FDXR;HMCN1;SYNPO;MAP3K7;RGS9;TGM2;SLC39A3;ANKS1B;ARL6IP6;TMOD1;MYLIP;MEF2C;ARL15;HIST1H2AH;HIST1H2AK;NGDN;DAPK3;ATP11B;FRMD4A;ANK3;SCAMP1;POU3F2;TLE6;TANC2;ST7L;TANC1;CCNY;TIMELESS;CMPK2;TARS2;UTRN;XPR1;MACF1;HS3ST3A1;EPAS1;AK2;AGAP1;NEDD4L;ARHGAP18;MTMR4;SAMSN1;UQCRH;SHARPIN;CHST11;TPR;UBR5;ERI3;PLXNA2;CDH23;…
SUZ12 27294783 Chip-Seq NPCs Mouse	88/880	0.99594	1	0.782779	0.0031846	BTG2;DGKD;POGK;FHL2;SLC40A1;AFF3;EPRS;SMG7;CARF;DCAF6;PIK3C2B;MFSD6;ACTR1B;DUSP10;CAPN2;KIF21B;LRRFIP1;HMCN1;LBR;RRP15;HIBCH;TNS1;GPR35;TBC1D8;SLC39A10;IL19;PTH2R;CACYBP;NAV1;SLC9A2;ARL4C;INPP4A;LMBRD1;NIF3L1;NME7;MAPKAPK2;TMBIM1;PKP1;SGK3;PPP1R12B;XPR1;PPP1R15B;PHLPP1;CAB39;STAU2;DHX9;INPP1;AGAP1;FAM117B;NPAS2;TRAK2;VCPIP1;HLX;MGAT5;TPR;SUSD4;SMYD3;MPZL1;EDEM3;FARP2;RABGAP1L;TGFB2;POU2F1;STAT1;L…
ESR1 22446102 ChIP-Seq UTERUS Mouse	209/1916	0.996035	1	0.853866	0.00339269	PANK2;TRAF3IP2;MAML2;F11R;EPRS;RBPJ;ACTB;RABGEF1;ALCAM;TNFSF10;HMCN2;DPF3;PTGFRN;SYNPO;TBC1D22A;CMKLR1;TNS1;SOX5;CUBN;MEF2C;RSAD2;DAPK1;ACTN1;KRT8;NSMCE1;PRKCA;ACTN4;ANK3;KATNAL1;COL8A2;TFAM;ZFPM1;PTGES;HS3ST3A1;GYPC;NEDD4L;PLA2G6;KALRN;CDKN2AIP;ART3;CHST11;PRKAR2B;ST3GAL5;GSE1;STXBP6;ST3GAL1;ST3GAL3;LYN;GADD45A;MICAL3;NFATC2;MICAL2;TRIP4;CDC7;ELL2;FOSL2;ID3;SFXN1;ELL;LIMD1;SIPA1L3;PPCDC;MRC2;IMM…
RUNX2 22187159 ChIP-Seq PCA Human	391/3423	0.996087	1	0.894147	0.00350598	EHF;ITSN1;ZFYVE28;NDST1;GPR176;ALCAM;LIPC;MYB;DIP2B;CMKLR1;ANKS1B;C5ORF15;PRKCB;DAPK1;SCAMP1;LARS2;PRKCQ;MPPE1;TSPYL5;NUP205;HS3ST3A1;CTBP2;AASDH;PRDM15;GATA2;IQGAP2;SAMSN1;ANAPC10;CHST11;EPB41L1;GALR1;CEP72;ST3GAL1;RREB1;S100A11;BRAP;JUN;NDFIP1;LRBA;NFATC2;TRIP4;CDC7;MRPL21;FOSL2;EHD1;ABTB2;NOSTRIN;PSMG4;TNFSF9;REN;CDK15;DENND1A;ATF7IP2;CLTA;SHB;PHF6;WDR44;MECP2;ANXA6;TEAD1;SPHK1;ITPK1;SLC2A12;S…
BCAT 22108803 ChIP-Seq LS180 Human	62/650	0.996111	1	0.746651	0.0029091	GLP1R;PHTF2;DGKD;PHF20;RORA;CBLB;MLN;PLB1;MRC2;DUSP10;ZNF608;MYB;CDC27;MAN1A1;TEAD1;TGM3;HIBCH;ACVR1;SLC38A1;GPX3;LRRIQ3;SWAP70;TRPC2;SLC39A11;ACSL6;ALG14;SLC39A10;TANC2;ARL4C;MYO3B;THRAP3;KCNQ1;VDAC2;ZFPM1;SLC45A4;DLX1;CTBP2;LEF1;ALOX12;LRP6;FAM83H;ZNF507;MAPK1;WNT4;EDEM3;TCF7L2;EGLN3;GALNT5;AUTS2;ATP2B4;TOR1B;LSM3;NFIA;TH;TCN1;KIF26B;TBXAS1;CCNG1;MAP3K14;MDGA1;CALM2;LIMS1
FLI1 27457419 Chip-Seq LIVER Mouse	34/393	0.996197	1	0.677213	0.00258066	DGKD;CAB39;STAU2;INPP1;FHL2;SLC40A1;AFF3;CARF;FAM117B;NPAS2;TRAK2;VCPIP1;MFSD6;ACTR1B;HIBCH;TNS1;STAT1;IDH1;RHBDD1;TBC1D8;SLC39A10;PTH2R;SLC9A2;INPP4A;NIF3L1;LMBRD1;PIKFYVE;TTLL4;GSTA3;STK17B;TMBIM1;COL9A1;SGK3;CDK15
ZNF274 21170338 ChIP-Seq K562 Hela	27/327	0.996383	1	0.646331	0.00234187	CELF2;FHL2;ZNF44;ZNF8;DEDD2;C16ORF70;ZNF507;GALR1;CCDC97;AHSP;SLC25A21;STX3;ZNF521;SOX5;EGLN3;LRRN3;RNASET2;SUSD1;CYP51A1;POU2F2;SULT2B1;DNAJC1;CDK6;OR2V2;AXL;KIF26B;PAFAH1B3
CEBPB 26923725 Chip-Seq HEMANGIOBLAST Mouse	62/652	0.996431	1	0.74436	0.00266132	TRIM71;SH3GL3;ATP8A2;KDM1A;TUSC3;CPNE4;OLA1;SMC5;HK2;FHAD1;CCND3;PIM1;DLGAP1;SOX6;JAK1;ARL6IP6;NUP214;THOC1;ACSL6;CASK;CBFA2T3;SND1;FOXP1;RUNX1;RAB32;COX7A2L;THAP6;TMEM135;NUP210L;TRIB1;ZFPM1;KCTD15;HIST1H2BN;LEPROT;SLC1A4;ALOX12;GATA2;HDAC9;PHF21A;RAP1GAP;ADD2;SUSD4;KCNN3;ST3GAL1;CSMD1;NDFIP1;SMAD3;AUTS2;GADD45A;POLM;DTNBP1;RANBP9;TBCA;CDC42BPA;ARHGAP26;STK24;KIF26B;NMUR1;PPP1R14D;MDGA1;RNF220;U…
ETV2 25802403 ChIP-Seq MESCs Mouse	101/1000	0.996743	1	0.790607	0.0025792	OTUD5;WDSUB1;CRTC1;TMEM179B;SMC5;CBLB;CWC25;F11R;CCDC91;ALCAM;ZNF608;CREB3L3;PSMD3;FNTB;NRCAM;MFSD2B;MAP2K2;SLC30A3;MITF;TFAM;VDAC2;PRKCQ;UTRN;TRIB1;ZFPM1;HOMEZ;MACF1;PFKFB3;BCYRN1;ANKRD11;SUPT4H1;GATA4;ZBTB4;TTBK1;NEU3;GNG10;RAB11FIP1;TSPAN8;ZNF546;STAP2;RAB11FIP4;PCK2;EGR1;AKIRIN2;CD164;TRAPPC3;OSBPL8;CREBBP;ANKRD27;TNFSF14;ATP8B2;EIF2AK1;STARD10;CORO2A;TMPRSS13;PRDX6;TBXAS1;CDC16;SP5;CNIH2;PTT…
PU.1 20513432 ChIP-Seq MACROPHAGES Mouse	218/2000	0.996826	1	0.853229	0.00271271	CHIC2;EHF;CMAS;ITSN1;IKZF1;ACTB;NDST1;SCAMP4;MYB;DAG1;FDXR;ANKFY1;FAM53A;TBC1D22A;EPHB4;TNS1;ENTPD1;ST6GAL1;DAPK1;DAPK3;NSMCE1;UNC5C;ANK1;BTC;INPP4A;HOXB9;TRIM17;PPA1;TYRO3;TFAM;TRIB1;ATP6V0D2;ATF3;MTMR3;ABCB6;EPAS1;STXBP1;SH2D2A;NPRL3;SUPT4H1;ABCB8;PLA2G6;NUAK2;HIVEP3;SNX9;PCK1;SNX8;SCAI;LYN;GADD45A;MRPL21;FOSL2;EHD1;ABTB2;TBL3;POLA2;CALU;HRC;CPEB4;CDC42SE2;DDR1;AP4E1;MRPS10;FARS2;TUBA1B;FAM102A…
P53 22387025 ChIP-Seq ESCs Mouse	218/2000	0.996826	1	0.853229	0.00271271	USP6NL;NCKAP1;EHF;WDSUB1;EHMT1;LDLRAD3;F11R;EPRS;DCAF6;GPR176;CREB3L1;PTGFRN;HMCN1;KIF21B;TNS1;ARL6IP6;NUP214;ACVR1;CUBN;WDR76;INPP4A;NIF3L1;ARMC3;PRKCQ;ASTN2;ATF3;BLZF1;MACF1;ABCB6;DHX9;AGAP1;FAM171A1;NUAK2;KCNMB2;ALX4;TSPAN5;HIVEP3;ST8SIA6;KCNN3;PLCG1;EDEM3;RABGAP1L;LRRN2;NFATC2;PYCR2;PRDX6;ABTB2;UCK2;NOSTRIN;COL9A1;TMCC2;CDK15;BTG2;PHF20;DENND1A;OLA1;PTPRJ;SMG7;DSTYK;ACTR1B;FAM102A;NCS1;RRP15;…
RUNX1 27457419 Chip-Seq LIVER Mouse	218/2000	0.996826	1	0.853229	0.00271271	USP6NL;NCKAP1;WDSUB1;EHMT1;LDLRAD3;F11R;EPRS;DCAF6;CREB3L1;HMCN1;KIF21B;PDK1;TNS1;ARL6IP6;NUP214;ACVR1;CUBN;WDR76;INPP4A;NIF3L1;ARMC3;TYRO3;PRKCQ;ATF3;BLZF1;PTGES;SDC4;ABCB6;DHX9;STXBP1;AGAP1;FAM171A1;NUAK2;KCNMB2;ALX4;ST8SIA6;PLCG1;RALGDS;EDEM3;RABGAP1L;LRRN2;PYCR2;PRG3;PRDX6;AIF1L;ABTB2;UCK2;ID1;COL9A1;TMCC2;CDK15;ECM1;BTG2;DENND1A;OLA1;PTPRJ;SMG7;DSTYK;FAM102B;ACTR1B;FAM102A;NCS1;QSOX2;RRP15;D…
ESRRB 18555785 ChIP-Seq MESCs Mouse	151/1434	0.996955	1	0.824265	0.00251368	USP6NL;CPNE5;WDSUB1;NDUFA12;GOLT1A;ITSN1;HDAC11;GOLGA4;PIM1;TRIM25;RCC1;PTGFRN;TBC1D22A;TMEM14C;MAGI1;ST6GAL1;PCYT2;CISH;SWAP70;FOXH1;LMO2;ATP11B;ARMC8;SCAMP1;TLE6;KCTD7;BCR;TPST2;COX7A2L;STIM1;MAPKAPK2;PPIF;TFAM;PKP4;VCL;XPR1;ABCB6;GYPC;EPAS1;ABHD2;SDC3;AK2;RHOBTB3;ABCB8;ALOX12;ZBTB4;LTBP1;UQCRH;RAP1GAP;ACAT1;NUAK2;PODXL;PSAP;ST3GAL5;HIVEP3;SNX9;CCDC32;GAS2L1;NDUFV1;ATP6V1C1;FN3K;SPECC1;ATP8B1;C…
PU.1 20176806 ChIP-Seq MACROPHAGES Mouse	217/2000	0.997466	1	0.849315	0.00215525	USP6NL;CYFIP2;EHF;CMAS;ITSN1;AQP9;IKZF1;NDST1;SCAMP4;GPR176;MYB;DAG1;RCC1;FAM53A;HMCN1;EPHB4;CMKLR1;TNS1;ACOT8;NSMCE2;NSMCE1;UNC5C;ANK1;SND1;INPP4A;CLDN3;TRIM17;NUP210L;PRKAR1B;TYRO3;TRIB1;MTMR3;DCUN1D5;STXBP1;SH2D2A;ABCB8;MTMR4;NUAK2;ST3GAL5;HIVEP3;PCK1;AMZ1;SNX8;SCAI;LYN;CRADD;GADD45A;NBEAL2;PRG3;EHD1;ABTB2;TBL3;HNRNPF;CDC16;CALU;CPEB4;CDC42SE2;ECM1;RPLP1;PIGQ;OGG1;CLTC;AP4E1;MRPS10;PTPRJ;FARS2…
ESRRB 18555785 Chip-Seq ESCs Mouse	217/2000	0.997466	1	0.849315	0.00215525	PANK2;EHF;EHMT1;LDLRAD3;F11R;EPRS;DCAF6;GPR176;CREB3L1;CDK5RAP1;PTGFRN;HMCN1;KIF21B;TNS1;ARL6IP6;NUP214;ACVR1;VPS18;CUBN;ACOT8;WDR76;INPP4A;NIF3L1;PRKCQ;ATF3;BLZF1;SDC4;ABCB6;DHX9;STXBP1;AGAP1;NUAK2;ALX4;ST8SIA6;PCK1;EDEM3;RABGAP1L;LRRN2;LRBA;EDEM2;NFATC2;PYCR2;PRDX6;UBAC1;ABTB2;UCK2;SNAI1;NOSTRIN;COL9A1;TMCC2;CDK15;BTG2;PIGT;PHF20;DENND1A;FAF1;AP4E1;OLA1;PTPRJ;SMG7;DSTYK;ACTR1B;FAM102A;NCS1;RRP1…
NMYC 18555785 Chip-Seq ESCs Mouse	217/2000	0.997466	1	0.849315	0.00215525	USP6NL;NCKAP1;EHF;WDSUB1;EHMT1;LDLRAD3;F11R;EPRS;DCAF6;GPR176;CDK5RAP1;HMCN1;KIF21B;PDK1;TNS1;ARL6IP6;NUP214;ACVR1;VPS18;CUBN;WDR76;INPP4A;NIF3L1;ARMC3;TYRO3;PRKCQ;ATF3;BLZF1;ABCB6;DHX9;STXBP1;AGAP1;FAM171A1;NUAK2;ZNHIT6;TSPAN5;ST8SIA6;KCNN3;PLCG1;EDEM3;RABGAP1L;LRRN2;SIAH2;NFATC2;PYCR2;CDC7;PRDX6;UBAC1;ABTB2;UCK2;ID1;SNAI1;NOSTRIN;COL9A1;TMCC2;CDK15;RNF220;BTG2;PIGT;PHF20;AP4E1;OLA1;SMG7;DSTYK;A…
MYC 20876797 ChIP-ChIP MEDULLOBLASTOMA Human	147/1406	0.997495	1	0.81841	0.00205258	WDSUB1;CCNH;NAB2;RORA;ICAM5;TSEN2;LCTL;CDC14A;STK10;CHCHD2;ALCAM;CREB3L1;RPS6KA1;MAP3K7;TBC1D22A;PDE8A;EPHB4;FBXO9;SH3GL1;TLE3;RPS9;FBXW11;DAPK2;THOC1;NPNT;PRKAB1;ANK1;FOXP1;TANC1;SHQ1;RRAGC;CRISPLD2;PRKCQ;ZFPM1;DCUN1D5;ANKRD12;ARHGAP18;GATA4;MRO;ABHD5;KLK2;MCHR1;PHF21A;CYB5R4;ZNF706;CALD1;IRAK2;PODXL;GALR1;ARSK;G3BP2;CDH23;TSPAN5;TBC1D14;RNF170;PDZD8;TFAP2A;TRAPPC3;SMAD4;GADD45A;PDE2A;CDC7;REEP1…
MYCN 19997598 ChIP-ChIP NEUROBLASTOMA Human	17/234	0.997608	1	0.568686	0.00136171	DDR1;SMARCD3;KCNIP2;GSR;PRCC;STK19;KLK2;HCG9;MEA1;PGC;RUNX2;HS2ST1;RPA3;MYO18A;KCNN3;FXYD5;TNS1
AUTS2 25519132 ChIP-Seq 293T-REX Human	100/1000	0.997631	1	0.782779	0.00185657	SH3GL3;CRTC1;ZNF292;ZC3HAV1L;BZW2;TSKU;LIPC;ZMIZ1;CREB3L2;CCDC97;SYNPO;MAP3K7;MAP3K5;SH3GL1;MAP2K2;USP2;LMO2;ALG14;C10ORF55;KCTD7;RAB32;COL4A2;ZSCAN22;PPIF;COL8A2;VDAC2;PRKCQ;SLC27A5;STX1A;CTBP2;GYPC;GPR85;LTBP4;GATA4;ABCB8;TSPAN8;PRKAR2B;ALX4;ZBTB7B;RAB11FIP4;CYP2J2;EGR1;DENND4A;MICAL2;C12ORF73;FBXO34;CNOT10;A2ML1;CORO2A;MCC;TMPRSS13;FER1L6;PRDX6;MRPL21;SSH1;FOSL2;ANLN;TNFSF9;ATM;SDK2;MAP3K12;LR…
CCND1 20090754 ChIP-ChIP RETINA Mouse	233/2137	0.997633	1	0.853474	0.00202289	TMEM41B;ICAM5;EPRS;ACTB;PCMT1;SNRPD2;CREB3L2;CHEK1;FDXR;ANKFY1;DPF3;EPHB4;FBXO9;ARL6IP6;ARRDC4;SCAMP1;HCFC1;RUNX1;LARS2;PPP1R3F;THAP7;DDIT4;CRYZL1;CD2BP2;TRIB1;BLZF1;CDC42SE1;ANAPC13;NUMBL;CDCA3;MYNN;SUPT4H1;XPC;ABCB8;PIK3R2;PLA2G6;TTBK1;ANAPC10;DEDD2;ARSK;GSE1;DPH5;PIP5K1B;ZBTB7B;RREB1;HEXIM1;EGR1;FIS1;JUN;LRBA;GADD45G;ABTB2;MLLT11;MYLPF;EIF5;SNAI1;ID3;HIST1H4H;HBP1;ATM;GSTM5;DDR1;HIP1;PIGT;ELL;…
NANOG 18692474 ChIP-Seq MESCs Mouse	343/3052	0.997653	1	0.879729	0.0020672	USP6NL;EHF;CMAS;TRAF3IP2;ITSN1;AQP9;EHMT1;LDLRAD3;CCNC;MRGPRE;F11R;BACH1;NUDT3;ZFYVE28;NDST1;RABGEF1;LIPH;CREB3L2;ANKFY1;TRIM25;PTGFRN;DIP2B;BTRC;FBXO9;PDK1;ACVR1;VPS18;MEF2C;ENTPD1;ST6GAL1;ARL15;DAPK1;ACTN1;KRT8;ACTN4;CLDN4;CLDN3;ZSCAN22;DDIT4;CRYZL1;TYRO3;ATF3;KCTD15;SLC45A4;MTMR3;CDCA3;SDC4;CTBP2;EPAS1;NEDD4L;ZBTB4;UGCG;EPB41L1;KCNMB2;CSTF1;GSE1;SFN;PLEK2;HIVEP3;RALGDS;RREB1;HEXIM1;PLK3;RABGAP…
AR 25329375 ChIP-Seq VCAP Human	205/1906	0.997922	1	0.841919	0.00175156	EHF;KDELR1;CCNH;CBLB;NUDT3;PCMT1;ZNF609;LIPC;ZNF608;UBASH3B;ANKFY1;DPF3;KIF21B;DIP2B;SOX6;PRKACB;SOX5;ARRDC4;PRKAB1;SND1;COX7A2L;KCNQ1;MAP1B;TRIB1;PTGES;MACF1;HS3ST3A1;FPR3;KALRN;SAMSN1;DEDD2;HSPH1;NUAK2;ZNF706;TSPAN8;ST3GAL5;CEP72;DPH5;ST3GAL1;SPTBN1;S100A11;EGR1;FIS1;FMO9P;JUN;RABGAP1L;LRRN3;CRADD;GADD45A;RDX;PDE2A;PRG2;NFATC2;CDC7;FER1L6;ELL2;PTK2;ADCK1;C7ORF65;HBP1;RNF220;RYR1;C2CD2;OLA1;PTPR…
TCF4 22108803 ChIP-Seq LS180 Human	216/2000	0.997987	1	0.845401	0.00170372	USP6NL;EHF;TES;CPNE5;CALML5;CBLB;TSKU;ZDHHC3;MYB;DIP2B;PDK1;ANKS1B;ACVR1;MEF2C;ST6GAL1;ACOT7;ACSL6;HSPG2;BTC;LARS2;CARHSP1;COX7A2L;KCNQ1;CRYZL1;VDAC2;PRKCQ;ZFPM1;SLC45A4;DHX9;PRDM15;SAMSN1;ADAMTS14;ZNF706;KCNMB2;CEP72;ST8SIA5;ST3GAL1;ZBED5;RREB1;SCAI;EDEM3;ABCA6;DNAH14;NFATC2;ELL2;TH;NOSTRIN;TRMT11;CALM2;SPAG17;FEN1;HIP1;C2CD3;ELL;PHF20;FAF1;ATF7IP2;MRPS10;SHB;AREG;WDR44;MRC2;RSRC1;MED10;TEAD1;CT…
JUN 21703547 ChIP-Seq K562 Human	167/1585	0.99803	1	0.824758	0.00162628	ATP8A2;CPNE5;CRTC1;POGK;MRFAP1;LOXL4;CHCHD2;CCDC91;MYB;DAG1;CAPN2;TBC1D22A;SBF2;RGS9;ZNF169;FBXO9;ARL6IP6;MAP2K3;PDGFRB;C5ORF15;RSAD2;DAPK1;SWAP70;NSMCE2;DAPK3;DYRK1A;THOC1;HPCAL1;UBE2E1;PRKCA;SND1;EEF1A1;TOM1L1;SHQ1;RAB36;RRAGC;COL4A2;MAP1B;TRIB1;ASTN2;ZFPM1;XPR1;VCL;MAD1L1;GNAZ;MACF1;EPAS1;HTRA3;STXBP2;NEDD4L;KALRN;LTBP1;DEDD2;RASGRP3;PODXL;TCTEX1D1;C9;TP53BP2;ZNF425;TXNDC2;ST3GAL1;AMZ1;RHBDL2;…
TCF3 18347094 ChIP-ChIP MESCs Mouse	242/2221	0.998109	1	0.852915	0.00161413	IFITM3;EHF;CMAS;BACH1;TSKU;NUDT3;RPS6KA4;ZFYVE28;NDST1;ALCAM;LIPH;DAG1;TRIM25;DPF3;PTGFRN;DIP2B;SOX6;PRKACB;EPHB4;PDK1;MEF2C;ST6GAL1;ACTN1;FOXH1;KRT8;ACSL6;PRKCA;ACTN4;ANK3;SCAMP1;UNC13D;RUNX1;CLDN4;CLDN3;DDIT4;TMEM79;CRYZL1;TYRO3;COL8A2;ZFPM2;ATF3;SLC45A4;CDC42SE1;HS3ST3A1;CDCA3;SDC4;DHX9;CYB5R4;KCNMB2;GSE1;HIVEP3;ZBTB7B;RREB1;S100A11;ATP6V0A1;PLK3;JUN;RABGAP1L;LRRN2;RDX;MTHFR;ELL2;FOSL2;POU6F1;…
SOX2 18358816 ChIP-ChIP MESCs Mouse	75/785	0.998193	1	0.747878	0.0013528	SLC25A1;PHTF2;DYRK3;CHD9;SMG7;MRPL40;EEF2K;LIPH;GRAP2;SESN2;CDK5RAP1;TRIM25;DPF3;MYBL2;PTGFRN;TNPO1;PDE8A;YWHAG;APOBEC1;USP48;MME;ITPK1;ARNT;AGTRAP;DARS2;CACYBP;PPHLN1;MTSS1;ZDHHC14;SLC9A2;ADAM19;NIF3L1;COL4A2;CRISPLD2;PCCB;BLVRA;PPP1R15B;NUMBL;CDCA3;ABCB6;SLC20A1;PRCC;HMGCR;DLL4;DNAJB1;HIRA;SERTAD2;PIP5K1B;MPZL1;LRRN2;CBX3;RDX;SPRY4;KLHL21;CNOT10;SORBS1;BAIAP2;PLXDC1;EIF1;GADD45G;MLLT11;EHD1;UCK…
NFE2 27457419 Chip-Seq LIVER Mouse	96/972	0.998194	1	0.773115	0.00139767	BTG2;DGKD;GOLT1A;POGK;FHL2;SLC40A1;F11R;AFF3;SMG7;CARF;DCAF6;PIK3C2B;DSTYK;MFSD6;ACTR1B;DUSP10;CAPN2;KIF21B;LRRFIP1;HMCN1;LBR;RRP15;HIBCH;TNS1;DDX59;TBC1D8;SLC39A10;IL19;PTH2R;CACYBP;NAV1;SLC9A2;ARL4C;INPP4A;LMBRD1;NIF3L1;NME7;MAPKAPK2;TMBIM1;PKP1;SGK3;PPP1R12B;ATF3;XPR1;PPP1R15B;PHLPP1;ABCB6;CAB39;STAU2;DHX9;INPP1;AGAP1;FAM117B;NPAS2;TRAK2;VCPIP1;NUAK2;RPS6KC1;HLX;MGAT5;TPR;PLXNA2;SUSD4;SMYD3;MP…
ER 23166858 ChIP-Seq MCF-7 Human	90/920	0.998271	1	0.765762	0.00132521	C2ORF88;AP4E1;ICA1;MSI2;PHTF1;SCPEP1;IMMP2L;DSTYK;DUSP10;OPA1;TRIM25;DPF3;MFSD1;NRCAM;KIF21B;EPHB4;CA14;RNF43;SLC13A3;USP49;NCOA3;NSMCE2;BAZ1A;TEX2;SPTB;MTSS1;CLDN15;CDHR3;TARS2;TRIB1;ZFPM2;CUEDC1;USP15;HM13;KIAA1324L;PVT1;HDC;GPR85;SUPT4H1;ART3;MYL12A;CYP3A7;NEU3;UGCG;RELN;NUAK2;ZDHHC19;RDH12;CUX1;PRKAR2B;ZNF507;RPS6KC1;UCP3;LEO1;HES1;PLCG1;PCK1;SUMO1P1;EDEM3;WWOX;FIS1;RABGAP1L;SMAD4;LRRN3;LRRN2…
SOX9 22984422 ChIP-ChIP TESTIS Rat	2/64	0.998368	1	0.244618	0.000399542	NPFFR1;AKAP4
BMI1 19503595 ChIP-Seq MEFsC Mouse	61/661	0.998402	1	0.722383	0.00115548	DDX49;GOLIM4;ZC3HAV1L;STK19;MRGPRE;SIPA1L3;TTC27;HK2;SPN;FAM122A;LBR;PLEKHG4;MORC3;SLC39A11;KRT8;MUL1;LSR;ATP1B2;ETV3;POU3F2;RAB30;PSRC1;THRAP3;ANTXRL;CAT;RAPGEF2;PKP1;HPD;BLZF1;IL9R;MACF1;TMPRSS5;DHX9;SH2D2A;CAMK2A;AK2;GLRX;ALOX12;GATA2;RAP1GAP;PDE11A;DNAJB6;PSAP;MICALL2;PLEK2;RILP;GALNT6;TNFSF14;LAMB3;POLM;KLHL21;NSG1;UBAC1;DLK1;CDK6;POLR3A;CCDC8;KLF9;NFE2L3;COL9A1;NFKBIB
NANOG 20526341 ChIP-Seq ESCs Human	215/2000	0.998409	1	0.841487	0.00134002	USP6NL;AQP9;LDLRAD3;ACSM4;EPRS;ACTB;NDST1;SAMD14;SYNGAP1;LIPC;ZNF608;RCC1;HMCN1;PRKACB;ZNF169;EPHB4;ACOT7;KRT4;DAPK1;PRKCA;CACNA2D4;PRKAB1;CARHSP1;ZSCAN22;CLDN8;GRWD1;VDAC2;PRKCQ;ZFPM1;NUMBL;ZBTB8A;ABCB6;KLK1;GYPC;GATA4;PIK3R2;NUAK2;CHST11;ERI3;TP53BP2;PLEK2;HIVEP3;SNX9;ZBTB7B;RHBDL2;LHPP;HEXIM1;APOBEC3C;PRELID2;CREBBP;JUN;NDFIP1;DNAH14;GP6;GPN2;NR0B2;CIDEC;POLA2;C6ORF89;TNFSF9;CALM2;RNF220;GSTM5…
ELK1 19687146 ChIP-ChIP HELA Human	89/916	0.998575	1	0.76056	0.00108429	NCKAP1;CHIC2;CCNH;TUSC3;DENND1A;EPRS;PHF6;WDR44;HS2ST1;ADAL;CHCHD2;CDC27;RCC1;PRKACB;MAP3K7;CAP1;ABT1;SLC38A1;PPP1R12A;TPM3;MRPS22;HIST1H2AK;DAPK3;ALG14;VPS13B;MITF;PRKAB1;SND1;WDR76;NIF3L1;ELF2;GRWD1;TBC1D7;EXOC4;CD2BP2;VCL;BLZF1;VAMP3;WDR27;TOMM40;DCUN1D5;RGS14;EPB41;DCTN4;ANKRD11;SUPT4H1;CHRNA9;PIK3R2;HMGCR;DBF4B;MTMR4;NPAS2;UQCRH;PHF21A;C12ORF57;CALD1;BNIP2;PTK2B;IGF2BP3;RREB1;AP1M1;IGBP1;CD1…
MYC 18940864 ChIP-ChIP HL60 Human	70/746	0.99861	1	0.734511	0.00102196	TRIM72;SH3GL3;OGG1;RPLP1;TNFAIP3;BZW2;TSEN2;AFF3;MEA1;CDC14A;LAPTM4B;PTBP1;TNPO2;TBC1D22A;TMEM14C;ABT1;MEF2C;USP48;MAP2K2;ELOVL5;SLC39A11;AHSA1;AGTRAP;CACYBP;GCAT;KIF9;ELF2;TUT1;ASTN2;MTRF1L;FXN;BCAT2;RAI14;STOML2;DDX1;SLC1A5;STRN4;DNAJB1;GALR1;TSPAN7;G3BP2;ALX4;ZNF425;CD58;AMZ1;IL12RB2;LYN;DNAJC19;CBX8;KLHDC3;CDKN2C;CBX5;PRG2;CDC7;BAIAP2;TMCO1;PKIB;UCK2;IBTK;H1F0;DAP;MEIS1;POLR3A;CCDC8;ZNF616;CO…
TP53 20018659 ChIP-ChIP R1E Mouse	112/1122	0.998716	1	0.781384	0.00100428	TRAF3IP2;RORA;ESPN;TSKU;RABGEF1;TUBB6;ALCAM;ZMIZ1;SESN2;DPF3;SLC30A3;LMO2;HPCAL1;POU3F2;RUNX1;CLDN4;CARHSP1;HOXB9;MAPKAPK3;COL4A2;DDIT4;PKP1;ASTN2;ZFPM2;ATF3;DLX1;HS3ST3A1;TMEM63B;SDC4;AK1;GATA4;ABCB8;GATA2;EVPL;ART3;NEU3;PODXL;GALR1;ALX4;GSE1;ZBTB7B;ST3GAL1;WNT3;CBX8;TGFB2;SMAD3;ZBTB16;MICAL3;NFATC2;FBXO34;NSG1;GADD45G;FGFR3;MAP3K12;DDR1;GLP1R;DET1;DYRK3;BTG2;THRB;CHD9;ADRA1D;HOXC12;PITPNC1;ANKR…
SUZ12 18555785 Chip-Seq ESCs Mouse	214/2000	0.998749	1	0.837573	0.0010487	USP6NL;PANK2;EHF;WDSUB1;EHMT1;LDLRAD3;F11R;EPRS;DCAF6;GPR176;CREB3L1;HMCN1;KIF21B;TNS1;ARL6IP6;ACVR1;VPS18;CUBN;WDR76;INPP4A;NIF3L1;ARMC3;TYRO3;PRKCQ;ATF3;BLZF1;DHX9;AGAP1;FAM171A1;NUAK2;TSPAN5;ST8SIA6;PLCG1;RALGDS;EDEM3;RABGAP1L;LRRN2;SIAH2;NFATC2;PYCR2;PRDX6;UBAC1;ABTB2;UCK2;COL9A1;TMCC2;CDK15;BTG2;PHF20;DENND1A;AP4E1;SMG7;QRFP;DSTYK;ACTR1B;FAM102A;MECOM;RSRC1;NCS1;RRP15;DLGAP4;JAK1;GPR35;NCOA6…
CTCF 26484167 Chip-Seq Bcells Mouse	214/2000	0.998749	1	0.837573	0.0010487	IFITM3;LCTL;PDCD2L;NDST1;ALCAM;PSMD3;MYB;CDK5RAP1;CCDC97;RCC1;ABT1;NGDN;FOXH1;UNC13D;BCR;CARHSP1;THAP7;DDIT4;TMEM79;TYRO3;KCTD15;ANAPC16;DHX9;SDC3;STXBP2;FPR3;ABCB8;NUAK2;GSE1;PLCG1;ST3GAL1;S100A11;EGR1;JUN;LRRN3;EIF2AK1;GDF2;IFFO2;PYCR2;UBAC1;GADD45G;ABTB2;MYLPF;TBL3;POLA2;SNAI1;TMCC2;HIST1H4C;XKR6;RYR1;HIP1;NCAN;TECR;CCDC124;AP4E1;MRPS10;STON2;SMG7;LIMD1;CHRDL2;PIGV;N4BP2L2;KHK;LETM2;FAM102B;AD…
MYC 27129775 Chip-Seq CORNEA Mouse	214/2000	0.998749	1	0.837573	0.0010487	EHF;TRAF3IP2;MAML2;AQP9;RINL;UBASH3B;PSMD3;EPHB4;PDK1;ST6GAL1;HPCAL1;CACNA2D4;LARS2;CLDN4;CLDN3;HOXB9;RRAGC;ATF3;KCTD15;PTGES;CDC42SE1;ANAPC16;EPAS1;ZBTB4;FAM171A1;PTDSS2;HSPH1;GALR1;CEP72;PIP5K1B;HIVEP3;ZBTB7B;PPARGC1B;EDEM3;LYN;GTF2A1L;EGR1;CREBBP;JUN;LRBA;STARD10;PRG2;UBAC1;FOSL2;MYLPF;ADCK1;ID1;NDUFAF2;SNAI1;COL9A1;SFXN1;COL9A3;TRMT11;CDK15;HBS1L;OGG1;PYGL;SMG7;MED15;MRC2;MECOM;ADAMTSL4;TMSB4…
BCL6 27268052 Chip-Seq Bcells Human	214/2000	0.998749	1	0.837573	0.0010487	ITSN1;ICAM5;ADARB1;ACTB;PDCD2L;ZNF609;CREB3L1;ZXDC;FDXR;FBXO6;FAM53A;SYNPO;KRT2;FOXH1;HPCAL1;ANK1;UNC13D;CARHSP1;PPA1;THAP7;ZFPM1;STX1A;SLC45A4;NUMBL;SDC4;ABCB8;MYL12A;UGCG;RAB11FIP1;ZNF706;ATP6V0A2;DPH5;KCNN3;ST3GAL1;RALGDS;AMZ1;ST3GAL2;SPTBN1;ST3GAL3;APOBEC3C;IQSEC1;NR0B2;FOSL2;POLA2;C7ORF65;C6ORF89;ID1;CALU;PSMG4;DCP1A;HIST1H4C;CALM2;RNF220;GSTM5;MRPS10;PTPRJ;AP2A1;PHF6;MLN;C12ORF43;LETM2;MECP…
KLF4 25985364 ChIP-Seq ATHEROSCLEROSIS LESION Mouse	122/1211	0.998779	1	0.788596	0.000963075	CPNE5;CCNH;STK19;SMC5;ACSM4;DCAF6;SYDE2;LAPTM4B;DOCK11;LIPC;CDC27;SLC39A8;HMCN1;TBC1D22A;NSF;DAPK2;FOXH1;LMO2;UBE2E1;TTC7B;ACSL6;CASK;FRMD4A;WDR76;BTC;RRAGC;MPPE1;KCTD15;EMID1;MAD1L1;MACF1;AASDH;EPAS1;SLC1A4;LTBP1;PHF21A;FAM171A1;IRAK2;GALR1;RNF217;SMYD3;KCNN3;PPARGC1B;ST3GAL3;ATP6V0A1;DNAJC19;DENND4A;UROS;SIAH2;MTHFR;CDC7;NSG1;IFFO1;CIDEC;AIF1L;STK25;MKRN1;GSTM5;PHF19;KCNK5;DDR1;TINAGL1;FAF1;ICA…
NR0B1 18358816 ChIP-ChIP MESCs Mouse	177/1691	0.998953	1	0.819349	0.000858196	CMAS;NDUFA12;MSI2;BZW2;ACTB;ZFYVE28;NDST1;STK11;CDH1;LIPH;SESN2;CDK5RAP1;PIM1;TRIM25;FBXO6;PTGFRN;EPHB4;PDK1;TMEM14C;MAP2K3;MAGI1;PDGFRB;TLE3;SLC30A3;ARL15;FOXH1;SARS;ATP11B;TLE6;GCAT;ADAM19;SLC9A2;RAB30;TMEM135;KATNAL1;COL4A2;CRISPLD2;PPP1R3B;DDIT4;MAPKAPK2;PPIF;UTRN;VCL;NUMBL;CDCA3;CTBP2;KLK1;AK1;MYNN;ABCB8;FOXO1;DEDD2;SOCS2;ARHGAP22;PTDSS2;PSAP;GSE1;HIVEP3;RREB1;HEXIM1;PLK3;CD164;TRAP1;SLC37A2…
YY1 22570637 ChIP-Seq MALME-3M Human	103/1049	0.998988	1	0.768601	0.000777945	PHLDB1;STK19;BEST4;SYNGAP1;ZMIZ1;RCC1;SLC39A3;VPS18;ACOT7;DAPK1;KRT2;DAPK3;FAM118A;UNC13D;EEF1A1;ACE2;NIF3L1;GRWD1;TMEM79;CD2BP2;AAGAB;MACF1;TMEM63B;SDC4;AK1;FPR3;GATA2;RAP1GAP;SPTA1;C1ORF105;FAM83F;ZNF428;HIVEP3;ZNF546;ZBTB7B;PCK1;SLC38A5;APOBEC3C;TRAP1;TOR1A;HSPA4;DNAH14;MICAL3;PTK2;CIDEC;EHD1;RNF220;YWHAE;SLC48A1;BMP10;SH2D4A;SNAP23;LETM2;EEF2K;LBH;ZMYM4;STBD1;MUC12;PHACTR2;ZNF800;DLGAP1;POLL;…
POU5F1 18347094 ChIP-ChIP MESCs Mouse	226/2109	0.998989	1	0.838824	0.000848267	IFITM3;EHF;CPNE5;TRAF3IP2;ITSN1;CCNC;BACH1;NUDT3;SCAMP4;LIPH;DAG1;DPF3;SOX6;EPHB4;MEF2C;ENTPD1;ACOT7;KRT4;ACTN1;FOXH1;ACSL6;PRKCA;ANK3;SCAMP1;RUNX2;CLDN4;CLDN3;PPA1;DDIT4;CRYZL1;TYRO3;COL8A2;PRKCQ;ATF3;SLC45A4;CDC42SE1;MYNN;NEDD4L;EPB41L1;KCNMB2;GSE1;HIVEP3;PPARGC1B;RAB11FIP4;HEXIM1;LYN;JUN;RABGAP1L;LRRN2;MTHFR;ELL2;POU6F1;GADD45G;MLLT11;UCK2;ID1;SNAI1;ID3;SFXN1;HBP1;DET1;HBS1L;ELL;CITED4;CLTC;HO…
CRX 20693478 ChIP-Seq RETINA Mouse	213/2000	0.999021	1	0.833659	0.000816664	CYFIP2;NPFFR1;TRAF3IP2;IKZF1;ADARB1;F11R;EPRS;DCAF6;MYB;ANKFY1;HMCN1;KIF21B;ANKS1B;TNS1;ANK3;BCR;INPP4A;NIF3L1;PPA1;DDIT4;TFAM;ATF3;BLZF1;ANAPC16;ABCB6;DHX9;AGAP1;ADAMTS14;NUAK2;TSPAN8;CHST11;RNF217;RAB11FIP4;ATP6V0A1;EDEM3;RABGAP1L;CRADD;LRRN2;PYCR2;PRDX6;NET1;PKIB;UCK2;COL9A1;TMCC2;TRMT11;CDK15;CPEB4;CDC42SE2;HBS1L;BTG2;SMG7;MRC2;DSTYK;ACTR1B;TRIM7;ANXA6;RRP15;SREBF1;GPR35;SLC2A12;SLC39A11;SLC3…
P63 20808887 ChIP-Seq KERATINOCYTES Human	213/2000	0.999021	1	0.833659	0.000816664	HDAC11;PPP2R2A;ZNF846;FDXR;DIP2B;VPS18;NGDN;FOXH1;NSMCE1;ACSL6;PRKAB1;GRWD1;TMEM79;KCNQ4;ZFPM1;STX1A;SLC45A4;ZBTB8A;MTMR3;KLK1;CLCNKB;NEDD4L;XPC;FPR3;PIK3R2;GATA2;NUAK2;CHST11;GALR1;ATP6V0A2;ST8SIA5;HIVEP3;KCNN3;TP53BP1;RALGDS;AMZ1;ZBED5;PPARGC1B;S100A11;ST3GAL3;ATP6V0A1;JUN;CRADD;IQSEC2;ABCA6;STARD10;RAB27A;NFATC2;ELL2;CIDEC;EHD1;ABTB2;MYLPF;TH;NOSTRIN;PSMG4;TNFSF9;TMCC2;GSTM5;SFTA2;DDR1;ECM1;C2…
SOX3 22085726 ChIP-Seq MUSCLE Mouse	213/2000	0.999021	1	0.833659	0.000816664	TES;CMAS;CPNE5;WIPF3;SMC5;ACSM4;ZFYVE28;FAM122A;CREB3L3;ZMIZ1;ZXDC;TNFSF10;DIP2B;SYNPO;PDK1;NUP214;MEF2C;NSMCE2;ARMC8;ANK3;HCFC1;RUNX1;BCR;CLDN4;COX7A2L;ZSCAN22;GRWD1;STX1A;RNF121;ANAPC13;SDC4;DCUN1D5;SH2D2A;IQGAP2;TTBK1;PTDSS2;GNG10;HSPH1;ZNHIT6;AMZ1;LYN;LRRN3;IQSEC1;GADD45A;GP6;IFFO1;EIF1;EHD1;MLLT11;MYLPF;EIF5;CDC16;ID1;CALU;CDC42SE2;DET1;ELL;C2CD2;DENND1A;QPRT;CLTC;AP4E1;SIPA1L3;AREG;PIGV;IL1…
PBX 27287812 Chip-Seq EMBYONIC-LIMB Mouse	213/2000	0.999021	1	0.833659	0.000816664	CYFIP2;HDAC11;NDST1;RINL;CREB3L2;CDK5RAP1;FDXR;TRIM25;DPF3;PTGFRN;KIF21B;MFSD2B;SYNPO;CMKLR1;SOX5;CUBN;MEF2C;DAPK1;NGDN;CACNA2D4;ANK3;UNC13D;RUNX2;RUNX1;BTC;INPP4A;PPP1R3F;CRISPLD2;PPP1R3B;KCNQ4;STX1A;PTGES;ANAPC13;NEDD4L;ABCB8;KALRN;RDH12;LRRN3;MICAL2;NR0B2;PTK2;NET1;ABTB2;SNAI1;COL9A1;COL9A3;HBP1;DDR1;TINAGL1;PHF20;SLC44A2;OGG1;AP2A1;SHB;PCSK6;QRFP;ANKRD9;ACTR1B;MECOM;STBD1;TMSB4X;NCS1;ANXA6;TN…
FOXP3 17237761 ChIP-ChIP TREG Mouse	18/257	0.999028	1	0.54825	0.000532907	CD53;UBE2H;SMAD3;RHOH;ETV3;ABTB2;LATS2;STK24;RASA3;MGAT5;UST;TLK1;SNX9;PLCG1;CD69;TRIB1;PDE7A;JAK1
ZFP281 18757296 ChIP-ChIP E14 Mouse	213/2004	0.999129	1	0.831996	0.000724841	CPNE5;HDAC11;F11R;ACTB;UBE2L3;LSM11;OPHN1;RPS6KA1;DAG1;TRIM25;CCDC97;BTRC;EPHB4;FOXH1;CLDN4;CLDN3;PPP1R3B;DDIT4;ZFPM2;STX1A;CDC42SE1;NUMBL;TMEM63B;SDC4;GYPC;STXBP2;GATA2;MTMR4;GSE1;SFN;ZBTB7B;RALGDS;RREB1;ST3GAL2;EGR1;PLK3;JUN;LRRN2;STARD10;EIF1;GADD45G;ABTB2;MLLT11;MYLPF;UCK2;EIF5;SNAI1;NOSTRIN;FXYD7;ID3;SFXN1;HBP1;CALM2;RYR1;PIGT;QPRT;CLTC;HOXC12;MRC2;ACTR1B;CTSL;ANXA6;SH3BGRL3;DLGAP4;CTSB;CD52…
FLI1 20887958 ChIP-Seq HPC-7 Mouse	216/2030	0.999143	1	0.832908	0.000714303	TES;CMAS;CCNC;ICAM5;BACH1;ACTB;DCAF6;SCAMP4;BTRC;TNS1;SOX5;NUP214;ACTN1;NGDN;DAPK3;KRT8;ACTN4;WDR76;THAP6;ORAI2;TARS2;ZFPM1;STX1A;RNF121;CDC42SE1;ANAPC13;ZBTB8A;CDCA3;STXBP2;MYNN;SUPT4H1;MTMR4;EVPL;CYB5R4;CHST11;ZNHIT6;CSTF1;PLCG1;ATP6V0A1;EDEM3;LYN;CDT1;JUN;TNFSF14;GPN2;MRPL21;SNHG3;EHD1;MLLT11;MYLPF;GP9;HNRNPF;TREML2;CDC16;CALU;PSMG4;ID3;HIST1H4H;FXYD5;DCP1A;INTS9;HIST1H4C;CDK15;C2CD3;RPLP1;TEC…
AR 20517297 ChIP-Seq VCAP Human	218/2047	0.999144	1	0.833638	0.000714232	EHF;CALML5;TRAF3IP2;KDELR1;C2ORF88;F11R;NIPAL2;FBXO6;MFSD2B;SOX6;PDK1;ACOT7;RSAD2;NGDN;HPCAL1;LARS2;RRAGC;SNHG11;PPP1R3B;KCNQ1;CRYZL1;TRIB1;HPD;ZBTB8A;BCYRN1;KLK2;PLA2G6;IQGAP2;SAMSN1;MYL12A;C12ORF57;NUAK2;CHST11;GALR1;TP53BP2;ST8SIA5;DPH5;PCK1;ST3GAL1;ZBED5;RREB1;S100A11;SCAI;RABGAP1L;STARD10;RAB27A;NFATC2;PRG3;ELL2;PTK2;EIF1;GADD45G;NET1;PKIB;POLA2;TF;TCN1;NDUFAF2;PSMG4;TMCC2;CPEB4;SLC44A2;C2CD…
SOX2 18555785 ChIP-Seq MESCs Mouse	42/497	0.999167	1	0.661503	0.000551182	SLC25A1;AGPAT5;PHTF2;PFKFB3;SLC5A11;CCNC;ZBTB44;SLC1A5;HMGB1;HDAC9;AURKB;DLL4;GRAP2;LEO1;ABL1;SLC39A8;TOP3B;RPS9;DMTN;TOR1A;MME;GADD45A;THOC1;SLC39A10;DARS2;CNOT10;GADD45G;CLIP3;CLDN4;UCK2;TMEM135;GSTA4;COL4A2;MKRN1;CENPL;RNF182;SCGB3A1;PRKCQ;SFXN1;HBP1;LGR4;ZSCAN2
EBNA2 21746931 ChIP-Seq IB4-LCL Human	153/1492	0.99918	1	0.802716	0.00065854	IFITM3;PHLDB1;CD82;KDELR1;ZNF292;ICAM5;TMEM141;MYLK3;STK11;PRKACG;CHP2;FAM53A;SYNPO;ZNF444;MAP3K5;VPS18;SLC30A3;EGOT;UBE2E1;KCNK17;ATG14;SND1;NIF3L1;CARHSP1;GRWD1;ORAI2;AAGAB;TRIB1;RNF121;L3MBTL1;HOMEZ;PXN;AK2;PIK3R2;IQGAP2;KALRN;MYL12A;ITPRIPL2;RDH12;ZNF706;IRAK2;GRK6;DPH3;ABL1;CDH23;ST3GAL5;HIVEP3;ZNF546;KCNN3;AMZ1;ST3GAL1;PPARGC1B;ST3GAL2;AP1M1;LRRC37A3;OSBPL8;JUN;TGFB2;TNFSF14;AUTS2;FBXO34;KL…
KLF4 18358816 ChIP-ChIP MESCs Mouse	177/1700	0.999212	1	0.815011	0.000642887	PHLDB1;TMEM41B;CD82;ESPN;ACTB;ZFYVE28;PCMT1;KIF5A;PIM1;CAPN2;TRIM25;RCC1;PTGFRN;PDE8A;PSPH;PDK1;SH3GL1;ABT1;ACOT8;ACOT7;CISH;ARL15;ACTN1;THOC1;KRT8;SLC30A1;TLE6;HCFC1;ADAM19;EEF1A1;NIF3L1;CLDN4;CARHSP1;KATNAL1;PRKAR1B;MAPKAPK3;COL4A2;MSH5;CRYZL1;ATF3;MAD1L1;ANAPC13;LRRC59;KLK1;SHC1;STXBP2;AK1;ABCB8;SLC1A4;PLA2G6;KRBA1;CORO1C;SOCS2;ARHGAP22;VCPIP1;EPB41L1;TPR;SFN;PLEK2;PCK2;AP1M1;HEXIM1;EGR1;KLHDC…
KDM6A 18722178 ChIP-ChIP U937 AND SAOS2 Human	40/479	0.999217	1	0.653678	0.000511932	HBS1L;DCTN5;DDX49;DDX46;GOSR2;DCTN4;MYNN;HMGB2;STK19;DDX41;MTMR4;HDAC6;CRYZ;PSMB7;GOLGA4;RECQL5;SNRPD2;UROD;TPR;CHEK1;NT5DC3;MFN2;RCC1;EIF2B1;MAP3K7;ATP6V1C1;ABT1;RBM15;UROS;PPHLN1;GTF2H3;COPZ1;TM9SF2;LARS2;HOXB9;SYF2;POLR1A;TMEM79;DNAJC9;ACO2
E2F1 17053090 ChIP-ChIP MCF-7 Human	180/1726	0.999218	1	0.816339	0.000638603	OTUD5;PHLDB1;CRTC3;MAML2;NAB2;AQP9;RORA;MSI2;C14ORF93;DOCK11;FBL;SAMD14;ZNF609;LIPC;GNPTAB;ZNF83;GRAP2;CDC27;PSMD3;KIF5A;CHEK1;FDXR;ANKFY1;DPF3;SBF2;RGS9;TGM3;TGM2;SH3GL1;SOX5;RNF43;SLC38A1;WNT5B;LMO2;CASK;TEX2;PRKAB1;TANC2;RUNX1;BCR;BSCL2;RAB30;KATNAL1;COL4A2;CLDN8;GRWD1;CRYZL1;BTK;TIMELESS;MPPE1;OSBP2;RNF121;CDCA3;SDC4;NDUFB11;ABHD2;ANKRD11;PRDM15;SUPT4H1;LTBP4;NEDD4L;ALOX12;PIK3R2;MTMR4;PHF21A…
KLF4 18555785 Chip-Seq ESCs Mouse	212/2000	0.999238	1	0.829746	0.000632899	USP6NL;NCKAP1;EHF;EHMT1;LDLRAD3;F11R;EPRS;DCAF6;GPR176;CDK5RAP1;HMCN1;KIF21B;PRKACB;TNS1;NUP214;ACVR1;CUBN;INPP4A;NIF3L1;ARMC3;TYRO3;TARS2;PRKCQ;ATF3;BLZF1;PTGES;DHX9;STXBP1;AGAP1;NUAK2;ALX4;ST8SIA6;PLCG1;PCK1;EDEM3;RABGAP1L;LRRN2;LRBA;NFATC2;PYCR2;PRDX6;UBAC1;AIF1L;ABTB2;UCK2;SNAI1;COL9A1;TMCC2;CDK15;BTG2;DENND1A;AP4E1;OLA1;SMG7;DSTYK;ACTR1B;FAM102A;ZMYM4;NCS1;QSOX2;RRP15;DLGAP4;GPR35;NCOA6;NCOA…
P300 18555785 Chip-Seq ESCs Mouse	212/2000	0.999238	1	0.829746	0.000632899	USP6NL;NCKAP1;EHF;EHMT1;LDLRAD3;F11R;EPRS;DCAF6;GPR176;PTGFRN;HMCN1;KIF21B;PDK1;TNS1;ACVR1;CUBN;WDR76;INPP4A;NIF3L1;ARMC3;TYRO3;PRKCQ;ATF3;BLZF1;DHX9;AGAP1;FAM171A1;NUAK2;ZNHIT6;ALX4;ST8SIA6;PLCG1;EDEM3;RABGAP1L;LRRN2;NFATC2;PYCR2;PRDX6;AIF1L;ABTB2;UCK2;SNAI1;COL9A1;TMCC2;CDK15;BTG2;PHF20;DENND1A;AP4E1;OLA1;SMG7;DSTYK;FAM102B;ACTR1B;FAM102A;MECOM;NCS1;RRP15;MME;GPR35;NCOA6;NCOA3;SLC39A10;IL19;CAC…
VDR 23849224 ChIP-Seq CD4+ Human	239/2231	0.999284	1	0.838566	0.000600563	NCKAP1;CHIC2;CCNC;EPRS;UBE2L3;DCAF6;FAM122A;RABGEF1;GOLGA4;CDC27;ZNF846;TNFSF10;CDK5RAP1;CCDC97;BTRC;ARL6IP6;ABT1;SCAMP1;HCFC1;SNHG11;THAP7;PRR19;GRWD1;VDAC2;TARS2;MPPE1;BLZF1;CDCA3;AASDH;SH2D2A;SUPT4H1;ABCB8;PIK3R2;ANAPC10;MYL12A;HSPH1;DPH3;CSTF1;PLEK2;DNAJC25-GNG10;TP53BP1;ZBED5;SNX8;ATP6V1C1;PLK3;JUN;CRADD;TRIP4;MLLT11;TBL3;WDR60;C6ORF89;CDC16;CALU;TRMT11;DCP1A;HIST1H4C;CALM2;CPEB4;DET1;HBS1L;…
NKX2-5 21415370 ChIP-Seq HL-1 Mouse	154/1507	0.999338	1	0.79992	0.000530001	TMEM41B;CBLB;ICAM5;BZW2;SYDE2;CCDC91;KIF5A;CREB3L2;CDK5RAP1;CCDC97;HMCN1;BAHCC1;TMOD1;ENTPD1;CISH;TPM3;FRMD4A;ACTN4;ARMC8;HSPG2;FOXP1;RAB30;COX7A2L;CRISPLD2;STIM2;DDIT4;MAPKAPK2;UTRN;TRIB1;VCL;RNF121;NUP205;SEMA7A;ANKRD11;MYNN;ARHGAP18;ABCB8;UQCRH;ART3;NUAK2;TPR;PACSIN2;ATP6V0A2;TBC1D14;PLEK2;MYH10;TRAP1;CREBBP;UBE2H;SDF2L1;ANKRD27;SLC37A1;POU2F1;CCDC12;SIAH2;IDH1;MICAL3;MICAL2;MCC;NR0B2;PTK2;FOS…
IRF8 22096565 ChIP-ChIP GC-B Mouse	71/772	0.999347	1	0.719913	0.000470318	USP6NL;BCAR3;SLC25A1;ITGB1;SECTM1;PTPRJ;ADAR;HMGB1;SMG7;CARF;ACTB;FARS2;HK1;CCRL2;TNFSF10;ANKFY1;TRIM25;YWHAG;CD53;CAP1;CD52;MEF2C;DNMT3A;SLC39A10;ARNT;ARMC8;TRAF1;TNFRSF1B;SYN3;ARID1A;ZFX;ZDHHC17;BTC;NIF3L1;TRIM17;BTK;ERP29;GEMIN7;MAD1L1;PPP1R15B;GNAZ;SNX30;LTBP1;AURKB;RHOBTB1;MRPL55;POLD4;DNAJB6;MGAT5;ARSK;PSAP;RPS3;ATP6V0A1;CD164;SLC37A2;RABGAP1L;TRIM41;CDKN2C;POU2F1;STAT1;NDE1;PRDX6;PTK2;YIF1…
PCGF2 27294783 Chip-Seq ESCs Mouse	43/512	0.999382	1	0.657412	0.000406487	PHLPP1;DGKD;CAB39;STAU2;INPP1;FHL2;SLC40A1;AGAP1;AFF3;CARF;FAM117B;NPAS2;TRAK2;VCPIP1;MFSD6;ACTR1B;MGAT5;LRRFIP1;HIBCH;TNS1;FARP2;STAT1;IDH1;RHBDD1;TBC1D8;SLC39A10;PTH2R;SLC9A2;ARL4C;INPP4A;NIF3L1;LMBRD1;PIKFYVE;TTLL4;STK25;GSTA3;STK17B;TMBIM1;COL9A1;SGK3;NMUR1;PPIL3;CDK15
PPARG 23326641 ChIP-Seq C3H10T1-2 Mouse	78/838	0.999408	1	0.728601	0.000431143	SYS1;WDSUB1;CRTC1;CHD9;SNAP23;EHMT1;NR3C1;CARF;ACTB;PCMT1;TUBA1B;LSM11;CCDC91;OPA1;ZXDC;MFSD1;ARL5A;TEAD1;DLGAP4;FBXO9;NDEL1;MORC3;PPP1R12A;FBXW11;RBM18;THOC1;SLC39A10;SARS;CACYBP;ACTN4;TEX2;ARID1A;SUPT3H;RUNX2;RAB32;CCNY;STIM2;DDIT4;PCCB;TBC1D7;MRRF;MCPH1;DCTN5;STX16;WBP2;PKMYT1;ANAPC10;PSMB2;IRAK2;DPH3;CSTF1;SMYD3;ZC3H14;BRAP;RANBP2;WWOX;TRAP1;CDT1;RANBP1;SMAD4;CBX5;IMMT;MRPL21;PTK2;EIF1;VEGFA;…
P68 20966046 ChIP-Seq HELA Human	211/2000	0.999409	1	0.825832	0.00048819	TMEM41B;ACTB;SCAMP4;PCMT1;ZNF609;VSTM1;RCC1;FBXO6;FAM53A;VPS18;KRT2;FOXH1;UNC13D;HCFC1;TYRO3;KCNQ4;ZFPM1;STX1A;MACF1;ZBTB8A;CLCNKB;PIK3R2;MYL12A;NEU3;PTDSS2;NUAK2;ZNF706;CEP72;KCNN3;ZBTB7B;RALGDS;SNX8;S100A11;ST3GAL3;ATP6V0A1;EGR1;PYCR2;IFFO1;CIDEC;UBAC1;AIF1L;NET1;EHD1;POLA2;UCK2;ID3;HIST1H4H;COL9A3;RNF220;C2CD3;ELL;C2CD2;NCAN;PIGQ;CLTA;RSF1;AP2A1;PRPF19;PHF6;PIGV;MLN;LETM2;MECP2;DSTYK;FAM102A;O…
EZH2 27294783 Chip-Seq ESCs Mouse	211/2000	0.999409	1	0.825832	0.00048819	CPNE5;WIPF3;ICAM5;IKZF1;RPS6KA4;SAMD14;ALCAM;ZMIZ1;NIPAL2;CREB3L1;MYB;DPF3;HIST3H2BA;SYNPO;SOX6;MEF2C;ST6GAL1;NHLRC4;HPCAL1;UNC5C;PRKCA;SCAMP1;ANK1;BCR;HOXB9;TRIM17;GRWD1;DDIT4;COL8A2;KCNQ4;PRKCQ;ASTN2;ZFPM2;ZFPM1;ATF3;KCTD15;EPAS1;HPN;GATA4;GATA2;EVPL;CDKN2AIP;CHST11;PRKAR2B;RNF217;ALX4;TSPAN5;ST8SIA5;PLEK2;STXBP6;PCK1;ST3GAL1;PPARGC1B;RAB11FIP4;JUN;IQSEC1;NFATC2;FOSL2;POU6F1;GADD45G;ABTB2;PKIB;…
SOX2 18555785 Chip-Seq ESCs Mouse	210/2000	0.999544	1	0.821918	0.000374887	NCKAP1;EHF;WDSUB1;EHMT1;LDLRAD3;F11R;EPRS;DCAF6;GPR176;CDK5RAP1;PTGFRN;HMCN1;KIF21B;EPHB4;PDK1;TNS1;NUP214;CUBN;WDR76;INPP4A;NIF3L1;ARMC3;TYRO3;PRKCQ;ATF3;BLZF1;DHX9;AGAP1;FAM171A1;NUAK2;ZNHIT6;ST8SIA6;PLCG1;EDEM3;JUN;RABGAP1L;LRRN2;NFATC2;PYCR2;PRDX6;ABTB2;UCK2;ID1;SNAI1;NOSTRIN;COL9A1;TMCC2;CDK15;BTG2;PHF20;DENND1A;AP4E1;OLA1;PTPRJ;SMG7;DSTYK;ACTR1B;FAM102A;NCS1;QSOX2;RRP15;DLGAP4;GPR35;NCOA6;N…
ZFX 18555785 Chip-Seq ESCs Mouse	210/2000	0.999544	1	0.821918	0.000374887	USP6NL;EHF;WDSUB1;EHMT1;LDLRAD3;F11R;EPRS;DCAF6;GPR176;RPS6KA1;TNFSF10;CDK5RAP1;PTGFRN;HMCN1;KIF21B;TNS1;NUP214;ACVR1;CUBN;WDR76;INPP4A;NIF3L1;ARMC3;TYRO3;PRKCQ;ATF3;BLZF1;SDC4;DHX9;AGAP1;FAM171A1;GNG10;NUAK2;ST8SIA6;PLCG1;EDEM3;RABGAP1L;LRRN2;NFATC2;PYCR2;PRDX6;UBAC1;ABTB2;UCK2;ID1;SNAI1;COL9A1;TMCC2;CDK15;SPAG17;BTG2;PIGT;PHF20;DENND1A;OLA1;SMG7;DSTYK;ACTR1B;FAM102A;NCS1;QSOX2;RRP15;DLGAP4;GPR3…
OCT4 21477851 ChIP-Seq ESCs Mouse	210/2000	0.999544	1	0.821918	0.000374887	CYFIP2;NPFFR1;TRAF3IP2;IKZF1;ADARB1;F11R;EPRS;DCAF6;LSM11;MYB;DPF3;HMCN1;KIF21B;ANKS1B;TNS1;ANK3;BCR;INPP4A;NIF3L1;DDIT4;TFAM;ATF3;HS3ST3A1;ANAPC16;ABCB6;DHX9;AGAP1;ADAMTS14;NUAK2;TSPAN8;CHST11;PRKAR2B;RNF217;EDEM3;RABGAP1L;CRADD;LRRN2;PYCR2;PRDX6;PKIB;UCK2;COL9A1;TMCC2;TRMT11;CDK15;CPEB4;CDC42SE2;HBS1L;BTG2;SMG7;DSTYK;ACTR1B;RRP15;SREBF1;GPR35;SLC2A12;SLC39A10;IL19;CACYBP;PTH2R;SYN3;NME7;CNKSR3;…
SOX6 21985497 ChIP-Seq MYOTUBES Mouse	210/2000	0.999544	1	0.821918	0.000374887	CYFIP2;NPFFR1;TRAF3IP2;ADARB1;F11R;EPRS;DCAF6;PCMT1;CREB3L3;BSG;MYB;ANKFY1;HMCN1;KIF21B;ANKS1B;TNS1;ACSL6;ANK3;BCR;INPP4A;NIF3L1;PPA1;DDIT4;TFAM;ATF3;BLZF1;ANAPC16;ABCB6;DHX9;AGAP1;ADAMTS14;NUAK2;TSPAN8;CHST11;RNF217;EDEM3;RABGAP1L;CRADD;LRRN2;PYCR2;PRDX6;PKIB;UCK2;COL9A1;HBP1;TMCC2;TRMT11;CDK15;CDC42SE2;HBS1L;BTG2;SMG7;DSTYK;ACTR1B;RRP15;SREBF1;GPR35;SLC2A12;SLC39A10;IL19;CACYBP;PTH2R;BAZ1A;ZDHH…
SALL4 18804426 ChIP-ChIP MESCs Mouse	102/1062	0.999575	1	0.751822	0.000319925	IFITM3;PHLDB1;CMAS;NAB2;NUDT3;RABGEF1;CDH1;LIPH;CREB3L1;SESN2;DAG1;TRIM25;PDE8A;EPHB4;PDK1;ABT1;ACOT7;ZBTB38;ANK3;TANC1;CLDN4;PRKCQ;GEMIN7;RAI14;CDC42SE1;SDC4;RHOBTB3;ABHD5;CORO1C;SOCS2;EPB41L1;KCNMB2;GSE1;HIVEP3;PLCG1;WNT4;UBE2H;POU2F1;LRRN2;HOMER2;RDX;ASPSCR1;GRIN2D;REEP1;ANLN;UCK2;EIF5;TBXAS1;CALU;SCGB3A1;SFXN1;NFE2L2;BCAR3;ITGB1;PHTF2;DYRK3;TNFAIP8;CHD9;DOCK8;CLTC;HOXC12;HK2;HS2ST1;PTBP1;KIF1…
TFAP2A 17053090 ChIP-ChIP MCF-7 Human	198/1904	0.999629	1	0.814024	0.000301686	PANK2;CMAS;ITSN1;AQP9;SAMD14;ZNF609;LIPC;CDC27;PSMD3;ANKFY1;DPF3;SOX6;CMKLR1;SOX5;ARRDC4;VPS18;KRT3;DAPK2;DAPK3;KRT8;CACNA2D4;PRKAB1;UNC13D;RUNX1;BCR;KCNQ1;GRWD1;BTK;CD2BP2;RNF121;NUMBL;CDCA3;SDC4;NEDD4L;PIK3R2;KLK2;MTMR4;WDR66;PTDSS2;EPB41L1;ALX4;TP53BP1;PLCG1;ST3GAL2;YES1;IQSEC2;ABCA6;MICAL3;PRG2;NFATC2;MICAL2;POU6F1;ABTB2;SNAI1;RYR1;DET1;HOXC12;PCSK6;CHRDL2;IL18BP;WDR44;RNF157;MRC2;TSC22D3;SLC…
CEBPB 24764292 ChIP-Seq MC3T3 Mouse	209/2000	0.99965	1	0.818004	0.000286684	TRAF3IP2;ITSN1;HDAC11;BACH1;ACTB;FAM122A;CCDC91;SNRPD2;BSG;DAG1;FDXR;FBXO6;TBC1D22A;ABT1;ARL15;ANK3;UNC13D;CCNY;DDIT4;CD2BP2;GCDH;DCUN1D5;ABCB6;GYPC;HPN;SUPT4H1;AGAP1;CDKN2AIP;UGCG;ADAMTS14;PRKAR2B;RNF217;DPH3;SNX9;SNX8;PPARGC1B;RBM10;S100A11;HEXIM1;EGR1;TRAP1;JUN;NDFIP1;CRADD;GADD45A;RAB27A;PYCR2;GPN2;IFFO1;PTK2;POU6F1;EIF1;GADD45G;ABTB2;SNAI1;ID3;INTS9;GSTM5;CDC42SE2;ECM1;BTG2;ELL;OGG1;CCDC124;…
P300 19829295 ChIP-Seq ESCs Human	209/2000	0.99965	1	0.818004	0.000286684	NCKAP1;NPFFR1;WDSUB1;CCNH;ZNF292;WIPF3;LDLRAD3;SMC5;CBLB;GOLGA4;CCDC91;ZNF608;CREB3L1;CDC27;MYB;SOX5;PRKCB;SCAMP1;COX7A2L;RRAGC;PPP1R3B;MAP1B;TRIB1;ASTN2;EZR;HS3ST3A1;GYPC;AASDH;PRDM15;AGAP1;NEDD4L;SAMSN1;FAM171A1;ERI3;SNX9;ZBED5;ATP6V1C1;BTF3;LYN;JUN;LRRN3;CRADD;SIAH2;PDE2A;NFATC2;TRIP4;CDC7;GPN2;ELL2;ADCK1;AP4E1;ICA1;MRPS10;SHB;COX7C;FARS2;IMMP2L;MECOM;DLGAP1;TEAD1;JAK1;MME;ANXA3;SLC39A11;SLC39…
PU.1 20513432 ChIP-Seq Bcells Mouse	209/2000	0.99965	1	0.818004	0.000286684	USP6NL;ITSN1;AQP9;IKZF1;ACTB;NDST1;SCAMP4;BSG;MYB;ANKFY1;FAM53A;DIP2B;TBC1D22A;CMKLR1;TNS1;ENTPD1;ST6GAL1;ACOT8;FOXH1;DAPK3;BCR;INPP4A;KCNQ4;MTMR3;STXBP2;SUPT4H1;PLA2G6;MTMR4;PLEK2;SNX9;PCK1;AMZ1;CRADD;MICAL3;PRG3;PRDX6;PTK2;ABTB2;TBL3;NOSTRIN;TRMT11;CPEB4;CDC42SE2;DDR1;HBS1L;NCAN;RPLP1;OGG1;CLTC;AP4E1;PTPRJ;LETM2;PIGX;TUBA1B;FAM102A;PCF11;UIMC1;ANXA6;GPR137;DLGAP1;DLGAP4;SREBF1;CACYBP;GAB2;CBFA2…
PU1 27457419 Chip-Seq LIVER Mouse	209/2000	0.99965	1	0.818004	0.000286684	USP6NL;NCKAP1;EHF;WDSUB1;EHMT1;LDLRAD3;F11R;EPRS;DCAF6;GPR176;CREB3L1;HMCN1;KIF21B;PDK1;TNS1;ARL6IP6;NUP214;ACVR1;INPP4A;NIF3L1;ARMC3;PRKCQ;ATF3;BLZF1;PTGES;ABCB6;DHX9;STXBP1;AGAP1;FAM171A1;NUAK2;ALX4;ST8SIA6;PLCG1;PCK1;RALGDS;EDEM3;RABGAP1L;LRRN2;NFATC2;PYCR2;PRDX6;UBAC1;AIF1L;ABTB2;UCK2;ID1;NOSTRIN;COL9A1;TMCC2;CDK15;BTG2;DENND1A;PTPRJ;SMG7;QRFP;DSTYK;ACTR1B;FAM102A;MECOM;NCS1;QSOX2;RRP15;DLGAP…
CEBPB 20513432 ChIP-Seq MACROPHAGES Mouse	208/2000	0.999732	1	0.81409	0.000218417	CYFIP2;NPFFR1;TES;ITSN1;LDLRAD3;IKZF1;NDST1;SCAMP4;LIPH;MYB;CREB3L2;DAG1;FAM53A;TNS1;ENTPD1;ACOT8;DAPK3;NSMCE1;BTC;INPP4A;CLDN4;HOXB9;TRIM17;PRKAR1B;PPA1;CRYZL1;MPPE1;TRIB1;CDC42SE1;MTMR3;CDCA3;DCUN1D5;STXBP1;SH2D2A;NPRL3;NEDD4L;ABCB8;PLA2G6;MTMR4;PRKAR2B;CEP72;PCK1;ATP6V1C1;HEXIM1;GADD45A;GADD45G;EHD1;ABTB2;HNRNPF;NDUFAF2;CALU;CPEB4;CDC42SE2;DDR1;ECM1;FEN1;NCAN;PIGQ;CLTC;AP4E1;PTPRJ;LIMD1;MED15;…
CTBP1 25329375 ChIP-Seq LNCAP Human	110/1145	0.999732	1	0.752015	0.000201318	SCARB1;MAML2;PRDM2;SMC5;CLU;RABGEF1;LIPH;NIPAL2;ZNF846;COTL1;SOX6;EPHB4;SH3GL1;SOX5;MAP2K3;ARL15;PRKCB;AKR1E2;MITF;RUNX1;TMEM135;PRKCQ;TNIK;ZFPM2;HS3ST3A1;GYPC;SH2D2A;NEDD4L;ART3;PLD3;DEDD2;ITPRIPL2;FAM171A1;ZNF706;CHST11;PODXL;C9;ZNHIT6;ZMAT4;ARSK;PLXNA2;DPH5;EDEM3;AUTS2;ZBTB16;CEP350;NUP153;POU2F2;CDK8;POLA2;GNAQ;TBXAS1;HRC;SNAI1;AVL9;KCNK5;SPAG17;LRGUK;SH2D4A;CHD9;CELF2;AQP10;ADRA1D;GTDC1;SHB;…
KDM5B 21448134 ChIP-Seq MESCs Mouse	413/3724	0.99975	1	0.868119	0.000217101	CYFIP2;NCKAP1;EHMT1;ADARB1;EPRS;PSMD3;ANKFY1;DIP2B;NUP214;ARMC8;SCAMP1;PRKAB1;HSPG2;SND1;HCFC1;CLDN3;HOXB9;ARMC3;TARS2;RNF121;NUP205;MTMR3;CTBP2;PRDM15;MYNN;NEDD4L;GATA4;IQGAP2;MTMR4;ANAPC10;HSPH1;C9;RNF217;ALX4;ST3GAL2;BTF3;CREBBP;NDFIP1;RDX;TRIP4;CDC7;ELL2;PRDX6;UCK2;EIF5;WDR60;SFXN1;HBP1;AVL9;CPEB4;PHF20;OGG1;CLTC;CLTA;HOXC12;SMG7;MED15;MRPL35;SMG5;LETM2;PIGX;TRIM7;MECOM;ANXA6;TEAD1;SPHK1;SLC3…
RBPJ 21746931 ChIP-Seq IB4-LCL Human	209/2013	0.999767	1	0.812721	0.000189762	IFITM3;KDELR1;ZNF292;ICAM5;ADARB1;ACTB;ZNF609;PRKACG;FAM53A;SYNPO;PIH1D1;EGOT;KCNK17;ATG14;MFSD12;SND1;NIF3L1;CARHSP1;GRWD1;ORAI2;TRIB1;RNF121;SLC45A4;L3MBTL1;NUMBL;CDCA3;ABCB8;PIK3R2;IQGAP2;KALRN;MYL12A;RDH12;ZNF706;DPH3;TP53BP2;ATP6V0A2;ST3GAL5;CEP72;PLEK2;HIVEP3;KCNN3;ST3GAL1;AMZ1;ST3GAL2;PPARGC1B;ST3GAL3;APOBEC3C;JUN;TNFSF14;CDC7;PRDX6;FOSL2;GRIN2D;EHD1;TF;TNFSF9;CALM2;RNF220;C2CD3;PHF20;C2CD…
SOX17 20123909 ChIP-Seq XEN Mouse	201/1947	0.999786	1	0.808108	0.000173132	EHF;GOLGA4;SNRPD2;LIPH;CREB3L2;ANKFY1;TRIM25;SOX6;EPHB4;CMKLR1;SOX5;ACOT7;DAPK1;ACTN1;ANK3;PRKAB1;HCFC1;BTC;PPP1R3F;CARHSP1;CRYZL1;TRIB1;ANAPC13;MYNN;GATA4;UGCG;CYB5R4;C9;SNX9;PLCG1;ST3GAL1;HEXIM1;NDFIP1;CRADD;GADD45A;RAB27A;NFATC2;PTK2;POLA2;UCK2;ID1;NOSTRIN;HIST1H4H;HBP1;CPEB4;HBS1L;BTG2;FEN1;CCDC124;CLTC;ICA1;MRPS10;SMG7;MRPL34;MRPL35;PIGV;TRIM6;ACTR1B;MRPL40;TRIM7;CTSL;TEAD1;CTSB;CAP1;SREBF1;…
RNF2 27304074 Chip-Seq NSC Mouse	99/1052	0.999788	1	0.736646	0.000155945	PHLDB1;MRFAP1;PRDM2;RBPJ;ESPN;DOCK11;ALCAM;MYB;PPFIA3;MAP3K5;ABT1;SLC30A3;UBE2E1;ATP11B;ARMC8;TANC2;ENKUR;BCR;SLC9A2;HOXB9;UTRN;GEMIN8;ZFPM2;ATF3;KCTD15;BEX4;GNAZ;AK2;GATA4;GATA2;SOCS2;APOO;NEU3;RNF217;TSPAN7;TSPAN5;ALX4;STXBP6;GAS2L1;CBX8;LRRN3;AUTS2;ATP8B1;KLHL21;TBCA;EHD1;CDK8;CDK6;FGF18;SP5;RNF220;BMPR1A;THRB;RPLP1;SLC40A1;SHB;HOXC12;LIMD1;PHF6;IMMP2L;MECOM;OPA1;NCS1;CCR9;SH3BGRL2;DSP;GSTO1;Z…
UBF1/2 26484160 Chip-Seq FIBROBLAST Human	207/2000	0.999795	1	0.810176	0.000165885	TMEM41B;MAML2;CPNE4;ZNF292;LDLRAD3;C14ORF93;NDST1;ZNF609;ALCAM;LIPC;ZNF608;CREB3L1;MYB;CREB3L2;DPF3;HMCN1;SYNPO;ZNF169;ACVR1;CUBN;PRKCB;DAPK1;NSMCE2;ACSL6;ANK3;SCAMP1;COL8A2;TRIB1;ZFPM2;KCTD15;TSPYL5;IQGAP2;UGCG;CYB5R4;HSPH1;ALX4;ST8SIA6;RHBDL2;RREB1;RAB11FIP4;ST3GAL3;PRELID2;FMO9P;JUN;NDFIP1;LRRN3;CRADD;IQSEC2;HOMER2;LRBA;PRDX6;MRPL21;GADD45G;ANLN;UCK2;TCN1;COL9A1;ATM;TRMT11;CDC42SE2;MRPS10;SECT…
TAL1 26923725 Chip-Seq HPCs Mouse	207/2000	0.999795	1	0.810176	0.000165885	ITSN1;WIPF3;AQP9;LDLRAD3;CBLB;PDCD2L;FAM122A;ALCAM;LIPC;RPS6KA1;MYB;ANKFY1;DPF3;FBXO6;KIF21B;MFSD2B;BTRC;PRKACB;CMKLR1;ST6GAL1;RSAD2;DAPK1;NSMCE2;PRKCA;SND1;RUNX1;LARS2;NIF3L1;NUP210L;CRISPLD2;DDIT4;CRYZL1;ZFPM2;ATF3;NUP205;HS3ST3A1;GYPC;GATA4;IQGAP2;ZBTB4;EVPL;ANAPC10;RAB11FIP1;CHST11;ST8SIA5;SNX9;PLCG1;ATP6V1C1;ATP6V0A1;EDEM3;LYN;JUN;YES1;CRADD;IQSEC1;PRG2;GADD45G;NET1;ADCK1;CDC16;SNAI1;DDR1;DE…
RCOR3 21632747 ChIP-Seq MESCs Mouse	307/2851	0.999808	1	0.842908	0.00016226	USP6NL;CPNE5;CPNE4;EHMT1;LDLRAD3;RBPJ;BACH1;ACTB;PDCD2L;CREB3L3;CREB3L1;RPS6KA1;PSMD3;CREB3L2;MYB;TRIM25;FAM53A;BTRC;CMKLR1;ANKS1B;ARL6IP6;SOX5;ARL15;PRKCB;ACTN1;NGDN;ACSL6;CACNA2D4;HSPG2;ANK1;NIF3L1;CLDN3;TRIM17;PRR19;DDIT4;VDAC2;EZR;ZFPM1;KCTD15;STX1A;PTGES;NUMBL;ZBTB8A;TMEM63B;CTBP2;EPAS1;NEDD4L;PIK3R2;KALRN;SLC5A3;SKA1;ADAMTS14;CYB5R4;NUAK2;EPB41L1;GALR1;KCNMB2;ERI3;ATP6V0A2;CSTF1;MOV10L1;TSP…
MYC 19829295 ChIP-Seq ESCs Human	206/2000	0.999844	1	0.806262	0.000125696	CMAS;SMC5;PDCD2L;DCAF6;RABGEF1;GOLGA4;LIPC;SNRPD2;BSG;CREB3L2;TNFSF10;TRIM25;KIF21B;SOX6;NUP214;ARL15;KRT3;ACTN1;EGOT;SND1;STX1A;PTGES;NUMBL;STXBP1;HPN;FPR1;MYL12A;ART3;NEU3;RAB11FIP1;NUAK2;ZNF706;ZNHIT6;PLEK2;HIVEP3;ST8SIA6;RALGDS;RREB1;S100A11;LRRC37A3;FIS1;FMO9P;IQSEC1;IFFO2;MICAL2;PTK2;NET1;CALU;ITM2A;SPAG17;HOXC12;MED15;TRIM6;MUC12;TSC22D4;MME;IL19;JOSD2;MTSS1;SLC7A8;CLDN15;NFX1;SLCO4A1;CNKS…
RING1B 27294783 Chip-Seq ESCs Mouse	206/2000	0.999844	1	0.806262	0.000125696	WDSUB1;ICAM5;IKZF1;ADARB1;SAMD14;GPR176;ALCAM;ZMIZ1;PSMD3;MYB;DPF3;SOX6;TNS1;DAPK1;KRT8;HPCAL1;BCR;CLDN3;HOXB9;TRIM17;PPA1;GRWD1;DDIT4;ZFPM2;ATF3;MACF1;HS3ST3A1;ANAPC16;EPAS1;CLCNKB;GATA4;GATA2;IQGAP2;NUAK2;PRKAR2B;ALX4;GSE1;PLEK2;ZBTB7B;PPARGC1B;EGR1;CDT1;JUN;CRADD;LRRN2;LRBA;ELL2;PRDX6;FOSL2;GADD45G;SNAI1;ID3;HIST1H4H;RNF220;HOXC12;LETM2;ANKRD9;DSTYK;KIF13A;SPHK1;SLC2A12;SLC39A10;PRSS16;BAZ1A;E…
RNF2 18974828 ChIP-Seq MESCs Mouse	126/1302	0.999848	1	0.757528	0.000115288	GALNT12;PHLDB1;CRTC3;CD83;RORA;GPR176;ZMIZ1;MYB;CAPN2;RCC1;DPF3;SLC39A8;KIF21B;PDE8A;SLC30A3;LMO2;UNC5C;ATP11A;NPNT;POU3F2;RUNX1;SLC9A2;CLDN3;HOXB9;COL4A2;PPP1R3B;KCNQ1;PKP1;ASTN2;ZFPM2;ZFPM1;EMID1;DLX1;HS3ST3A1;GATA4;GATA2;NPAS2;RHOBTB1;PODXL;GALR1;ALX4;ST8SIA6;STXBP6;ST3GAL1;RREB1;PPARGC1B;WNT3;LYN;CBX8;JUN;TGFB2;OSBPL6;AUTS2;LRRN2;HOMER2;ATP8B1;ZBTB16;SIAH2;NSG1;SYT6;FOSL2;GADD45G;ABTB2;EFNA3;…
EZH2 18974828 ChIP-Seq MESCs Mouse	126/1302	0.999848	1	0.757528	0.000115288	GALNT12;PHLDB1;CRTC3;CD83;RORA;GPR176;ZMIZ1;MYB;CAPN2;RCC1;DPF3;SLC39A8;KIF21B;PDE8A;SLC30A3;LMO2;UNC5C;ATP11A;NPNT;POU3F2;RUNX1;SLC9A2;CLDN3;HOXB9;COL4A2;PPP1R3B;KCNQ1;PKP1;ASTN2;ZFPM2;ZFPM1;EMID1;DLX1;HS3ST3A1;GATA4;GATA2;NPAS2;RHOBTB1;PODXL;GALR1;ALX4;ST8SIA6;STXBP6;ST3GAL1;RREB1;PPARGC1B;WNT3;LYN;CBX8;JUN;TGFB2;OSBPL6;AUTS2;LRRN2;HOMER2;ATP8B1;ZBTB16;SIAH2;NSG1;SYT6;FOSL2;GADD45G;ABTB2;EFNA3;…
LUZP1 20508642 ChIP-Seq ESCs Mouse	205/2000	0.999881	1	0.802348	9.5128e-05	CYFIP2;NPFFR1;TRAF3IP2;IKZF1;ADARB1;SCAMP4;PCMT1;LSM11;CREB3L3;BSG;CDC27;MYB;ANKFY1;TRIM25;ANKS1B;ABT1;DAPK3;HPCAL1;ACSL6;PRKCA;ANK3;BCR;PPA1;DDIT4;TFAM;MTMR3;HS3ST3A1;ANAPC16;NPRL3;MTMR4;ZBTB4;ADAMTS14;TSPAN8;CHST11;PRKAR2B;RNF217;RAB11FIP4;LRRN3;CRADD;PKIB;HBP1;TRMT11;CPEB4;CDC42SE2;HBS1L;RNF157;MRC2;IMMP2L;TRIM7;ANXA6;NDEL1;SREBF1;ITPK1;SLC2A12;BAZ1A;SYN3;ZDHHC17;HNRNPH1;CDC42EP4;CNKSR3;PIGL;S…
PHF8 20622854 ChIP-Seq HELA Human	205/2000	0.999881	1	0.802348	9.5128e-05	TMEM41B;ICAM5;ACTB;PDCD2L;RABGEF1;PCMT1;VSTM1;RCC1;FAM53A;VPS18;FOXH1;HSPG2;GRWD1;TYRO3;CD2BP2;HPD;KCTD15;NUMBL;ANAPC16;FPR1;PIK3R2;NUAK2;TP53BP2;KCNN3;PLCG1;ZBTB7B;RALGDS;SNX8;ST3GAL3;ATP6V0A1;FMO9P;YES1;EIF2AK1;PRG2;NFATC2;NBEAL2;IFFO1;HNRNPL;EHD1;TH;ID3;HIST1H4C;RNF220;GSTM5;C2CD3;RPLP1;PIGQ;CLTA;RSF1;AP2A1;SHB;PIGV;LETM2;MECP2;SERP2;FAM102B;TRIM7;QSOX2;CAP1;GSTO1;ANXA4;VWA5A;AGTRAP;AMPD3;COPZ…
SA1 22415368 ChIP-Seq MEFs Mouse	205/2000	0.999881	1	0.802348	9.5128e-05	PANK2;TRAF3IP2;CBLB;NDST1;ALCAM;ZMIZ1;CREB3L1;ABT1;NGDN;UNC5C;BCR;CARHSP1;THAP7;TRIB1;ZFPM2;ATF3;KCTD15;NEDD4L;FAM171A1;UGCG;ADAMTS14;GNG10;NUAK2;ZBTB7B;ST3GAL1;SCAI;HEXIM1;BTF3;EGR1;LRRN3;GADD45A;PYCR2;FOSL2;GADD45G;ABTB2;TBL3;TMCC2;HIST1H4C;XKR6;DDR1;RYR1;AP4E1;MRPS10;SHB;SMG7;PIGV;FAM102B;MECOM;ADAMTSL4;TMSB4X;TOP3B;MME;SPHK1;SLC39A10;PTH2R;EPS15L1;SYN3;PTGR2;SLC7A6;PSMA1;CNKSR3;MATN1;PLCB2;PH…
SPI1 20176806 ChIP-Seq THIOMACROPHAGE Mouse	165/1654	0.999887	1	0.780886	8.83936e-05	SH3GL3;CMAS;CD82;ITSN1;IKZF1;RPL10A;BZW2;TSKU;UBE2L3;SCAMP4;CCND3;LIPC;UBASH3B;GRAP2;FNTB;CHEK1;PDE8A;FADS1;KDM2B;FBXW11;CD300A;DAPK3;UNC5C;RUNX1;RAB36;NUP210L;STIM2;TYRO3;TARS2;TRIB1;GEMIN8;DCUN1D5;HVCN1;NPRL3;CHRNA9;LTBP4;GATA4;ALOX12;ABCB8;FOXO3;NPAS2;PHF21A;NCKIPSD;FAM83F;SHARPIN;NUAK2;PSAP;CD300LB;CDH23;TBC1D14;ST3GAL5;PLCG1;AMZ1;ZC3H14;LYN;TRAPPC3;ZBTB17;VCAM1;CAV2;GADD45A;NEK6;UROS;TRAPPC5…
EBNA1 20929547 Chip-Seq RAJI-cells Human	204/2000	0.99991	1	0.798434	7.20135e-05	IFITM3;USP6NL;NCKAP1;TMEM41B;CPNE4;ITSN1;LDLRAD3;ADARB1;LCTL;ACTB;SYNGAP1;CDC27;ZNF846;MYB;CHEK1;FBXO6;MFSD2B;ARRDC4;RSAD2;KRT2;NSMCE2;ACSL6;RUNX1;SULT2B1;CARHSP1;COX7A2L;TFAM;TARS2;EZR;ATP6V0D2;ZNF398;MACF1;FPR3;KLK2;KALRN;WDR66;NEU3;RDH12;CSTF1;RALGDS;LYN;STARD10;C12ORF73;ATP4A;TCN1;C6ORF89;COL9A3;HBS1L;ICA1;STON2;LIMD1;PRPF19;SIPA1L3;ZNF48;MRC2;TIFAB;ZNF280B;MUC12;KIF13B;SH3BGRL2;ERMAP;SREBF1;…
NANOG 18700969 ChIP-ChIP MESCs Mouse	23/344	0.999917	1	0.52337	4.34499e-05	DCTN5;CRADD;FBXW11;NCOA3;HDC;SPRY4;THOC1;ARRB1;PPHLN1;F11R;MTSS1;GADD45G;LAPTM4B;GSTA4;CRYZL1;ID1;SNAI1;ID3;PTGFRN;BCOR;LBR;EPHB4;BCL2L1
SMAD1 18555785 Chip-Seq ESCs Mouse	203/2000	0.999931	1	0.794521	5.46366e-05	EHF;LDLRAD3;F11R;EPRS;DCAF6;GPR176;CDK5RAP1;HMCN1;KIF21B;PDK1;TNS1;VPS18;CUBN;ACOT8;WDR76;INPP4A;NIF3L1;TYRO3;PRKCQ;ATF3;BLZF1;PTGES;SDC4;ABCB6;DHX9;STXBP1;SH2D2A;AGAP1;FAM171A1;NUAK2;TSPAN5;DPH5;ST8SIA6;PLCG1;PCK1;RALGDS;SCAI;EDEM3;RABGAP1L;LRRN2;EDEM2;NFATC2;PYCR2;PRDX6;UBAC1;ABTB2;UCK2;COL9A1;TMCC2;CDK15;BTG2;PHF20;AP4E1;SMG7;QRFP;DSTYK;FAM102B;ACTR1B;FAM102A;QSOX2;RRP15;DLGAP4;GPR35;NCOA6;NCO…
SOX2 19829295 ChIP-Seq ESCs Human	203/2000	0.999931	1	0.794521	5.46366e-05	IFITM3;NPFFR1;TRAF3IP2;MAML2;SAMD14;LIPC;ZNF608;ANKFY1;RCC1;BTRC;TBC1D22A;C10ORF55;SCAMP1;ANK1;SND1;CARHSP1;RRAGC;CRISPLD2;ZSCAN22;VDAC2;EZR;SDC3;GATA4;FPR3;CDKN2AIP;MYL12A;PTDSS2;ADAMTS14;TSPAN8;ARSK;SFN;ST8SIA6;RHBDL2;ZBED5;RREB1;FMO9P;IQSEC1;DNAH14;NFATC2;ELL2;PTK2;ADCK1;COL9A1;SFXN1;HIST1H4C;CDK15;HIP1;C2CD3;AP4E1;ICA1;AP2A1;SHB;PHF6;IMMP2L;AKAP11;KIF19;MECOM;PCF11;SH3BGRL3;MRPS22;CCDC113;PRS…
NANOG 19829295 ChIP-Seq ESCs Human	203/2000	0.999931	1	0.794521	5.46366e-05	IFITM3;NPFFR1;TRAF3IP2;MAML2;SAMD14;LIPC;ZNF608;ANKFY1;RCC1;BTRC;TBC1D22A;C10ORF55;SCAMP1;ANK1;SND1;CARHSP1;RRAGC;CRISPLD2;ZSCAN22;VDAC2;EZR;SDC3;GATA4;FPR3;CDKN2AIP;MYL12A;PTDSS2;ADAMTS14;TSPAN8;ARSK;SFN;ST8SIA6;RHBDL2;ZBED5;RREB1;FMO9P;IQSEC1;DNAH14;NFATC2;ELL2;PTK2;ADCK1;COL9A1;SFXN1;HIST1H4C;CDK15;HIP1;C2CD3;AP4E1;ICA1;AP2A1;SHB;PHF6;IMMP2L;AKAP11;KIF19;MECOM;PCF11;SH3BGRL3;MRPS22;CCDC113;PRS…
SOX2 21211035 ChIP-Seq LN229 Human	203/2000	0.999931	1	0.794521	5.46366e-05	USP6NL;PANK2;TRAF3IP2;WIPF3;ZDHHC3;DCAF6;NDST1;FAM122A;ZNF609;SYNGAP1;DAG1;FDXR;PTGFRN;FBXO9;NUP214;ATP6V0E1;C5ORF15;KRT8;ACSL6;UNC13D;HPN;FPR3;KALRN;SLC5A3;TTBK1;MYL12A;RNF213;EPB41L1;CSTF1;SFN;SNX9;RALGDS;SPTBN1;S100A11;ST3GAL3;APOBEC3C;PLK3;FIS1;JUN;LRRN3;CDC7;GP6;GPN2;PTK2;CIDEC;FOSL2;EHD1;POLA2;EIF5;NOSTRIN;TMCC2;FXYD5;PHF20;NCAN;PYGL;RNF157;IMMP2L;DSTYK;ACTR1B;ZNF280A;MED10;CCR9;DLGAP4;CD52…
CTCF 27219007 Chip-Seq Bcells Human	203/2000	0.999931	1	0.794521	5.46366e-05	NPFFR1;MRGPRE;LCTL;RPS6KA4;SAMD14;UBASH3B;CREB3L1;FBXO6;PTGFRN;HMCN1;KIF21B;SYNPO;PRKACB;ACOT8;ACOT7;PRKCB;NHLRC4;ACTN1;FOXH1;HSPG2;TRIM17;GRWD1;DDIT4;TMEM79;TYRO3;COL8A2;KCNQ4;PRKCQ;EZR;ZFPM1;KCTD15;ZBTB8A;EPB42;EPB41;SDC3;CLCNKB;WDR66;FAM171A1;PTDSS2;GALR1;SFN;HIVEP3;PLCG1;ZBTB7B;LHPP;PLK3;JUN;GADD45A;GDF2;IFFO2;CDC7;GPN2;NR0B2;ABTB2;MYLPF;TH;FXYD7;TMCC2;RNF220;BTG2;SMG7;PIGV;SMG5;FAM102B;ADAMT…
MYCN 18555785 ChIP-Seq MESCs Mouse	233/2261	0.999936	1	0.806667	5.19514e-05	USP6NL;NCKAP1;CMAS;TMEM41B;CCNC;EPRS;NUDT3;ZDHHC3;PCMT1;GPR176;LSM11;BSG;TRIM25;TBC1D22A;ARL6IP6;NUP214;VPS18;ACOT7;PIH1D1;FOXH1;PRKAB1;SND1;HCFC1;CCNY;RRAGC;PPA1;CD2BP2;VDAC2;RNF121;CDC42SE1;SDC4;CTBP2;DCUN1D5;DHX9;XPC;PIK3R2;PLA2G6;MTMR4;CDKN2AIP;ANAPC10;PTDSS2;CSTF1;DPH5;ST3GAL1;RALGDS;SNX8;PCK2;BRAP;CDT1;YES1;LRBA;EDEM2;RDX;NFATC2;MRPL21;FOSL2;GADD45G;EHD1;MLLT11;POLA2;EIF5;SNAI1;HBP1;DCP1A;C…
TBX5 21415370 ChIP-Seq HL-1 Mouse	237/2296	0.999937	1	0.808008	5.10692e-05	CHIC2;TSKU;ACTB;NDST1;SAMD14;GOLGA4;HMCN2;TRIM25;KIF21B;SOX6;TBC1D22A;NUP214;ARRDC4;VPS18;MEF2C;ACOT7;NSMCE1;GCAT;TRIM17;RRAGC;PPP1R3B;THAP7;ZSCAN22;GRWD1;CRYZL1;ATF3;CDC42SE1;ANAPC13;STXBP2;XPC;KALRN;DPH3;ATP6V0A2;ST3GAL5;PLEK2;STXBP6;RREB1;ST3GAL2;ATP6V0A1;TRAP1;EIF2AK1;LRBA;EDEM2;PTK2;NET1;PKIB;POLA2;WDR60;SFXN1;CPEB4;BTG2;LIMD1;PIGV;SMG5;PPCDC;FARS2;RSRC1;SUFU;SH3BGRL2;CTSH;DLGAP4;TOP3B;ELOVL…
CTCF 18555785 ChIP-Seq MESCs Mouse	153/1568	0.999942	1	0.763808	4.40707e-05	TOR2A;CPNE4;KDELR1;CCNC;MRGPRE;RPL10A;CLU;FBL;LSM11;GNPTAB;FNTB;RPS6KA1;PSMD3;RCC1;RGS9;STK32B;EPHB4;FBXO9;TGM2;SH3GL1;ABT1;VPS18;SWAP70;DAPK2;LMO2;NGDN;PRKAB1;BTC;RAB32;CCNY;STIM1;PPIF;ADNP;HOMEZ;LRRC59;PFKFB3;PXN;ABCB8;SLC1A4;IQGAP2;LTBP1;UQCRH;CORO1C;SLC9A1;NCKIPSD;IRAK2;GALR1;PLXNA2;CDH23;PLEK2;SMYD3;GAS2L1;NDUFV1;ZC3H14;AP1M1;SLC14A1;TRAPPC3;CD164;SLC37A2;POU2F1;SLC37A1;EIF2AK1;IDH1;HPS1;TRA…
SETDB1 19884257 ChIP-Seq MESCs Mouse	243/2353	0.999946	1	0.808395	4.36364e-05	IFITM3;TES;CPNE5;TRAF3IP2;KDELR1;CCNH;MRGPRE;RBPJ;BACH1;GPR176;LSM11;SNRPD2;ZMIZ1;CMKLR1;VPS18;ARL15;NSMCE1;CCNY;SNHG11;KCNQ4;EZR;KCTD15;SLC45A4;NUMBL;CTBP2;KLK1;SDC3;ABCB8;NUAK2;PRKAR2B;MOV10L1;GSE1;TSPAN5;SNX9;AMZ1;ATP6V1C1;PRELID2;CDT1;GRXCR2;ABCA6;IQSEC1;PDE2A;MICAL2;ELL2;PTK2;EIF1;ABTB2;TH;HRC;HBP1;RNF220;SPAG17;FEN1;PIGT;CCDC124;AP4E1;MRPS10;PYGL;MRPL34;QRFP;PPCDC;LETM2;ANKRD9;IMMP2L;TIFAB;…
ETS1 21867929 ChIP-Seq TH2 Mouse	202/2000	0.999947	1	0.790607	4.16485e-05	EHF;TES;CCNC;ACSM4;CREB3L2;DAG1;FAM53A;HMCN1;BTRC;PRKACB;TNS1;ACOT7;KRT4;KRT8;SCAMP1;SND1;INPP4A;HOXB9;TRIM17;NUP210L;CCNY;GRWD1;PRKCQ;MPPE1;TRIB1;SLC45A4;EPAS1;STXBP1;NPRL3;MTMR4;SFN;PLEK2;HIVEP3;ST3GAL1;RALGDS;SNX8;SCAI;CREBBP;HOMER2;MTHFR;PYCR2;CDC7;GPN2;IFFO1;CIDEC;GADD45G;EHD1;TBL3;COL9A1;XKR6;SPAG17;HIP1;SLC44A2;CITED4;ATF7IP2;QPRT;CLTC;SHB;TUBA1B;ACTR1B;FAM102A;DLGAP1;MAP4K1;ANO6;EPS15L1;S…
SREBP2 21459322 ChIP-Seq LIVER Mouse	100/1095	0.999948	1	0.714867	3.70642e-05	PANK2;MRFAP1;STK19;ICAM5;ADARB1;F11R;LCTL;CDC14A;STK10;CREB3L3;UROD;TRIM25;BAHCC1;PCYT2;MAP2K2;NSMCE2;ATP11A;GCAT;UNC13D;CCNY;COL4A2;TRIB1;MTMR3;DCUN1D5;DDX1;NPRL3;AK1;GPR85;UBR3;MTMR4;FAM83H;FAM171A1;ABL1;TBC1D14;SLC38A8;GAS2L1;SNX8;NDUFV1;ST3GAL1;LYN;UBE2H;EHD1;TREML2;CDC16;FGF18;RNF182;CNIH2;EIF4G3;LRP12;CPEB4;SFTA2;SLC44A2;OGG1;AP4E1;ICA1;DDX41;PTBP1;TRIM7;TRPS1;YWHAG;DGCR2;CD52;SREBF1;TSC22D…
POU5F1 18358816 ChIP-ChIP MESCs Mouse	63/753	0.999955	1	0.654915	2.9791e-05	IFITM3;DET1;DYRK3;CHD9;NUDT3;PITPNC1;RSRC1;LIPH;GRAP2;CHEK1;CDK5RAP1;PIM1;CAPN2;MYBL2;PTGFRN;TEAD1;MAP3K7;PSPH;MAP2K3;ENTPD1;ST6GAL1;USP48;DAPK1;ITPK1;FOXH1;SLC30A1;BPGM;PPHLN1;GCAT;MTSS1;DDB1;SLC9A2;CLDN4;NIF3L1;ALDH1A2;TUT1;MTFR1;RAI14;HIST1H2BN;PPP1R15B;SLC20A1;SLC5A11;PIK3R2;PHYHIP;AURKB;SOCS2;MGAT3;PIP5K1B;CDT1;CDKN2C;CBX5;LRRN2;TRAPPC5;LAPTM5;TMCO1;GADD45G;UCK2;MEIS1;NFIA;KLF9;TACC3;PPIL3;N…
CEBPB 20176806 ChIP-Seq MACROPHAGES Mouse	201/2000	0.999959	1	0.786693	3.19967e-05	USP6NL;NPFFR1;CMAS;WDSUB1;IKZF1;TSKU;NUDT3;NDST1;GPR176;RINL;DAG1;ANKFY1;FAM53A;EPHB4;CMKLR1;TNS1;ENTPD1;ST6GAL1;DAPK2;NSMCE1;ANK1;BTC;INPP4A;PPA1;THAP7;KCNQ4;MPPE1;TRIB1;ATP6V0D2;HPD;CDC42SE1;MTMR3;CDCA3;EPAS1;STXBP1;SH2D2A;NEDD4L;MTMR4;PRKAR2B;SFN;KCNN3;PCK1;ST3GAL1;SNX8;ATP6V1C1;LYN;JUN;CRADD;GADD45A;TRIP4;ABTB2;ANLN;HNRNPF;ECM1;HIP1;PIGQ;CLTC;PTPRJ;KHK;FAM102A;STBD1;GPR137;DLGAP4;NUDC;ANXA3;A…
MEIS1 26253404 ChIP-Seq OPTIC CUPS Mouse	201/2000	0.999959	1	0.786693	3.19967e-05	CMAS;WDSUB1;TRAF3IP2;MAML2;CCNH;PPP2R2A;ACSM4;ALCAM;UBASH3B;MYB;DIP2B;PDK1;SOX5;ARRDC4;MEF2C;DAPK1;ACTN1;NGDN;UNC5C;EZR;ZFPM1;MTMR3;CTBP2;MYNN;NEDD4L;SAMSN1;GNG10;TSPAN8;ZNHIT6;KCNMB2;ERI3;ST3GAL5;TSPAN5;ST8SIA6;KCNN3;STXBP6;PLCG1;ST3GAL1;ABCA6;MICAL3;MICAL2;ADCK1;CDC16;COL9A1;DDR1;DENND1A;RPLP1;ICA1;MRPS10;PYGL;SIPA1L3;IMMP2L;SH3BGRL2;DLGAP1;JAK1;CAP1;LRRIQ3;IZUMO1;VWA5A;SLC39A10;IL19;GAB2;ELOVL…
SOX11 22085726 ChIP-Seq ESNs Mouse	201/2000	0.999959	1	0.786693	3.19967e-05	CYFIP2;KDELR1;ACSM4;SCAMP4;SAMD14;ZMIZ1;LIPH;DAG1;ANKFY1;ST6GAL1;ACTN4;BCR;THAP7;CLDN8;ORAI2;RNF121;MACF1;ZBTB8A;SDC3;EVPL;CDKN2AIP;SKA1;FAM171A1;HSPH1;RAB11FIP1;ST3GAL5;ALX4;ST8SIA5;PLCG1;LYN;YES1;SIAH2;RAB27A;CDC7;IFFO1;AIF1L;ABTB2;ATP4A;EIF5;CDC16;COL9A1;HBP1;DCP1A;C2CD2;OGG1;QPRT;HOXC12;N4BP2L2;TRIM7;CTSL;KIF13A;ANXA6;GPR137;CTSB;NDEL1;NCOA3;ITPK1;SLC2A12;RHOH;GAB3;PTH2R;ELOVL7;MRPS6;TOPORS;V…
REST 21632747 ChIP-Seq MESCs Mouse	240/2339	0.999961	1	0.803193	3.13108e-05	TRAF3IP2;CPNE4;EHMT1;CCNC;MRGPRE;SNRPD2;ZMIZ1;RPS6KA1;ZXDC;DAG1;TBC1D22A;CMKLR1;ANKS1B;ARL6IP6;ARRDC4;PRKCB;DAPK1;NGDN;ACSL6;PRKCA;CACNA2D4;PRKAB1;ANK1;LARS2;TRIM17;RRAGC;SNHG11;PPP1R3B;HPD;ZFPM1;ATF3;STX1A;MTMR3;CTBP2;NEDD4L;PIK3R2;PLA2G6;GATA2;SKA1;CYB5R4;GALR1;KCNMB2;GSE1;ST8SIA5;PIP5K1B;SFN;HIVEP3;STXBP6;PPARGC1B;RAB11FIP4;ATP6V0A1;PRELID2;FIS1;LRRN3;CRADD;HOMER2;LRRN2;IQSEC1;PDE2A;UCK2;ID3;C…
MTF2 20144788 ChIP-Seq MESCs Mouse	315/2981	0.999963	1	0.827156	3.06211e-05	CYFIP2;CPNE5;ICAM5;IKZF1;UBE2L3;RPS6KA4;ZFYVE28;SAMD14;GPR176;GOLGA4;ALCAM;UBASH3B;ZMIZ1;MYB;HMCN2;DPF3;SYNPO;SOX6;ACVR1;DAPK1;KRT8;HPCAL1;UNC5C;PRKCA;SCAMP1;ANK1;GCAT;RUNX1;BCR;CLDN3;HOXB9;GRWD1;COL8A2;KCNQ4;PRKCQ;TRIB1;ASTN2;ZFPM2;ZFPM1;ATF3;KCTD15;MACF1;HS3ST3A1;GYPC;EPAS1;SDC3;HPN;MYNN;GATA4;ABCB8;GATA2;CYB5R4;GNG10;CHST11;EPB41L1;GALR1;ALX4;ST3GAL5;GSE1;ST8SIA5;PIP5K1B;HIVEP3;ST8SIA6;STXBP6;…
CNOT3 19339689 ChIP-ChIP MESCs Mouse	149/1547	0.999964	1	0.753937	2.6878e-05	CYFIP2;CD83;CRTC1;MSI2;ICAM5;EPRS;RPL10A;ACTB;UBE2L3;ZFYVE28;YY1;PCMT1;FBL;LSM11;CREB3L3;CDH1;SESN2;RCC1;HMGN2;PSPH;MAP3K5;SH3GL1;MAP2K2;HIST1H2AH;SWAP70;LMO2;SCAMP1;PRKAB1;GCAT;NIF3L1;CLDN3;COL4A2;KCNQ1;TYRO3;VDAC2;MPPE1;RAI14;PFKFB3;DHX9;PIK3R2;MRO;ABHD5;MTMR4;MCHR1;FOXO1;SOCS2;PTDSS2;PRKAR2B;MAN2A1;TPR;GSE1;ST8SIA5;SFN;SNX9;GAS2L1;PDZD8;CBX8;DNAJC19;CD164;TOR1A;SLC37A1;CCDC12;TRAPPC5;RDX;KLHL2…
SOX2 19030024 ChIP-ChIP MESCs Mouse	74/863	0.999965	1	0.671212	2.37504e-05	ITGB1;CCDC125;CLTC;ICA1;RSF1;COX7C;MECP2;ADAMTSL4;SESN2;CHEK1;ANKFY1;ARL5A;YWHAG;RPS9;GPX1;HIST1H2AH;SH2D3C;USP2;CASK;ELOVL6;CACYBP;LSR;ARID1A;POU3F2;SLC9A2;TGFBR3;PSMA1;PIK3CA;PEX5;BTK;TRIB1;IL9R;PPP1R15B;LEF1;MYNN;MTMR4;ADCY7;LTBP1;TMEM164;EBP;RELN;DNAJB6;GRK6;GNA12;MAN1C1;RILP;EGR1;TRAPPC3;HOMER2;UROS;TXNL1;KLHL28;ASPSCR1;XPO7;CNOT10;NR0B2;CRLS1;TPCN1;MYLPF;CDK8;WEE1;TSPAN13;TEC;VAPA;GNPDA2;GL…
FOXA1 25329375 ChIP-Seq VCAP Human	200/2000	0.999968	1	0.782779	2.48649e-05	IFITM3;EHF;CALML5;C2ORF88;CHEK1;TNFSF10;TRIM25;RCC1;FBXO6;FAM53A;DIP2B;PRKACB;PDK1;C5ORF15;RSAD2;KRT3;EGOT;KRT8;C10ORF55;ANK3;LARS2;GRWD1;TARS2;SLC45A4;CDC42SE1;ZBTB8A;EPB42;IQGAP2;KALRN;SAMSN1;MYL12A;ART3;GNG10;RNF213;NUAK2;ERI3;ZNF823;HIVEP3;AMZ1;RHBDL2;ZBED5;RAB11FIP4;S100A11;EDEM3;LYN;TRAP1;YES1;SIAH2;IFFO2;NFATC2;CIDEC;TF;TH;COL9A1;PSMG4;HIST1H4H;TMCC2;SFTA2;OGG1;ATF7IP2;QPRT;PYGL;LIMD1;C12O…
OCT4 20526341 ChIP-Seq ESCs Human	200/2000	0.999968	1	0.782779	2.48649e-05	EPRS;ACTB;ZDHHC3;UBE2L3;ZFYVE28;SYNGAP1;UBASH3B;CREB3L3;PRKACG;CREB3L2;RCC1;HMCN1;ZNF169;EPHB4;FBXO9;ACOT7;KRT4;DAPK1;INPP4A;CARHSP1;CLDN3;ZSCAN22;CLDN8;TMEM79;VDAC2;TARS2;KCTD15;NUMBL;ABCB6;GYPC;HPN;NEDD4L;PIK3R2;PTDSS2;CYB5R4;RDH12;CHST11;EPB41L1;TP53BP2;CEP72;HIVEP3;ZBTB7B;RHBDL2;ZBED5;LHPP;BTF3;JUN;TNFSF14;IQSEC1;DNAH14;PRG2;GP6;NR0B2;IFFO1;GP9;POLA2;ADCK1;HRC;TNFSF9;SFXN1;HBP1;C2CD2;AP2A1;N4…
ERA 21632823 ChIP-Seq H3396 Human	200/2000	0.999968	1	0.782779	2.48649e-05	IFITM3;EHF;LDLRAD3;TSKU;ZFYVE28;BSG;RPS6KA1;ANKFY1;EPHB4;NUP214;ARRDC4;STARD9;FOXH1;NSMCE1;ARMC8;ANK1;INPP4A;CD2BP2;MPPE1;SLC45A4;STXBP2;ABCB8;PIK3R2;SLC5A3;NUAK2;DPH3;ATP6V0A2;PCK1;ZBED5;ST3GAL2;PCK2;EXPH5;JUN;TNFSF14;HOMER2;EDEM2;MICAL2;PTK2;CIDEC;EIF1;MYLPF;POLA2;UCK2;REN;HIP1;NCAN;OGG1;CCDC124;PTPRJ;SHB;SMG7;ZNF48;C12ORF43;KHK;ANKRD9;TUBA1B;DSTYK;KIF13A;MUC12;ANXA6;ZNF800;CD53;NCOA6;ANXA3;SPH…
FOXA1 27270436 Chip-Seq PROSTATE Human	200/2000	0.999968	1	0.782779	2.48649e-05	IFITM3;EHF;CALML5;C2ORF88;CHEK1;TNFSF10;TRIM25;RCC1;FBXO6;FAM53A;DIP2B;PRKACB;PDK1;C5ORF15;RSAD2;KRT3;EGOT;KRT8;C10ORF55;ANK3;LARS2;GRWD1;TARS2;SLC45A4;CDC42SE1;ZBTB8A;EPB42;IQGAP2;KALRN;SAMSN1;MYL12A;ART3;GNG10;RNF213;NUAK2;ERI3;ZNF823;HIVEP3;AMZ1;RHBDL2;ZBED5;RAB11FIP4;S100A11;EDEM3;LYN;TRAP1;YES1;SIAH2;IFFO2;NFATC2;CIDEC;TF;TH;COL9A1;PSMG4;HIST1H4H;TMCC2;SFTA2;OGG1;ATF7IP2;QPRT;PYGL;LIMD1;C12O…
CTBP2 25329375 ChIP-Seq LNCAP Human	94/1053	0.999969	1	0.698777	2.16935e-05	ELL;CHD9;TUSC3;ATP2A3;SMC5;IMMP2L;ZNF608;PRKACG;LIPH;KIF13B;DLGAP1;MAN1A1;WDR7;SOX6;TGM2;SOX5;MEF2C;PDCD6IP;ZBTB38;NCOA3;DAPK2;ACSL6;AHSA1;PTH2R;SORCS1;SYN3;ETV3;ARID1A;ZDHHC17;DNAJC1;RRAGC;LRRC7;ERP29;PRKCQ;MTFR1;ASTN2;ZFPM2;KCTD15;CDKL1;GNAZ;DCTN5;LEPROT;HS3ST3A1;GYPC;HMGCR;SAMSN1;ADCY7;CORO1C;FAM83H;SV2C;SNX27;CCDC85C;PRKAR2B;ZNF507;RPS6KC1;ZMAT4;PLXNA2;SUSD4;SLC38A6;DPH5;SLIT3;RBBP6;CD58;CSMD…
NANOG 18358816 ChIP-ChIP MESCs Mouse	113/1232	0.999974	1	0.717971	1.9001e-05	PLAT;PPP2R2A;F11R;NR3C1;ALCAM;LIPH;GRAP2;TRIM25;PTGFRN;TGM3;PDK1;NSF;TLE3;DAPK1;SARS;ACTN4;ANK3;TLE6;SLC9A2;ADAM19;KATNAL1;COL4A2;PTGES;RAI14;CDCA3;CTBP2;KLK1;SHC1;ABHD2;PKMYT1;KCNMB2;CSTF1;ATP6V0A2;HEXIM1;TRAP1;POU2F1;CBX5;CCDC12;LRRN2;IDH1;HPS1;RDX;TRAPPC5;CNOT10;ARHGAP26;GADD45G;UCK2;CDK6;ID1;NOSTRIN;NFE2L3;RNF182;SCGB3A1;ZSCAN2;NFE2L2;SLC25A1;DYRK3;TNFAIP8;CHD9;EEF2K;ALDH2;MYBL2;MAP4K1;USP48;…
HOXB4 20404135 ChIP-ChIP EML Mouse	179/1824	0.999975	1	0.768188	1.95793e-05	CRTC3;GOLT1A;AQP9;ICAM5;BZW2;UBE2L3;LAPTM4B;PCMT1;FBL;SESN2;CHEK1;DAG1;PIM1;TRIM25;PRKACB;RGS9;FADS1;FBXO9;ABT1;TLE3;ALG14;ATP11B;ARMC8;THNSL1;KCTD7;KATNAL1;STIM1;RRAGC;THAP7;MSH5;CRYZL1;MPPE1;TRIB1;BLZF1;VCL;MAD1L1;RNF121;DCUN1D5;MYNN;RHOBTB3;ARHGAP18;ABCB8;PLA2G6;MTMR4;SAMSN1;UQCRH;EBP;PRKAR2B;TCTEX1D1;PLXNA2;GSE1;DPH5;PIP5K1B;CCDC32;PDZD8;AP1M1;ATP6V0A1;HEXIM1;LYN;TRAPPC3;OSBPL8;KLHDC3;CD164;U…
SMC4 20622854 ChIP-Seq HELA Human	199/2000	0.999975	1	0.778865	1.96246e-05	CYFIP2;AQP9;TSKU;ACTB;ZNF609;CREB3L1;BSG;DAG1;FBXO6;DIP2B;SYNPO;EPHB4;NUP214;ATP6V0E1;ACOT7;C5ORF15;KRT2;DAPK2;ACSL6;BCR;GRWD1;ORAI2;TARS2;PTGES;SLC45A4;MACF1;NUP205;EPB42;SDC4;NPRL3;ART3;NEU3;RNF213;C9;ERI3;TP53BP2;CEP72;KCNN3;RALGDS;S100A11;ST3GAL3;EGR1;TNFSF14;LRRN2;TRIP4;CIDEC;UBAC1;POU6F1;EHD1;POLA2;UCK2;SNAI1;HRC;ID3;COL9A3;DET1;BTG2;FEN1;HIP1;C2CD3;DENND1A;OGG1;CLTC;PTPRJ;SHB;FAM102A;TRIM7…
STAT3 19079543 ChIP-ChIP MESCs Mouse	82/948	0.999976	1	0.677087	1.62973e-05	CPNE5;RORA;IKZF1;HOXC12;CHRDL2;NDST1;LAPTM4B;PTBP1;ARV1;SENP8;PIM1;DPF3;TEAD1;ARL6IP6;ACVR1;DDX59;GPR35;NCOA6;SLC39A11;NSMCE1;ALG14;SLC30A1;ATP11A;GAB2;SYN3;POU3F2;TPST2;ARL4C;NR5A1;TOM1L1;RAB32;HOXB9;PRKAR1B;COL8A2;TIMELESS;PIGL;ATF3;GAS8;PPP1R15B;NDUFB7;GYPC;SHC1;LEF1;LYZL1;ALOX12;GATA2;PPM1F;LRP6;STK3;RECQL5;IGF2BP3;HIVEP3;RBBP6;GAS2L1;RILP;GDF10;SLC14A1;CDKN2C;STAT1;GAD1;NDE1;TXNRD1;TXNL1;XPO…
MYC 19079543 ChIP-ChIP MESCs Mouse	137/1458	0.999979	1	0.735533	1.50872e-05	CPNE5;TRAF3IP2;ZFAND6;TSEN2;ACTB;NUDT3;ZDHHC3;FBL;GOLGA4;CREB3L2;PIM1;RCC1;SLC25A42;EPHB4;NSF;SLC30A6;RPS9;PCYT2;ZBTB38;ACTN1;CDYL;EEF1A1;RAB30;COX7A2L;PRKAR1B;MAPKAPK3;GRWD1;TMEM79;TRIB1;OSBP2;ANAPC13;KLK1;LTBP4;ABCB8;PIK3R2;ALOX12;PLA2G6;DEDD2;ARHGAP22;ARSK;TSPAN7;G3BP2;RHPN1;PLXNA2;DPH5;ZBTB7B;RAB11FIP4;HEXIM1;CRADD;HSPA4;EIF2AK1;CNOT10;DHCR24;NSG1;PRDX6;SYT6;ARHGAP23;ZC3HC1;EHD1;AHI1;TBL3;POL…
SUZ12 27294783 Chip-Seq ESCs Mouse	198/2000	0.99998	1	0.774951	1.5795e-05	CYFIP2;NPFFR1;CPNE5;ICAM5;IKZF1;ADARB1;RPS6KA4;SAMD14;ALCAM;ZMIZ1;MYB;DPF3;HIST3H2BA;HMCN1;SYNPO;SOX6;ST6GAL1;NHLRC4;HPCAL1;BCR;HOXB9;CRISPLD2;DDIT4;COL8A2;KCNQ4;ZFPM2;HPD;ATF3;KCTD15;EPAS1;STXBP1;GATA4;GATA2;EVPL;TTBK1;ADAMTS14;PRKAR2B;GALR1;TSPAN7;ALX4;PLEK2;KCNN3;STXBP6;PPARGC1B;LRRN2;SIAH2;GDF2;FOSL2;POU6F1;GADD45G;ABTB2;ATP4A;TH;ID3;RNF220;DDR1;TINAGL1;NCAN;MRC2;ANKRD9;FAM102B;DLGAP1;GP1BB;S…
EGR1 23403033 ChIP-Seq LIVER Mouse	81/944	0.99998	1	0.671664	1.33327e-05	HBS1L;CHIC2;CRTC3;MAML2;LEAP2;AQP9;GOLIM4;MRFAP1;HIST1H1T;WBP1L;MRGPRE;SMG7;BACH1;CLU;TUBA1B;LIPC;CTSL;RASGEF1B;CDH1;FNTB;TMEM107;APOBEC1;GPR35;DAPK2;TANGO2;IZUMO1;HIST1H2AK;SARS;ACTN4;PRODH2;WDR76;PPP1R3F;TANC1;THAP6;LMBRD1;NME7;MSH5;ARF5;BLZF1;BCAT2;HIST1H2BN;FRRS1;GYPC;TMPRSS4;ZBTB44;ABHD5;ZNRF1;VCPIP1;POLD4;AMN1;FAM83F;CALD1;C9;MFN2;LRRC8D;RNF170;ATP9B;LYN;MPP1;SPECC1;IGBP1;TNFSF14;GSR;SUSD1;…
ESET 19884257 ChIP-Seq ESCs Mouse	197/2000	0.999983	1	0.771037	1.30108e-05	CYFIP2;TES;MAML2;TSKU;ZDHHC3;CREB3L1;PSMD3;CREB3L2;SEC62;PDK1;ACOT7;GCAT;RUNX2;HOXB9;CCNY;CRISPLD2;PTGES;FPR3;ABCB8;SKA1;CHST11;GALR1;CSTF1;ATP6V0A2;PLCG1;ATP6V1C1;HEXIM1;PLK3;GRXCR2;ABCA6;IQSEC1;STARD10;IFFO2;NFATC2;NR0B2;PTK2;HNRNPL;UCK2;HBP1;CALM2;DDR1;DENND1A;NCAN;RPLP1;AP4E1;SMG7;MED15;PPCDC;WDR44;LETM2;MRC2;TIFAB;AKAP11;ADAMTSL4;MED10;NCS1;KIF13A;CTSH;JAK1;MAP4K1;SPHK1;NCOA3;SLC39A10;AGTRAP…
SOX2 18692474 ChIP-Seq MESCs Mouse	350/3319	0.999984	1	0.825467	1.358e-05	IFITM3;EHF;CMAS;TRAF3IP2;TMEM41B;ITSN1;AQP9;EHMT1;CCNC;MRGPRE;BACH1;NDST1;RABGEF1;LIPH;CREB3L2;TRIM25;FBXO6;HIST3H2BA;PTGFRN;DIP2B;BTRC;EPHB4;FBXO9;PDK1;VPS18;ENTPD1;ST6GAL1;ARL15;ACTN1;PIH1D1;DAPK3;ACTN4;ANK3;WDR76;CLDN4;ZSCAN22;DDIT4;CRYZL1;TYRO3;CD2BP2;PRKCQ;SLC45A4;CDC42SE1;GCDH;CDCA3;SDC4;CTBP2;DHX9;EPAS1;NEDD4L;ABCB8;PIK3R2;PLA2G6;DEDD2;UGCG;NUAK2;EPB41L1;CSTF1;GSE1;HIVEP3;SNX9;RALGDS;RREB1…
POU5F1 16153702 ChIP-ChIP HESCs Human	47/622	0.999985	1	0.591489	8.88495e-06	HIST1H2BN;DLX1;HIST1H3J;CD82;AASDH;LEF1;HMGB2;GATA4;MRO;HOXC12;PHF21A;PTHLH;GNG10;CDH1;GRAP2;TRPS1;GCNT2;KCNN3;LHPP;SOX5;CBX8;TLE3;ZNF582;ENTPD1;FBXW11;TRIP4;CDC7;SLC30A1;SORBS1;CDYL;PPP2R3A;MCC;ETV3;POU3F2;GADD45G;ABTB2;MEIS1;WEE1;NFIA;MKRN1;CCDC6;NFE2L3;SFXN1;DNAJC9;XAGE2;MAD1L1;HIST1H4E
MNX1 26342078 ChIP-Seq MIN6-4N Mouse	195/2000	0.999987	1	0.763209	9.54543e-06	TRAF3IP2;HDAC11;IKZF1;CREB3L3;BSG;MYB;KIF21B;TNS1;SOX5;ARL15;DAPK1;NHLRC4;BCR;INPP4A;HOXB9;TYRO3;ZFPM2;ATF3;BLZF1;CDC42SE1;IQGAP2;ZBTB4;CDKN2AIP;ADAMTS14;RNF217;TSPAN5;SNX9;ZBTB7B;ST3GAL1;RREB1;LHPP;ATP6V0A1;TNFSF14;HOMER2;LRRN2;IQSEC1;NBEAL2;PRDX6;SNHG3;MYLPF;UCK2;COL9A1;ID3;TRMT11;CITED4;AP4E1;SMG7;PCSK6;PRPF19;ACTR1B;TRIM7;MECOM;ANXA6;DLGAP1;MAP4K1;SPHK1;SLC2A12;SLC39A10;RHOH;BAZ1A;ZDHHC17;SRE…
CEBPA 20513432 ChIP-Seq MACROPHAGES Mouse	195/2000	0.999987	1	0.763209	9.54543e-06	NCKAP1;NPFFR1;TES;CMAS;ITSN1;LDLRAD3;IKZF1;NUDT3;SCAMP4;LIPH;DAG1;CMKLR1;TNS1;ACVR1;ST6GAL1;NSMCE1;ANK1;INPP4A;HOXB9;TRIM17;CCNY;PPA1;MPPE1;TRIB1;ATP6V0D2;ZFPM1;CDC42SE1;ZBTB8A;MTMR3;CDCA3;EPAS1;STXBP1;SH2D2A;NPRL3;NEDD4L;ABCB8;MTMR4;PRKAR2B;TSPAN7;CEP72;ATP6V1C1;HEXIM1;JUN;GADD45A;MRPL21;GADD45G;SNHG3;ABTB2;CPEB4;CDC42SE2;ECM1;OGG1;CLTC;AP4E1;MRPS10;PTPRJ;ANKRD9;TUBA1B;KIF13A;DLGAP1;DLGAP4;CD53;…
CEBPB 26923725 Chip-Seq MACROPHAGESS Mouse	195/2000	0.999987	1	0.763209	9.54543e-06	CYFIP2;PANK2;EHF;CPNE5;CBLB;BACH1;NUDT3;UBE2L3;CREB3L3;LIPH;RPS6KA1;PSMD3;MYB;TNFSF10;SYNPO;EPHB4;CMKLR1;ACVR1;VPS18;CUBN;NGDN;RUNX1;INPP4A;NIF3L1;CARHSP1;NUP210L;CCNY;THAP7;TMEM79;CRYZL1;TRIB1;ATF3;TSPYL5;ZBTB8A;MTMR3;DCUN1D5;CLCNKB;MTMR4;ZBTB4;SAMSN1;TTBK1;ADAMTS14;PRKAR2B;GALR1;SFN;PLEK2;SNX9;ZBTB7B;LYN;EGR1;TRAP1;CREBBP;TNFSF14;LRRN2;PRG3;NR0B2;IFFO1;EHD1;CDC16;HIST1H4H;ATM;CDK15;DDR1;CLTC;CL…
TAF7L 23326641 ChIP-Seq C3H10T1-2 Mouse	76/912	0.999988	1	0.652316	8.14259e-06	SLC25A1;RERE;TOR2A;CLTC;EHMT1;ADRA1D;CBLB;PPP2R2A;LCTL;ANKRD9;CHCHD2;QSOX2;TEAD1;YWHAG;NDEL1;SH3GL1;ACOT8;ACOT7;GSTO1;NDUFC2;PPHLN1;ETV3;CARHSP1;CCNY;RASA3;DDIT4;CAT;ERP29;ERGIC1;LRRC59;PPP1R15B;USP15;TOMM40;ANKRD11;AK1;ETFDH;SLC1A4;AGPAT3;LRP6;ERMP1;PSMB2;DNAJB6;IRAK2;UBR5;PSAP;DPH3;STAT6;ZBTB7B;RREB1;ST3GAL2;DNAJC19;CRADD;STAT1;PNPLA8;CAV2;GADD45A;MTHFR;MRPL21;CIDEC;EIF1;VEGFA;RAB10;DAP;EIF5;VA…
GRHL2 25758223 ChIP-Seq PLACENTA Mouse	85/1000	0.999988	1	0.665362	7.91072e-06	KCNK5;DDR1;LEAP2;ZNF44;KHK;NDST1;TUBB6;CHCHD2;ZNF83;PSMD3;NFKBIZ;MFSD2B;RGS9;SLC37A3;ERMAP;ZNF564;CTSB;NSF;SLC30A6;ANXA4;SWAP70;DAPK3;SLC2A12;DNMT3A;ALG14;SARS;RHOH;ELOVL6;FRMD4A;GAB2;TRAF1;CDYL;SPTB;DDOST;CLIP3;RAB32;SLC7A8;THRAP3;RAI14;HOMEZ;PHLPP1;EPB42;UBR3;MLLT1;ALOX12;IQGAP2;HDAC9;GNG10;PSMB2;PPP2R3C;TSPAN5;ALX4;NRIP3;STAP2;SLC38A5;MPZL1;IGBP1;OSBPL8;TCF7L2;GRXCR2;KDM4B;PNPLA8;ATP8B1;MACC1;…
SUZ12 18692474 ChIP-Seq MESCs Mouse	184/1909	0.999989	1	0.754486	8.64297e-06	CRTC3;CD83;CPNE5;CSF1;CPNE4;POGK;LOXL4;RORA;ADARB1;CLU;ZFYVE28;SAMD14;GPR176;ALCAM;CAPN2;DPF3;NRCAM;SOX6;PDE8A;MAP3K5;TMOD1;MEF2C;WNT5B;SLC30A3;LMO2;UNC5C;PRKCA;FRMD4A;ATP11A;NPNT;POU3F2;ANK1;RUNX2;RUNX1;RAB32;SLC9A2;HOXB9;PRKAR1B;COL4A2;PKP1;KCNQ4;PRKCQ;ASTN2;ZFPM2;ZFPM1;ATF3;OSBP2;DLX1;SEMA7A;HS3ST3A1;PFKFB3;EPAS1;CTTNBP2;HTRA3;GATA4;GATA2;NPAS2;RHOBTB1;CHST11;PODXL;GALR1;PLXNA2;ALX4;ST8SIA5;PL…
SIN3B 21632747 ChIP-Seq MESCs Mouse	461/4302	0.999989	1	0.838822	9.1358e-06	ITSN1;EHMT1;EPRS;RBPJ;TSKU;ZFYVE28;FAM122A;SCAMP4;GPR176;LIPC;ZMIZ1;ZXDC;CMKLR1;ANKS1B;NUP214;VPS18;PIH1D1;NGDN;PRKCA;CACNA2D4;PRKAB1;HSPG2;CLDN4;CLDN3;PRKAR1B;ARMC3;ZSCAN22;DDIT4;TYRO3;CDC42SE1;ANAPC13;CDCA3;ANAPC16;CTBP2;GATA4;GATA2;ANAPC10;SKA1;DEDD2;ADAMTS14;CYB5R4;PRKAR2B;GALR1;RNF217;PIP5K1B;RREB1;LHPP;EXPH5;CREBBP;GRXCR2;STARD10;MTHFR;CDC7;EIF1;GRIN2D;EHD1;MLLT11;TBL3;UCK2;HNRNPF;PSMG4;AVL…
NEUROD2 26341353 ChIP-Seq CORTEX Mouse	193/2000	0.99999	1	0.755382	7.75809e-06	CPNE5;WDSUB1;LDLRAD3;CBLB;BACH1;ZDHHC3;SAMD14;ALCAM;CREB3L3;RPS6KA1;FAM53A;PDK1;SOX5;NUP214;ENTPD1;RSAD2;NGDN;ACSL6;PRKCA;PRKAB1;ANK1;COX7A2L;CLDN3;THAP7;TMEM79;CD2BP2;VDAC2;PTGES;SLC45A4;ZBTB8A;ABCB6;MTMR4;IQGAP2;KALRN;TTBK1;TSPAN8;PLEK2;KCNN3;RALGDS;EGR1;PLK3;TRAP1;CREBBP;GRXCR2;TRIP4;NR0B2;UBAC1;CDC16;NOSTRIN;COL9A1;HIST1H4H;CDK15;GSTM5;CPEB4;DDR1;DENND1A;CLTC;SHB;LIMD1;IL18BP;RNF157;TUBA1B;TI…
CBP 21632823 ChIP-Seq H3396 Human	193/2000	0.99999	1	0.755382	7.75809e-06	USP6NL;EHF;NPFFR1;CMAS;CALML5;TMEM41B;LDLRAD3;MRGPRE;ACSM4;TSKU;ZMIZ1;CREB3L1;DIP2B;BTRC;SOX6;CMKLR1;SOX5;CUBN;ENTPD1;NGDN;C10ORF55;CACNA2D4;ANK3;PRKAB1;CCNY;PPA1;KCNQ1;ARMC3;DDIT4;TFAM;VDAC2;PRKCQ;RNF121;ANAPC16;CTBP2;DCUN1D5;WDR66;NEU3;FAM171A1;PTDSS2;ADAMTS14;RDH12;TSPAN8;ALX4;ST8SIA6;ZBED5;LHPP;BRAP;CRADD;STARD10;MICAL2;PRG3;MRPL21;NET1;EHD1;ABTB2;POLA2;TH;TCN1;HNRNPF;C2CD3;RSF1;PTPRJ;PRPF19;…
JARID1B-DAIN 22020125 ChIP-Seq ESCs Mouse	193/2000	0.99999	1	0.755382	7.75809e-06	CPNE5;TMEM41B;KDELR1;IKZF1;ACTB;SCAMP4;CCDC91;RINL;MYB;CREB3L2;FDXR;CCDC97;HIST3H2BA;KIF21B;DIP2B;TBC1D22A;EPHB4;CMKLR1;ARRDC4;ABT1;ST6GAL1;DAPK1;HPCAL1;PRKAB1;INPP4A;CLDN4;RRAGC;GRWD1;ATF3;SLC45A4;SH2D2A;CLCNKB;IQGAP2;ADAMTS14;ALX4;ST8SIA6;ZBTB7B;AMZ1;RHBDL2;RREB1;PCK2;ST3GAL3;HEXIM1;PDE2A;MICAL2;PYCR2;PRG3;FOSL2;EHD1;TBL3;EIF5;RNF220;RYR1;SLC44A2;PYGL;SHB;PCSK6;MRPL35;PIGV;MRC2;DSTYK;TNFAIP8L1;…
E2F1 18555785 ChIP-Seq MESCs Mouse	441/4172	0.99999	1	0.827434	8.11214e-06	SMC5;ADARB1;F11R;BACH1;TSKU;SCAMP4;LSM11;CDK5RAP1;FDXR;ANKFY1;HIST3H2BA;VPS18;NGDN;HPCAL1;SND1;HCFC1;LARS2;CLDN4;ZSCAN22;DDIT4;TMEM79;TARS2;MPPE1;MTMR3;CTBP2;ABCB6;MYNN;ABCB8;PLA2G6;EPB41L1;PRKAR2B;CEP72;PIP5K1B;SFN;PPARGC1B;S100A11;EDEM3;LYN;PRELID2;CREBBP;NDFIP1;MTHFR;ELL2;PRDX6;EIF1;GRIN2D;ABTB2;TBL3;UCK2;HBP1;BTG2;ELL;PHF20;DENND1A;NCAN;PIGQ;RPLP1;MRPL34;MRPL35;PIGV;FARS2;WDR44;MECP2;TUBA1B;T…
EST1 17652178 ChIP-ChIP JURKAT Human	84/1001	0.99999	1	0.656877	6.41008e-06	FEN1;DDX49;MRFAP1L1;MTR;COX7C;ARV1;OPA1;FNTB;FDXR;EIF2B1;BTRC;MAP3K7;TNPO2;NUP214;ABT1;BCAS3;RPS9;USP48;ARL15;MRPS22;DCAKD;IZUMO1;THOC1;ALG14;AHSA1;DARS2;TFIP11;CACYBP;ARID1A;TOPORS;DNM2;ST7L;RAB30;ELF2;NME7;THRAP3;GRWD1;AKT1S1;EXOC4;BLZF1;DCP2;RNF121;DCTN5;NUP205;USP15;TOMM40;SHC1;WBP2;GOSR2;PRCC;SUPT4H1;ITPR1;ETFDH;PLA2G6;UQCRH;RASIP1;C12ORF57;PSMB6;HSPH1;RECQL5;FGD6;PSMB2;MXI1;AP2S1;CSTF1;BNIP…
EZH2 27304074 Chip-Seq ESCs Mouse	72/885	0.99999	1	0.636837	6.20684e-06	SH3GL3;PHLDB1;ANKRD33B;THRB;ADRA1D;HOXC12;SAMD14;GPR176;RASGEF1A;ZMIZ1;DPF3;SCARF2;SOX6;DSP;MYLIP;SLC30A6;SLC30A3;GP1BB;SPHK1;UBE2E1;POU3F2;SUPT3H;NR5A1;TOX2;HOXB9;COL4A2;LRRC7;PKP1;ASTN2;ZFPM2;DLX1;CTTNBP2;LEF1;GATA4;GATA2;KALRN;NPAS2;DLL4;RELN;HLX;GALR1;RNF217;MAN1C1;CDH23;ALX4;CSMD1;WNT3;WNT4;RUNX1T1;EGLN1;CBX8;JUN;EGLN3;CDKN2C;LRRN2;GAD1;SMAD5;DLK1;SYT6;DLK2;ABTB2;CDK8;EFNA3;MEIS1;KCNS1;NFIA;…
JARID2 20075857 ChIP-Seq MESCs Mouse	111/1258	0.99999	1	0.690687	6.64791e-06	GALNT12;PHLDB1;CD83;PLAT;IKZF1;ZMIZ1;MYB;DPF3;SLC39A8;MAP3K5;SLC30A3;WNT5B;LMO2;POU3F2;RUNX1;SLC9A2;CLDN3;PRKAR1B;COL4A2;GRWD1;CRYZL1;PKP1;KCNQ4;ASTN2;ZFPM2;ATF3;DLX1;SEMA7A;HS3ST3A1;EPAS1;GATA2;NPAS2;RHOBTB1;ITPRIPL2;CHST11;GALR1;RNF217;ST8SIA5;ALX4;ST8SIA6;ZBTB7B;ST3GAL1;RREB1;RAB11FIP4;WNT3;WNT4;CBX8;TMEM120B;JUN;OSBPL6;LRRN2;HOMER2;ATP8B1;ZBTB16;SIAH2;NSG1;SYT6;GADD45G;ABTB2;EFNA3;SP5;FGFR3;S…
RARB 24833708 ChIP-Seq LIVER Mouse	192/2000	0.99999	1	0.751468	7.22458e-06	AMHR2;GPR63;CPOX;CBLB;CWC25;STK19;RPL10A;RPS6KA4;SYDE2;SCAMP4;ALCAM;ZXDC;ANKFY1;TRIM25;RCC1;SLC39A8;SYNPO;PRKACB;BAHCC1;EPHB4;SH3GL1;ABT1;VPS18;RNF43;MORC3;MAP2K2;ARL15;ZBTB38;NGDN;MUL1;ACTN4;ATP1B2;PGC;TLE6;INPP4A;NIF3L1;CARHSP1;NUP210L;SNHG11;THAP7;TMEM79;CRYZL1;TIMELESS;VCL;ZBTB8A;CCDC148;STXBP1;HVCN1;AK1;CLEC16A;LTBP4;ARHGAP18;GATA4;MTMR4;ZBTB4;FAM83H;ITPRIPL2;TSPAN8;CALD1;MOV10L1;SLC38A8;ZBT…
SUZ12 20075857 ChIP-Seq MESCs Mouse	459/4356	0.99999	1	0.824829	7.89441e-06	TES;ADARB1;ZFYVE28;SAMD14;GPR176;ALCAM;UBASH3B;ZMIZ1;CREB3L1;MYB;HIST3H2BA;DIP2B;ANKS1B;PRKCB;DAPK2;HPCAL1;UNC5C;PRKCA;SCAMP1;BCR;CLDN3;HOXB9;PRKAR1B;PRKCQ;ASTN2;ATF3;TSPYL5;HS3ST3A1;MYNN;GATA4;GATA2;FAM171A1;CHST11;EPB41L1;PRKAR2B;GALR1;RNF217;ALX4;ST3GAL5;PIP5K1B;PLEK2;ST3GAL1;RREB1;PPARGC1B;ST3GAL3;LYN;PLK3;JUN;HOMER2;STARD10;NFATC2;AIF1L;FOSL2;GRIN2D;ABTB2;PKIB;EIF5;SNAI1;FXYD7;TNFSF9;FXYD5;G…
POU5F1 18692474 ChIP-Seq MESCs Mouse	443/4232	0.999991	1	0.819402	7.76964e-06	EHF;ITSN1;EHMT1;MRGPRE;F11R;EPRS;BACH1;TSKU;RABGEF1;LIPH;CDK5RAP1;DIP2B;PRKACB;ACOT7;PIH1D1;PRKAB1;LARS2;CLDN4;CLDN3;ZSCAN22;DDIT4;TMEM79;TYRO3;TARS2;CDC42SE1;CTBP2;MYNN;NEDD4L;ABCB8;DEDD2;EPB41L1;KCNMB2;PIP5K1B;SFN;ZBTB7B;ST3GAL2;PPARGC1B;HEXIM1;LYN;PLK3;ABCA6;NFATC2;MTHFR;ELL2;PRDX6;MRPL21;POU6F1;EHD1;MLLT11;UCK2;SNAI1;HRC;SFXN1;HBP1;CDC42SE2;ELL;DENND1A;QPRT;CLTC;HOXC12;MRPL34;SMG5;IL18BP;WDR4…
ZFX 18555785 ChIP-Seq MESCs Mouse	331/3249	0.999991	1	0.797476	7.40088e-06	CYFIP2;NCKAP1;PANK2;CHIC2;CMAS;WDSUB1;KDELR1;HDAC11;EHMT1;LDLRAD3;SMC5;ADARB1;EPRS;TSKU;ACTB;NUDT3;ZDHHC3;UBE2L3;PCMT1;LSM11;CDC27;PSMD3;ZXDC;DAG1;TRIM25;RCC1;FBXO6;BTRC;FBXO9;PDK1;ARL6IP6;NUP214;FOXH1;ACTN4;SCAMP1;PPP1R3F;CLDN4;CLDN3;CCNY;THAP7;ZSCAN22;GRWD1;CRYZL1;TYRO3;TFAM;MPPE1;GCDH;NUMBL;MTMR3;DHX9;ABCB8;IQGAP2;MTMR4;EVPL;PTDSS2;PRKAR2B;DPH3;ATP6V0A2;CSTF1;CEP72;ST3GAL5;PLCG1;RALGDS;ATP6V1C…
MYC 19030024 ChIP-ChIP MESCs Mouse	395/3868	0.999991	1	0.799373	7.40288e-06	NCKAP1;EPRS;TSKU;SCAMP4;PSMD3;CREB3L2;MYB;CDK5RAP1;ANKFY1;HIST3H2BA;NUP214;PIH1D1;NGDN;SND1;HCFC1;LARS2;ZSCAN22;TMEM79;TARS2;ATF3;CDC42SE1;ANAPC13;CDCA3;CTBP2;MYNN;ABCB8;GATA2;PLA2G6;MTMR4;SLC5A3;ANAPC10;ZBTB7B;PPARGC1B;HEXIM1;BTF3;JUN;RDX;MTHFR;NR0B2;PRDX6;FOSL2;EIF1;EHD1;MLLT11;UCK2;EIF5;SFXN1;HBP1;CPEB4;ELL;PHF20;RPLP1;OGG1;CLTC;CLTA;SMG7;PIGV;SMG5;LETM2;MRC2;TUBA1B;RRP15;NUDC;GSTO1;SLC39A10;E…
TRIM28 19339689 ChIP-ChIP MESCs Mouse	311/3072	0.999991	1	0.792462	7.33575e-06	IFITM3;SMC5;CCNC;IKZF1;EPRS;NUDT3;UBE2L3;ZFYVE28;PCMT1;LSM11;CREB3L3;BSG;RPS6KA1;CDK5RAP1;RCC1;PTGFRN;EPHB4;FBXO9;DAPK3;UNC5C;ARMC8;GCAT;RUNX1;CLDN4;HOXB9;KATNAL1;PPA1;COL8A2;VDAC2;PRKCQ;MPPE1;TRIB1;KCTD15;CDC42SE1;ANAPC13;HS3ST3A1;MTMR3;CTBP2;DCUN1D5;DHX9;ABCB8;ANAPC10;PTDSS2;CHST11;CSTF1;MOV10L1;ST8SIA5;SNX9;STXBP6;PLCG1;RREB1;EDEM3;BRAP;EGR1;CDT1;JUN;RABGAP1L;YES1;LRRN2;RDX;CDC7;NR0B2;CIDEC;AB…
FOXA1 21572438 ChIP-Seq LNCaP Human	191/2000	0.999991	1	0.747554	6.84242e-06	GALNT12;EHF;PHLDB1;ITPRIP;ATP8A2;TUSC3;POGK;NAB2;CBLB;CCNC;HNMT;SYDE2;FAM122A;DOCK11;RINL;CHEK1;TNFSF10;ANKFY1;TRIM25;FBXO6;NRCAM;DIP2B;PSPH;PDK1;TMEM14C;MAGI1;ARRDC4;FBXW11;KRT3;SWAP70;EGOT;TTC7B;NSMCE1;C10ORF55;ATP11A;ANK3;ST7L;LARS2;TMEM135;MAP1B;TIMELESS;TYRO3;TFAM;CMPK2;TSPYL5;ZBTB8A;SDC4;CTBP2;DCUN1D5;PRDM15;IQGAP2;MYL12A;ACAT1;RNF213;TCTEX1D1;UBR5;ERI3;CLCA1;HIVEP3;TP53BP1;ST3GAL1;RALGDS;A…
STAT1 17558387 ChIP-Seq HELA Human	191/2000	0.999991	1	0.747554	6.84242e-06	CYFIP2;CD83;NDUFA12;AQP9;LDLRAD3;PRDM2;CBLB;PPP2R2A;MRGPRE;ADARB1;KLHL35;F11R;CARF;TSKU;PLB1;ZDHHC3;ZFYVE28;ALCAM;IYD;CREB3L2;CHEK1;COTL1;CAPN2;SLC39A8;PSPH;SLC39A3;ENTPD1;MAP2K2;FBXW11;ZBTB38;TTC7B;SCAMP1;SND1;RUNX2;KCTD7;BCR;ADAM19;RAB30;CLDN4;KATNAL1;PRKAR1B;ANTXRL;VDAC2;ZFPM1;XPR1;PTGES;SLC45A4;DLX1;LRRC59;PFKFB3;AASDH;NDUFB11;DDX1;ANKRD11;NPRL3;LTBP4;GATA4;SLC1A5;PKMYT1;IQGAP2;FOXO3;CDKN2AIP…
E2F1 20622854 ChIP-Seq HELA Human	191/2000	0.999991	1	0.747554	6.84242e-06	TOR2A;PHLDB1;TMEM41B;GALNT10;BEST4;TUBB6;SYNGAP1;TRIM25;RCC1;FBXO6;FAM53A;SLC25A42;PRKACB;EPHB4;SLC39A3;VPS18;MAP2K2;KDM2B;SLC30A3;FBXW11;TPM3;KRT2;STARD9;FOXH1;ATP11A;HCFC1;KCTD7;EEF1A1;GRWD1;TYRO3;COL8A2;ZFPM1;STX1A;HOMEZ;MACF1;NUMBL;ZBTB8A;PFKFB3;HIST1H3J;PXN;AK1;AK2;SLC1A4;TTBK1;MYL12A;RAP1GAP;EBP;C1ORF105;RAB11FIP1;NUAK2;KIAA1522;GRK6;CLTCL1;TP53BP2;SFN;STAP2;KCNN3;GAS2L1;ZBTB7B;RALGDS;SNX8;…
P53 21459846 ChIP-Seq SAOS-2 Human	191/2000	0.999991	1	0.747554	6.84242e-06	PHLDB1;DGKD;ITGA2B;MPL;NR3C1;ZDHHC3;NDST1;STK10;PCMT1;SAMD14;BEST4;CREB3L1;CREB3L2;TUBB1;CHEK1;FDXR;HMGN2;TGM3;CA14;FBXO9;ARRDC4;ENTPD1;ST6GAL1;RPS9;FBXW11;KRT2;NSMCE2;CDYL;TEX2;UNC13D;SLC9A2;NIF3L1;GRWD1;MSH5;TMEM79;TYRO3;CD2BP2;TRIB1;ASTN2;EMID1;CDKL1;TSPYL5;HOMEZ;LRRC59;GCDH;NUP205;HS3ST3A1;ANAPC16;CTBP2;ABCB6;HTRA3;PRDM15;AK2;ARHGAP18;SLC1A5;TTBK1;RHOBTB1;NCKIPSD;SPTA1;FAM83F;C1ORF105;RDH12;Z…
TRIM28 17542650 ChIP-ChIP NTERA2 Human	82/3568	0.999991	1	0.179899	1.63883e-06	SFTA2;THRB;DGKD;CBLB;RORA;ARRB1;ALDH2;LIPH;NCS1;PIM1;RCC1;DPF3;TEAD1;LBR;PDK1;CAP1;ACVR1;MEF2C;DAPK1;ACTN1;CMC2;THOC1;ACTN4;GAB2;SYN3;SND1;FOXP1;RAB30;MYO3B;RASA3;STIM1;LRRC7;KCNQ1;PEX5;PPIF;MATN1;TYRO3;SGK1;IL9R;MCPH1;DLX1;OAT;LEF1;LRP2;ZNF8;SCRT2;PODXL;MGAT5;NOCT;E2F1;ALX4;PLEK2;AHSP;SNX8;LYN;FN3K;IGBP1;PLK3;EGLN3;UBE2H;CRADD;STAT1;GDF2;FOXN3;CD2;GALC;ATP4A;WEE1;MEIS1;CDK6;NFIA;MFAP1;OR2V2;S100…
NANOG 16518401 ChIP-PET MESCs Mouse	239/3520	0.999991	1	0.531489	4.83006e-06	IFITM3;CHIC2;CMAS;CPNE5;TRAF3IP2;EHMT1;CCNC;F11R;PCMT1;GOLGA4;RPS6KA1;MYB;ANKFY1;TRIM25;SYNPO;SOX6;PRKCB;ACTN1;UNC5C;ACTN4;ANK3;SCAMP1;BCR;LARS2;CLDN4;CLDN3;RRAGC;DDIT4;CD2BP2;PRKCQ;MPPE1;ASTN2;HPD;STX1A;PTGES;NUP205;MTMR3;CDCA3;SDC4;ABCB6;DHX9;NEDD4L;SAMSN1;TTBK1;ANAPC10;EPB41L1;CSTF1;RALGDS;RAB11FIP4;TRAP1;RABGAP1L;NDFIP1;CRADD;LRRN2;RAB27A;PYCR2;MYLPF;UCK2;SNAI1;CALM2;PIGT;FAF1;ATF7IP2;CLTC;PY…
MYC 18358816 ChIP-ChIP MESCs Mouse	299/3413	0.999991	1	0.685763	6.19778e-06	TMEM41B;ICAM5;EPRS;BACH1;PDCD2L;ZDHHC3;UBE2L3;SCAMP4;PCMT1;GPR176;SNRPD2;RPS6KA1;PSMD3;CHEK1;CDK5RAP1;TRIM25;RCC1;FBXO9;PDK1;ARL6IP6;ACOT8;ARL15;DAPK3;ARMC8;PRKAB1;HCFC1;NIF3L1;PPA1;PPP1R3B;THAP7;GRWD1;TMEM79;BTK;ATF3;BLZF1;CDC42SE1;ANAPC13;CDCA3;CTBP2;ABCB6;DHX9;ABCB8;PIK3R2;PLA2G6;MTMR4;ANAPC10;DEDD2;PTDSS2;ARSK;CSTF1;MOV10L1;DPH5;PIP5K1B;SNX8;PPARGC1B;RBM10;HEXIM1;BRAP;CDT1;TRAP1;EIF2AK1;RAB27…
CUX1 19635798 ChIP-ChIP MULTIPLE HUMAN CANCER TYPES Human	241/3052	0.999991	1	0.618118	5.47275e-06	EHF;MAML2;CCNH;PCMT1;ALCAM;SNRPD2;CHEK1;TNFSF10;DLEU1;ANKFY1;SYNPO;PDK1;SOX5;ACVR1;ABT1;SCAMP1;SND1;RUNX1;NIF3L1;CLDN4;THAP6;RRAGC;GRWD1;COL8A2;TFAM;ZFPM1;KCTD15;BLZF1;ZNF398;RNF121;CDCA3;EPB41;STXBP1;CLCNKB;MYNN;ABCB8;MTMR4;PGBD2;EPB41L1;CSTF1;HIVEP3;KCNN3;PCK1;ATP6V1C1;BTF3;LYN;EGR1;YES1;CRADD;RAB27A;CDC7;ELL2;PTK2;GADD45G;PKIB;POLA2;ID3;HIST1H4H;HBP1;CALM2;GSTM5;BTG2;ELL;CLTA;AP2A1;COX7C;PHF6;…
MYC 18555785 ChIP-Seq MESCs Mouse	104/1200	0.999991	1	0.678408	6.00468e-06	EHMT1;ZC3HAV1L;LDLRAD3;PPP2R2A;BZW2;RPL10A;TSKU;ACTB;PDCD2L;YY1;GNPTAB;FNTB;RCC1;ARL6IP6;PDK1;RPS9;TPM3;FOXH1;SARS;ARMC8;EEF1A1;ST7L;CLDN4;THAP7;GRWD1;TFAM;PFKFB3;PLA2G6;EBP;TPR;DPH5;SMYD3;BTF3;CD164;SIAH2;KLHL21;NUP153;EIF1;ANLN;UCK2;TBL3;EIF5;CCPG1;SFXN1;DEGS1;TRMT11;EIF4G3;KCNK5;YWHAE;DDX46;RPLP1;CCDC125;PRPF19;COX7C;PPCDC;SCPEP1;ARV1;CAPZB;PCF11;KIF13A;GUSB;TNPO2;NUDC;ABCC1;RBM15;DCAKD;CACYBP…
KDM2B 26808549 Chip-Seq REH Human	190/2000	0.999991	1	0.74364	6.5675e-06	HDDC2;PANK2;AMHR2;ITGA2B;LDLRAD3;PRDM2;HNMT;BACH1;TSKU;CDC14A;GALNT10;RPS6KA4;GRAP2;CREB3L2;ZXDC;ANKFY1;BTRC;EPHB4;SOX5;MAGI1;ARRDC4;ARL15;PRKCB;KRT2;THOC1;UNC5C;ATP11A;POU3F2;RUNX2;KCTD7;ADAM19;KATNAL1;CCNY;RRAGC;COL4A2;STIM2;CLDN8;TFAM;CMPK2;PRKCQ;UTRN;ZFPM2;MAD1L1;TSPYL5;HS3ST3A1;PFKFB3;TMEM63B;CTBP2;RHOBTB3;FPR3;LTBP1;FOXO1;RASGRP3;STK3;SOCS2;RAB11FIP1;PODXL;MAN2A1;ZMAT4;RNF217;KCNMB2;ST3GAL5…
MYC 19915707 ChIP-ChIP AK7 Human	251/2979	0.999991	1	0.659542	5.81291e-06	CMAS;CCNC;EPRS;NUDT3;NDST1;SCAMP4;GPR176;CCDC91;CREB3L3;RPS6KA1;CREB3L2;TNFSF10;TRIM25;KIF21B;BTRC;SYNPO;SOX6;PRKACB;CMKLR1;ARRDC4;ABT1;VPS18;ACOT7;ACTN1;STARD9;PRKCA;ANK3;RUNX1;SULT2B1;INPP4A;RRAGC;PPA1;CLDN8;PRKCQ;ZFPM2;NUP205;HS3ST3A1;CTBP2;ABCB6;DHX9;FPR1;MYNN;NEDD4L;UGCG;PTDSS2;EPB41L1;TSPAN5;PIP5K1B;SFN;ZBTB7B;RALGDS;ST3GAL3;EGR1;TRAP1;NDFIP1;HOMER2;LRBA;STARD10;PDE2A;MICAL3;ELL2;POU6F1;GRI…
REST 18959480 ChIP-ChIP MESCs Mouse	232/2868	0.999991	1	0.63321	5.54072e-06	CPNE4;CCNH;ITSN1;CCNC;BACH1;NUDT3;ZFYVE28;NDST1;PCMT1;SAMD14;TNFSF10;CDK5RAP1;BTRC;TBC1D22A;CMKLR1;ARL6IP6;ACVR1;ABT1;ST6GAL1;DAPK1;DAPK2;ACSL6;UNC5C;PRKCA;ACTN4;ARMC8;ANK3;ANK1;INPP4A;CARHSP1;TRIM17;RRAGC;ASTN2;HPD;ZFPM1;STX1A;PTGES;MTMR3;ABCB6;NEDD4L;PLA2G6;ART3;CYB5R4;GALR1;KCNMB2;GSE1;ST8SIA5;PPARGC1B;RAB11FIP4;ST3GAL3;ATP6V0A1;EGR1;FIS1;RABGAP1L;CRADD;LRRN3;IQSEC1;LRRN2;PDE2A;CDC7;UCK2;ADCK1…
SPI1 26923725 Chip-Seq HPCs Mouse	189/2000	0.999991	1	0.739726	6.36803e-06	USP6NL;OTUD5;SH3GL3;PANK2;PHLDB1;POGK;NAB2;GUCA1B;LDLRAD3;RPL10A;ACTB;CDC14A;MYLK3;RPS6KA4;FAM122A;GNPTAB;UBASH3B;SESN2;TNFSF10;FDXR;HMCN1;ARRDC4;CUBN;ST6GAL1;FBXW11;ZBTB38;LMO2;SARS;ATP1B2;TEX2;GCAT;RUNX1;INPP4A;LARS2;RAB30;CARHSP1;NUP210L;ARMC3;TNIK;ASTN2;EMID1;PTGES;RAI14;SLC45A4;ZBTB8A;STXBP1;ANKRD11;CLEC16A;SLC1A4;SAMSN1;EVPL;UQCRH;VCPIP1;ADAMTS14;FAM83F;G3BP2;CD300LB;ATP6V0A2;SLC38A8;SNX8;M…
RARA 24833708 ChIP-Seq LIVER Mouse	188/2000	0.999992	1	0.735812	6.22134e-06	CYFIP2;NPFFR1;GOLIM4;GPR63;CWC25;STK19;ACSM4;CDC14A;ZDHHC3;DCAF6;YY1;SYDE2;STK11;GPR176;CREB3L3;ZXDC;CAPN2;SLC39A8;BTRC;SYNPO;PDE8A;FADS1;MORC3;ENTPD1;ST6GAL1;MAP2K2;KDM2B;NGDN;HPCAL1;MUL1;ATP1B2;PRKAB1;PGC;TLE6;SHISA7;UNC13D;NIF3L1;CARHSP1;SNHG11;THAP7;PRR19;TMEM79;TIMELESS;COL8A2;TRIB1;VCL;SLC45A4;ZBTB8A;SEMA7A;ABCB6;HVCN1;AK1;CLEC16A;MTMR4;IQGAP2;ZBTB4;EVPL;MCHR1;PHF21A;HSPH1;TSPAN8;TCTEX1D1;P…
RCOR1 19997604 ChIP-ChIP NEURONS Mouse	108/2378	0.999992	1	0.355509	2.9978e-06	GALNT12;TES;NDUFA12;EHMT1;CPOX;RPL10A;CARF;SMCHD1;STK11;CDH1;KIF5A;CREB3L2;DAG1;MAP3K5;SH3GL1;MAGI1;ARRDC4;NSF;USP2;DYRK1A;THOC1;ATP11B;ANK3;NPNT;TANC1;GNAZ;CTTNBP2;STXBP1;GPR85;RHOBTB3;NPAS2;ANAPC10;FOXO1;PHF21A;PTDSS2;GNG10;RNF170;PLCG1;EGR1;VCAM1;CBX5;FBXO34;TBCA;MCC;GRIN2D;ABTB2;AHI1;STK24;GNAQ;RNF182;HIST1H4C;XKR6;PHTF2;HBS1L;TNFAIP8;ST6GALNAC2;ZC3H6;PHF6;PHTF1;FHAD1;SCPEP1;IMMP2L;EEF2K;HEPH…
PBX1 22567123 ChIP-ChIP OVCAR3 Human	208/2299	0.999992	1	0.708212	5.93185e-06	EHF;TES;CMAS;ITSN1;F11R;PDCD2L;ZNF609;OPHN1;PRKACG;PSMD3;TRIM25;SOX5;ACOT8;KRT4;KRT3;DAPK2;NSMCE1;HSPG2;HOXB9;CRYZL1;TYRO3;ASTN2;ATP6V0D2;ZNF398;TSPYL5;MTMR3;CDCA3;TMEM63B;KLK1;GYPC;MYNN;SUPT4H1;ART3;ADAMTS14;C9;KCNMB2;ARSK;ST3GAL5;ZBTB7B;SPTBN1;S100A11;LHPP;RABGAP1L;PRG2;MTHFR;EHD1;MYLPF;TF;HBP1;TMCC2;ATM;HIST1H4C;RYR1;ECM1;PIGT;ATF7IP2;PRPF19;PHF6;SIPA1L3;MECP2;PCF11;SUFU;CCR9;ERMAP;ANXA4;TSC22…
TAF2 19829295 ChIP-Seq ESCs Human	187/2000	0.999992	1	0.731898	6.1113e-06	PHLDB1;CD83;LOXL4;RORA;RPL10A;ACTB;ZFYVE28;CHCHD2;PIM1;CAPN2;FAM53A;SLC25A42;PPFIA3;TGM2;SOX5;TMOD1;NUP214;NSF;VPS18;MEF2C;ENTPD1;SLC30A3;CD300A;NSMCE1;MUL1;SCAMP1;BTC;RAB30;CARHSP1;SHQ1;GRWD1;DDIT4;GEMIN7;ZFPM1;PTGES;HOMEZ;GNAZ;GCDH;NUMBL;SEMA7A;CDCA3;KLK1;SHC1;CCDC148;CLCNKB;ITPR1;PIK3R2;SLC1A5;MTMR4;MCHR1;PHF21A;SOCS2;FAM171A1;ADAMTS14;TSPAN8;IRAK2;C9;GRK6;TP53BP2;TBC1D14;ST3GAL5;ALX4;CEP72;RH…
MYBL2 22936984 ChIP-ChIP MESCs Mouse	198/2250	0.999992	1	0.688845	5.74346e-06	IFITM3;USP6NL;PANK2;TMEM41B;SMC5;PPP2R2A;RBPJ;ACTB;UBE2L3;SYNGAP1;ZMIZ1;LIPH;RCC1;DIP2B;ARL6IP6;ABT1;CUBN;DAPK3;SCAMP1;UNC13D;RUNX2;RUNX1;SULT2B1;PPP1R3F;TMEM79;BTK;TRIB1;ZFPM2;CDCA3;ABCB6;DHX9;MYNN;PLA2G6;ANAPC10;CSTF1;ATP6V0A2;MOV10L1;SFN;ZBTB7B;PCK2;EIF2AK1;SIAH2;RAB27A;PYCR2;PRDX6;SNHG3;MLLT11;ANLN;POLA2;UCK2;ID1;CALU;HIST1H4H;CALM2;DET1;PHF20;CLTC;AP2A1;SHB;SMG5;PPCDC;TUBA1B;TRIM7;UIMC1;NDEL…
STAT3 20064451 ChIP-Seq CD4+T Mouse	146/2204	0.999992	1	0.518538	4.30497e-06	CD83;CMAS;CSF1;CBLB;IKZF1;NR3C1;BACH1;ACTB;YY1;SMCHD1;ALCAM;GRAP2;MYB;CREB3L2;PIM1;CAPN2;PTGFRN;PDE8A;TGM2;CMKLR1;PDK1;SOX5;NUP214;ABT1;TLE3;MORC3;ZBTB38;LMO2;NSMCE1;ATP11B;CDYL;TPST2;LARS2;DDIT4;PRKCQ;TRIB1;ATF3;EMID1;XPR1;VCL;GYPC;SUPT4H1;MRO;CHST11;PRKAR2B;MAN2A1;GRK6;GSE1;DPH5;ST3GAL1;RREB1;ATP6V1C1;S100A11;AP1M1;ATP6V0A1;EGR1;PRELID2;JUN;UBE2H;RABGAP1L;NDFIP1;NEK6;RAB27A;NUP153;FOXN3;TMPRSS1…
SPI1 22096565 ChIP-ChIP GC-B Mouse	153/1676	0.999992	1	0.714589	5.93083e-06	HDDC2;TRAF3IP2;CD82;ITSN1;PLAT;ACTB;ZDHHC3;PCMT1;SESN2;TRIM25;BTRC;SH3GL1;MEF2C;ENTPD1;HIST1H2AK;ANK3;BTC;SLC9A2;ST7L;NIF3L1;THAP6;CARHSP1;STIM1;MAPKAPK2;BTK;TIMELESS;ERP29;CD2BP2;GEMIN7;BLZF1;SLC45A4;CDC42SE1;SHC1;ABCB8;PIK3R2;MTMR4;SAMSN1;TTBK1;RHOBTB1;VCPIP1;EBP;CHST11;TPR;ARSK;PSAP;HIVEP3;ST3GAL1;NDUFV1;ST3GAL2;AP1M1;ATP6V0A1;HEXIM1;LYN;SLC37A2;RABGAP1L;NDFIP1;POU2F1;CRADD;NFATC2;TRIP4;IFT122…
TET1 21451524 ChIP-Seq MESCs Mouse	170/1839	0.999992	1	0.723613	6.0057e-06	TES;KDM1A;LOXL4;CPOX;ACSM4;NUDT3;PDCD2L;STK10;FBL;RIMS3;CREB3L3;KIF5A;CREB3L2;CHEK1;COTL1;HMGN2;CMKLR1;PLS1;PCYT2;CISH;WNT5B;FBXW11;DAPK3;THOC1;ATP11A;SND1;UNC13D;TANC1;HOXB9;TRIM17;COL4A2;SNHG11;TFAM;OSBP2;CDCA3;SDC4;DCUN1D5;SHC1;SDC3;STXBP2;LTBP4;ALOX12;MTMR4;TTBK1;NCKIPSD;FAM171A1;SHARPIN;IRAK2;PSAP;RHPN1;PIP5K1B;STAP2;KCNN3;GAS2L1;SNX8;RREB1;RAB11FIP4;ATP6V0A1;HEXIM1;CBX8;LYN;BRAP;PLK3;CBX6;C…
JARID1A 20064375 ChIP-Seq MESCs Mouse	200/2171	0.999992	1	0.721123	5.98125e-06	TMEM41B;CCNC;EPRS;PDCD2L;ZDHHC3;FAM122A;SCAMP4;SNRPD2;PSMD3;CDK5RAP1;ANKFY1;PRKACB;TBC1D22A;ARL6IP6;NUP214;ABT1;VPS18;ACTN1;NSMCE2;DAPK3;ARMC8;LARS2;NIF3L1;COX7A2L;THAP7;GRWD1;TARS2;DCUN1D5;AASDH;MYNN;XPC;ABCB8;PIK3R2;ANAPC10;DEDD2;ARSK;DPH3;CSTF1;DPH5;PIP5K1B;ATP6V1C1;ATP6V0A1;TRAP1;FIS1;TRIP4;MRPL21;UBAC1;GRIN2D;TBL3;EIF5;CDC16;NDUFAF2;DCP1A;RNF220;FEN1;PIGT;PHF20;PIGQ;FAF1;CCDC124;AP4E1;MRPS10…
NANOG 16153702 ChIP-ChIP HESCs Human	154/1686	0.999992	1	0.714994	5.92749e-06	CD82;AQP9;HDAC11;F11R;BZW2;GOLGA4;ALCAM;CDH1;GRAP2;COTL1;RGS9;CA14;SOX5;TLE3;ENTPD1;FBXW11;SLC30A1;KCTD2;CDYL;POU3F2;SLC9A2;BSCL2;INPP4A;RAB30;NIF3L1;HOXB9;MSH5;GEMIN7;KCTD15;BLZF1;ZNF398;RNF121;DLX1;SDC4;HIST1H3J;GYPC;AASDH;CTTNBP2;ABHD2;STXBP2;SUPT4H1;NEDD4L;XPC;PIK3R2;PKMYT1;EVPL;NPAS2;GNG10;CALD1;PODXL;KCNMB2;CSTF1;GAS2L1;ST3GAL2;WNT3;S100A11;LHPP;WDTC1;PRNP;JUN;POU2F1;CBX5;SMAD3;CCDC12;IQSEC…
REST 19997604 ChIP-ChIP NEURONS Mouse	143/2118	0.999992	1	0.528505	4.35154e-06	PANK2;AMHR2;CPNE4;EHMT1;ICAM5;NR3C1;RPL10A;HNMT;CARF;TUBB6;ALCAM;CREB3L3;FNTB;SESN2;ZXDC;PTGFRN;MAP3K5;TGM2;CMKLR1;PDK1;ARRDC4;ABT1;NSF;RPS9;MAP2K2;DYRK1A;UBE2E1;SLC30A1;ATP11A;ACTN4;ARMC8;NPNT;BTC;PRKAR1B;DDIT4;MAPKAPK2;ERP29;SLC27A5;CDC42SE1;GNAZ;HS3ST3A1;CTBP2;DCUN1D5;SAMSN1;ANAPC10;FOXO1;TCTEX1D1;GSE1;PLEK2;SMYD3;RREB1;MYH10;HEXIM1;CREBBP;POU2F1;LRBA;SIAH2;RDX;KLHL21;FBXO34;CNOT10;TBCA;MRPL21…
ZFP42 18358816 ChIP-ChIP MESCs Mouse	132/1480	0.999992	1	0.698154	5.71407e-06	AQP9;NR3C1;BZW2;PDCD2L;UBE2L3;GPR176;SESN2;CAPN2;DAG1;CCDC97;FBXO6;HIST3H2BA;PTGFRN;KIF21B;PSPH;FBXO9;NSF;TLE3;RPS9;SLC30A3;ZBTB38;ARMC8;PRKAB1;HCFC1;RUNX1;EEF1A1;BSCL2;LARS2;COL4A2;GRWD1;CD2BP2;ATF3;BLZF1;RNF121;CTBP2;DCUN1D5;EPAS1;NEDD4L;PLA2G6;UQCRH;ANAPC10;NUAK2;NPHP1;CSTF1;MOV10L1;HEXIM1;SLC37A2;CBX5;CRADD;CCDC12;ODF2;LRRN2;CBX3;HSPA4;CRLS1;NET1;AHI1;CNOT6;EIF5;TH;TBXAS1;MKRN1;SCGB3A1;HIST1H…
LDB1 21186366 ChIP-Seq BM-HSCs Mouse	183/2000	0.999992	1	0.716243	5.85598e-06	CMAS;GOLIM4;ZC3HAV1L;PPP2R2A;IKZF1;EPRS;RPL10A;PDCD2L;RPS6KA4;YY1;STK11;LIPC;CREB3L3;IYD;COTL1;PIM1;ANKFY1;FAM53A;HIST3H2BA;MFSD2B;HMGN2;RGS9;STK32B;FADS1;TGM3;EPHB4;TGM2;ABT1;ENTPD1;NGDN;TTC7B;DYRK1A;FRMD4A;PRKAB1;SND1;KCTD7;BCR;TPST2;PLA2G15;SULT2B1;COX7A2L;ARMC3;TMEM79;MAPKAPK2;DLX1;DCUN1D5;SH2D2A;HVCN1;NPRL3;ANKRD12;MYNN;AK2;ALOX12;ABCB8;MTMR4;CORO1C;SLC9A1;ITPRIPL2;SHARPIN;PSAP;PACSIN2;MOV10…
RAC3 21632823 ChIP-Seq H3396 Human	181/2000	0.999992	1	0.708415	5.77511e-06	CYFIP2;CRTC3;HDAC11;PLAT;MSI2;ICAM5;C14ORF93;TSEN2;ZFYVE28;YY1;ZNF609;SYNGAP1;CDC27;RPS6KA1;ZXDC;DAG1;RCC1;PTGFRN;KIF21B;ZNF444;TBC1D22A;ZNF169;EPHB4;ZNF564;ZNF440;VPS18;SLC30A6;RPS9;MAP2K2;KDM2B;ARL15;PRKCB;NGDN;FAM118A;ATP1B2;ANK3;NPNT;GCAT;C6ORF132;COX7A2L;SHQ1;TNIK;TRIB1;HOMEZ;ZNF792;ABHD2;SDC3;PRDM15;SUPT4H1;GATA2;WDR66;SCRT2;GNG10;SHARPIN;CLTCL1;ABL1;ST3GAL5;ST8SIA5;ZNF546;STAP2;AMZ1;ST3GAL…
RXRA 24833708 ChIP-Seq LIVER Mouse	180/2000	0.999992	1	0.704501	5.73884e-06	PANK2;NPFFR1;ATP8A2;KDM1A;NAB2;CBLB;CWC25;ZDHHC3;SYDE2;CREB3L3;SCMH1;CAPN2;ANKFY1;SLC39A8;FADS1;ABT1;MORC3;ST6GAL1;PCYT2;MAP2K2;LMO2;NGDN;DAPK3;HPCAL1;FOXP1;TANC1;NIF3L1;CARHSP1;CLDN3;THAP7;DDIT4;CRYZL1;PPIF;TIMELESS;MAD1L1;HOMEZ;DLX1;STXBP1;AK1;ITPR1;ARHGAP18;SLC1A4;MTMR4;IQGAP2;ZBTB4;EVPL;SLC9A1;FAM83H;VCPIP1;ADAMTS14;PACSIN2;SNX9;RREB1;ATP6V1C1;ATP6V0A1;HEXIM1;EDEM3;SLC14A1;PLK3;TRAPPC3;TRAP1;…
NCOR 22424771 ChIP-Seq 293T Human	180/2000	0.999992	1	0.704501	5.73884e-06	EHF;WDSUB1;ZNF292;NAB2;AQP9;MRFAP1;PPP2R2A;CWC25;BZW2;ESPN;PLB1;TUBB6;CREB3L3;ZNF83;ZMIZ1;CREB3L1;FNTB;COTL1;DPF3;MFSD2B;ZNF564;MAP3K5;ANKS1B;MAGI1;MAP2K2;DAPK2;USP2;TTC7B;ATP11A;POU3F2;RUNX2;KCTD7;RAB32;KATNAL1;COL8A2;CD2BP2;UTRN;KCTD15;XPR1;CTTNBP2;PXN;HPN;AK2;MRO;NPAS2;UGCG;CYB5R4;PRKAR2B;RNF217;ERI3;CD300LB;CDH23;ALX4;OR51B4;ST8SIA6;STAP2;NDUFV1;MYH10;ST3GAL2;SLC38A5;S100A11;ST3GAL3;TFAP2A;CY…
SPI1 26923725 Chip-Seq MACROPHAGESS Mouse	177/2000	0.999992	1	0.692759	5.63746e-06	USP6NL;OTUD5;PANK2;EHF;AMHR2;MAML2;NAB2;GUCA1B;EHMT1;SYDE2;FBL;SMCHD1;TUBB6;RIMS3;LIPC;UROD;RPS6KA1;SESN2;CREB3L2;ZXDC;TUBB1;TNFSF10;DPF3;SLC39A8;SLC25A42;ARL6IP6;ARRDC4;CUBN;MORC3;FBXW11;DAPK2;SARS;PRKCA;ATP11A;ATP1B2;GCAT;RUNX1;ACE2;RAB30;CARHSP1;NUP210L;ARMC3;MPPE1;TRIB1;ZFPM1;ATF3;VCL;MAD1L1;ZBTB8A;SEMA7A;HVCN1;STXBP2;CLEC16A;ALOX12;SLC1A4;PLA2G6;SAMSN1;FOXO1;FAM83H;FAM83F;TCTEX1D1;GALR1;PSAP…
FLI1 21867929 ChIP-Seq CD8 Mouse	176/2000	0.999992	1	0.688845	5.60487e-06	EHF;TOR2A;NPFFR1;SYS1;ITPRIP;CPNE5;ZC3HAV1L;SMC5;RPL10A;TSEN2;CARF;CLU;YY1;NDST1;STK10;SAMD14;STK11;CCND3;GPR176;ALCAM;GRAP2;ZXDC;SEC62;MAP3K7;FBXO9;TGM2;TNS1;TLE3;SLC30A6;SLC38A1;ENTPD1;CISH;KRT4;WNT5B;NHLRC4;ACSL6;ATP1B2;TEX2;SND1;RUNX2;TOM1L1;TANC1;NUP210L;PRKAR1B;RRAGC;STIM2;GRWD1;MPPE1;ANAPC13;SEMA7A;PFKFB3;SH2D2A;AK1;RHOBTB3;ABCB8;SLC1A4;PLA2G6;MTMR4;FOXO3;TTBK1;MAN2A1;TSPAN7;RHPN1;ATP6V0A2…
GATA3 21867929 ChIP-Seq CD8 Mouse	174/2000	0.999992	1	0.681018	5.54044e-06	GALNT12;PANK2;TOR2A;DGKD;GOLT1A;AQP9;HDAC11;MSI2;IKZF1;NR3C1;TSEN2;PLB1;MYLK3;STK11;CHCHD2;ALCAM;PSMD3;KIF5A;RCC1;NRCAM;SYNPO;PDGFRB;SLC30A6;MORC3;SLC38A1;CD300A;ACTN1;NSMCE1;CACNA2D4;CDYL;ST7L;INPP4A;CCNY;COL4A2;THAP7;TARS2;MPPE1;TRIB1;GNAZ;CSF1R;NUP205;SEMA7A;DDX1;HVCN1;SDC3;MYNN;RHOBTB3;ALOX12;MRO;FOXO3;ANAPC10;FOXO1;RASGRP3;PRKAR2B;PODXL;MAN2A1;TCTEX1D1;PSAP;DPH3;PLEK2;GAS2L1;SNX8;WNT3;SCAI;A…
GATA3 21867929 ChIP-Seq TH1 Mouse	174/2000	0.999992	1	0.681018	5.54044e-06	NCKAP1;SH3GL3;TOR2A;WDSUB1;TRAF3IP2;CRTC1;CCNC;RPL10A;RBPJ;TSEN2;UBE2L3;TUBB6;GOLGA4;OPHN1;GNPTAB;BTRC;TBC1D22A;SLC30A3;HPCAL1;SARS;ATP1B2;PRKAB1;WDR76;BCR;PLA2G15;TANC1;CARHSP1;MAPKAPK3;PPP1R3B;THAP7;ANTXRL;TRIB1;SEMA7A;DDX1;HVCN1;SLC1A4;ABHD5;PKMYT1;IQGAP2;RHOBTB1;NEU3;HSPH1;CHST11;ZMAT4;NPHP1;PSAP;TBC1D14;RNF170;RREB1;MYH10;RAB11FIP4;EDEM3;LYN;GTF2A1L;TRAPPC3;CREBBP;RABGAP1L;POU2F1;ANKRD27;ATP…
SOX2 22085726 ChIP-Seq NPCs Mouse	173/2000	0.999992	1	0.677104	5.50842e-06	PANK2;EHMT1;CPOX;EPRS;FAM122A;DOCK11;CHCHD2;LSM11;LIPC;LIPH;GRAP2;MYB;TUBB1;TNFSF10;COTL1;CAPN2;FAM53A;MFSD2B;BTRC;PDE8A;FADS1;MAP3K5;ANKS1B;ACOT8;FBXW11;PIH1D1;DYRK1A;SARS;MITF;KCTD2;RUNX1;CARHSP1;CLDN3;KATNAL1;PPP1R3B;CLDN8;GRWD1;TMEM79;MAPKAPK2;TARS2;ATP6V0D2;ZFPM1;GYPC;AK1;PRDM15;AK2;FPR3;PLA2G6;TTBK1;SKA1;SHARPIN;CALD1;GALR1;TPR;UBR5;NPHP1;G3BP2;TSPAN5;SNX8;PCK2;OSBPL8;PRNP;CBX6;SLC37A2;RABG…
CEBPA 26348894 ChIP-Seq LIVER Mouse	172/2000	0.999992	1	0.67319	5.47647e-06	CSF3R;WDSUB1;CALML5;ZNF292;MRFAP1;PPP2R2A;CWC25;CCNC;NUDT3;GOLGA4;RINL;LIPC;CREB3L2;NRCAM;SYNPO;SOX6;PSPH;PLS1;SLC30A6;SLC30A3;HIST1H2AH;ACTN1;ALG14;HPCAL1;PRKCA;ARMC8;HSPG2;SND1;RAB32;TMEM135;PPIF;TFAM;VDAC2;MPPE1;KCTD15;RAI14;DLX1;MACF1;EPB42;GYPC;HTRA3;SUPT4H1;NEDD4L;GATA4;SLC1A4;SLC1A5;MYL12A;ACAT1;UGCG;C1ORF105;RAB11FIP1;TSPAN8;CHST11;IRAK2;GALR1;RNF217;OR51B4;MYH10;ST3GAL3;FN3K;PRELID2;TRAP…
FLI1 26923725 Chip-Seq HEMOGENIC-ENDOTHELIUM Mouse	169/2000	0.999992	1	0.661448	5.38081e-06	PANK2;AMHR2;CSF1;CD82;GPR63;GUCA1B;LCTL;BACH1;PDCD2L;MYLK3;UBE2L3;SYDE2;FBL;CREB3L3;CCRL2;TGM2;CMKLR1;SLC39A3;VPS18;CUBN;MORC3;ST6GAL1;NGDN;ACSL6;ATP1B2;TEX2;PRKAB1;HSPG2;TLE6;SHISA7;RUNX1;INPP4A;NIF3L1;CRISPLD2;THAP7;MAPKAPK2;CRYZL1;TIMELESS;ZFPM2;EMID1;VCL;CDC42SE1;ABCB6;SH2D2A;ANKRD11;STXBP2;CLEC16A;SLC1A4;ZBTB4;SAMSN1;SLC5A3;TTBK1;FOXO1;SLC9A1;FAM83H;ST3GAL5;GSE1;STAP2;SMYD3;PCK1;NDUFV1;TMEM1…
CTCF 20526341 ChIP-Seq ESCs Human	165/2000	0.999992	1	0.645793	5.25343e-06	PHLDB1;NAB2;GUCA1B;F11R;EPRS;GALNT10;RPS6KA4;GPR176;BEST4;ZMIZ1;CREB3L1;BSG;RCC1;DPF3;FBXO6;HMGN2;ZNF444;FADS1;TGM3;EPHB4;ZNF564;SH3GL1;TMEM14C;MORC3;ACOT7;KRT4;SLC30A3;DAPK1;CD300A;PIH1D1;MUL1;ACTN4;TEX2;CLIP1;TRIM17;SLC7A5P2;TYRO3;CD2BP2;TFAM;PRKCQ;AAGAB;ZFPM1;SLC45A4;CTBP2;SHC1;CCDC148;ABHD2;PXN;UQCRH;MYL12A;SLC9A1;FAM83F;NUAK2;ZNF706;GRK6;ZNF823;ALX4;HIVEP3;ST8SIA6;TP53BP1;ST3GAL2;S100A11;ST3…
KAP1 22055183 ChIP-Seq ESCs Mouse	132/2000	0.999992	1	0.516634	4.20274e-06	SYS1;TRAF3IP2;POGK;MRFAP1;PRDM2;STK19;RPL10A;HNMT;SYDE2;RABGEF1;CHCHD2;NIPAL2;LIPH;PSMD3;DIP2B;ABT1;MORC3;ACOT7;DAPK3;TEX2;TMEM135;CRISPLD2;ERP29;KCTD15;HVCN1;SLC1A4;SLC1A5;ABHD5;FOXO3;UQCRH;CORO1C;GNG10;CALD1;GRK6;TPR;ERI3;CLCA1;DPH5;SMYD3;TMEM120B;PRNP;JUN;YES1;POU2F1;CBX3;STARD10;RDX;CNOT10;CDC7;CORO2A;TOR1B;PRDX6;ACSF3;AHI1;UCK2;CDK6;STK24;ADCK1;GNAQ;CCDC130;EIF4G3;ZSCAN2;GLP1R;SPAG17;ST6GALN…
STAT4 19710469 ChIP-ChIP TH1 Mouse	176/1939	0.999992	1	0.710516	5.76794e-06	IFITM3;PANK2;TES;CD83;AMHR2;CD82;NAB2;CBLB;STK19;ADARB1;ESPN;UBE2L3;CCND3;SYNGAP1;LSM11;LIPH;PSMD3;SESN2;TNFSF10;SLC39A8;HIST3H2BA;SOX6;MAP3K5;TNS1;NSF;TLE3;MYLIP;CUBN;MEF2C;ACOT7;CISH;HIST1H2AH;HIST1H2AK;ALG14;NSMCE1;ATP11B;RUNX1;TPST2;ADAM19;PPP1R3F;TRIM17;MAPKAPK3;PPA1;MSH5;VDAC2;PRKCQ;ATP6V0D2;ATF3;SEMA7A;SDC4;GYPC;PRDM15;SUPT4H1;ITPR1;SLC1A4;TTBK1;NEU3;EBP;IRAK2;CD300LB;TBC1D14;DPH5;NDUFV1;A…
SUZ12 18974828 ChIP-Seq MESCs Mouse	171/1934	0.999992	1	0.692116	5.59361e-06	GALNT12;PHLDB1;CD83;CSF1;RORA;ICAM5;IKZF1;ADARB1;UBE2L3;ZFYVE28;DOCK11;SAMD14;GPR176;ALCAM;ZMIZ1;CREB3L1;MYB;DPF3;SLC39A8;SOX6;PDE8A;MAP3K5;SLC30A3;LMO2;UNC5C;NPNT;POU3F2;RUNX1;SLC9A2;CLDN3;HOXB9;COL4A2;PPP1R3B;KCNQ1;PKP1;KCNQ4;PRKCQ;MPPE1;ASTN2;ZFPM2;ZFPM1;ATF3;CDKL1;OSBP2;DLX1;HS3ST3A1;EPAS1;CTTNBP2;GATA4;ALOX12;GATA2;ZBTB4;LTBP1;NPAS2;RHOBTB1;CHST11;PODXL;ZMAT4;GALR1;TSPAN7;ALX4;TSPAN5;ST8SIA5…
CBX2 27304074 Chip-Seq ESCs Mouse	66/840	0.999992	1	0.615041	4.93651e-06	HOXC12;COX7C;WDR44;IMMP2L;ALCAM;ZMIZ1;BSG;DPF3;SCARF2;SOX6;MAP3K7;BAHCC1;RRP15;TLE3;LRRIQ3;SLC39A10;NPNT;POU3F2;SUPT3H;NR5A1;TOX2;LMBRD1;HOXB9;COL4A2;CLDN8;ALDH1A2;MATN1;RAPGEF2;GEMIN8;ZFPM2;MAPRE2;DLX1;EPAS1;LEF1;GATA4;ASAP2;GATA2;KALRN;NPAS2;DEDD2;DLL4;RELN;HLX;MICALL2;ALX4;ST3GAL1;CBX8;FIS1;GALNT5;CDKN2C;LRRN3;GAD1;RDX;TCEANC;TBCA;LRRC20;CDK8;MEIS1;NFIA;ASB9;SP5;PI16;BCOR;LPIN1;FGFR3;RNF220
POU3F2 20337985 ChIP-ChIP 501MEL Human	129/1702	0.999992	1	0.593293	4.66106e-06	ZNF451;CCNH;GPR63;PRDM2;CBLB;CCNC;NR3C1;HNMT;BZW2;NUDT3;CCDC91;ALCAM;CHEK1;PIM1;SOX6;PRKACB;ANKS1B;SOX5;RNF43;MEF2C;ARL15;DAPK1;HBE1;DYRK1A;ALG14;ATP11B;MITF;FOXP1;STIM2;CLDN8;TFAM;ADNP;UTRN;BLZF1;TSPYL5;DCUN1D5;GYPC;AASDH;CTTNBP2;RHOBTB3;XPC;SAMSN1;NPAS2;SPTA1;VCPIP1;CYB5R4;TCTEX1D1;TPR;NPHP1;DPH3;SLC38A6;RABGAP1L;POU2F1;LRRN3;ABCA6;KLHL28;NUP153;KLHL23;BMX;CRLS1;C6ORF120;POU6F1;PKIB;AHI1;ANLN;C…
SRF 21415370 ChIP-Seq HL-1 Mouse	144/1634	0.999992	1	0.689842	5.41628e-06	TOR2A;NDUFA12;TUSC3;ITGA2B;GOLIM4;CLU;SCAMP4;FBL;CHCHD2;UROD;FNTB;BSG;CCRL2;CHEK1;CDK5RAP1;PIM1;CCDC97;FBXO9;TMEM14C;MAGI1;ARL15;ALG14;NSMCE1;SARS;FRMD4A;RAB30;TMEM135;MAPKAPK3;ZSCAN22;UTRN;MAD1L1;TSPYL5;NUMBL;STXBP2;AK1;ANKRD12;MYNN;AK2;NEDD4L;ARHGAP18;SLC1A4;ACAT1;RASGRP3;VCPIP1;TCTEX1D1;TPR;DPH3;SMYD3;MYH10;AP1M1;TRAP1;FIS1;CBX5;EIF2AK1;UROS;EDEM2;PDE2A;ASPSCR1;RAB27A;MTHFR;IFT122;PYCR2;DNAJC1…
POU5F1 16518401 ChIP-PET MESCs Mouse	131/1550	0.999992	1	0.661574	5.09668e-06	SCARB1;CHIC2;ATP8A2;CCNH;EHMT1;UBE2L3;CDH1;GRAP2;SESN2;MYB;CDK5RAP1;FDXR;EPHB4;MAP3K5;FBXO9;TLE3;FOXH1;DAPK3;UNC5C;PRKCA;MITF;KCTD2;ATP1B2;CDYL;HSPG2;ADAM19;CLDN4;CLDN3;HOXB9;DDIT4;MSH5;TYRO3;ADNP;ASTN2;ZFPM2;HPD;MAD1L1;PTGES;NUP205;ITPR1;SOCS2;ZMAT4;PLXNA2;ST3GAL1;ATP6V1C1;PCK2;UBE2H;YES1;AUTS2;CRADD;LRRN2;LRBA;CNOT10;PYCR2;DHCR24;TBCA;TOR1B;POU6F1;GADD45G;ARHGAP23;UCK2;ADCK1;GNAQ;LRFN1;MKRN1;SN…
HNF4A 19761587 ChIP-ChIP CACO-2 Human	94/1126	0.999992	1	0.653474	5.02467e-06	PHLDB1;GOLT1A;CLTC;MRPS10;STK19;AP2A1;HNMT;MLN;AFF1;GALNT10;WDR44;GOLGA4;CREB3L3;PCF11;TOP1MT;PIM1;CDK5RAP1;SH3BGRL2;HMCN1;PPFIA3;ARL6IP6;PDK1;SOX5;SLC36A1;CAP1;SLC38A1;RPS9;C5ORF15;DAPK1;RBM18;NDUFC2;ARNT;DARS2;AMPD3;THNSL1;HSPG2;VAMP8;EEF1A1;INPP4A;LATS1;CLDN4;COX7A2L;CLDN15;THAP7;MSH5;PEX5;HPD;RNF121;PPP1R15B;SDC4;STX16;HM13;GOSR2;TMPRSS4;ARHGAP18;LRP2;MTMR4;PSMB7;PDE11A;RAB11FIP1;GMDS;CSTF1;S…
TP53 22573176 ChIP-Seq HFKS Human	112/1348	0.999993	1	0.65038	4.86855e-06	TUSC3;CBLB;RBPJ;NR3C1;ESPN;BACH1;UBE2L3;ARHGAP42;ZNF608;ZSCAN30;CDC27;EPHB4;TGM3;ARL6IP6;TMEM14C;PDGFRB;ATP6V0E1;SLC30A3;ARL15;STARD9;NSMCE2;SLC30A1;SCAMP1;NUP210L;PPP1R3B;DDIT4;KCNQ4;TARS2;CDKL1;RNF121;C11ORF95;CSF1R;ANAPC16;ANKRD12;RHOBTB3;ABHD5;APOO;UGCG;ZMAT4;ABL1;CD300LB;CDH23;ALX4;PIP5K1B;TP53BP1;ZBTB7B;SNX8;MYH10;SPTBN1;JUN;PDE2A;TRAPPC9;ATP4A;EIF5;STK25;TREML2;PI4KA;CPE;AVL9;EIF4G3;CPEB4;…
SOX2 16153702 ChIP-ChIP HESCs Human	103/1278	0.999993	1	0.630878	4.65237e-06	SH3GL3;CD82;ALCAM;GRAP2;CA14;SOX5;TLE3;FBXW11;TPM3;HIST1H2AH;SLC30A1;CDYL;FOXP1;SLC9A2;RAB30;BTK;GEMIN7;ATF3;BLZF1;DLX1;HIST1H3J;AASDH;STXBP2;MYNN;NEDD4L;XPC;MRO;GNG10;KCNMB2;GRK6;STAP2;KCNN3;ST3GAL2;LHPP;CBX8;PRNP;SMAD3;POU2F1;CBX5;IQSEC2;CBX3;STARD10;CDC7;BMX;LSM3;GADD45G;ABTB2;CDK6;ID1;NFE2L3;SFXN1;HBP1;FXYD5;ACO2;AMOTL1;HIST1H4C;CALM2;HIST1H4E;MAP3K12;RPLP1;AP2A1;ADAR;LETM2;LASP1;HEPH;CASP10;…
SUZ12 16625203 ChIP-ChIP MESCs Mouse	92/1270	0.999993	1	0.567052	4.1683e-06	GALNT12;PHLDB1;CD83;HIP1;NAB2;FHL2;ADRA1D;HOXC12;ESPN;MRC2;STK10;CHCHD2;LBH;CCR9;DPF3;SCARF2;STK32B;MAP3K5;SLC30A3;WNT5B;UNC5C;PRKCA;GAB2;TNFRSF1B;NPNT;POU3F2;TGFBR1;LMBRD1;LATS2;SLC7A8;COL4A2;PDIK1L;ALDH1A2;ERP29;COL8A2;PKP1;SGK3;MAPT;ASTN2;ZFPM2;CUEDC1;ZFPM1;ATF3;KCTD15;OPRD1;COLEC12;DLX1;COL15A1;EPAS1;SDC3;LEF1;GATA4;NPAS2;PTHLH;ADD2;NKD2;DLL4;RELN;CHST11;PODXL;MAN1C1;ALX4;SLC25A21;HIVEP3;ST8S…
RNF2 16625203 ChIP-ChIP MESCs Mouse	98/1219	0.999993	1	0.629305	4.5969e-06	GALNT12;PHLDB1;CPNE5;ITSN1;RPS6KA4;STK10;ALCAM;GRAP2;MYB;DPF3;HIST3H2BA;MAP3K5;ST6GAL1;CISH;SLC30A3;HIST1H2AH;HIST1H2AK;UBE2E1;UNC5C;NPNT;POU3F2;COL4A2;CRYZL1;ERP29;PKP1;PKP4;PRKCQ;ZFPM2;ZFPM1;ATF3;DLX1;EPAS1;MYNN;GATA4;NPAS2;ACAT1;CHST11;EPB41L1;PRKAR2B;PODXL;MAN2A1;HIVEP3;ST8SIA6;SNX9;STXBP6;SNX8;WNT3;CBX8;JUN;SMAD3;CRADD;LRBA;FOSL2;GADD45G;FXYD7;ID3;HIST1H4H;HIST1H4C;EIF4G3;FGFR3;CITED4;ADRA1D…
GABP 17652178 ChIP-ChIP JURKAT Human	80/1001	0.999993	1	0.625597	4.54415e-06	PANK2;FEN1;PIGT;DDX49;DDX46;CLTC;CLTA;CBLB;COX7C;ADAL;SENP7;CHCHD2;EIF2B1;MAP3K7;CAP1;NUP214;ABT1;SLC30A6;C8ORF58;ADSL;PDCD6IP;RFC2;MRPS22;VPS13B;ATP11B;TFIP11;CACYBP;BPGM;ETV3;PRKAB1;DDOST;THAP6;KIF9;NIF3L1;SHQ1;SYF2;NME7;AKT1S1;CD2BP2;MTRF1L;BLZF1;RNF121;DCTN5;STOML2;NDUFB7;DCUN1D5;SHC1;STX16;DDX1;GOSR2;SUPT4H1;MTMR4;AGPAT1;UQCRH;PSMB7;RECQL5;RPS6KC1;AP2S1;BNIP2;LCMT2;AP1M1;IGBP1;CD164;FIS1;PPI…
FOXP2 21765815 ChIP-ChIP NEURO2A Mouse	93/1164	0.999993	1	0.625416	4.5263e-06	YWHAE;DOCK8;MRPS10;PTPRJ;COX7C;PITPNC1;GPR176;LSM11;LIPC;CCDC91;EEF2K;ALCAM;CREB3L3;CCRL2;CREB3L2;PIM1;DAG1;TLK1;DLGAP1;PTGFRN;TNPO1;JAK1;SH3GL1;SOX5;CD53;DDX59;SLC13A3;MAP2K2;RNASET2;HPCAL1;SLC39A10;CASK;ELOVL6;AMPD3;PRKAB1;POU3F2;PGC;DDB1;RAB30;MAPKAPK2;PITPNM2;BIRC5;MCPH1;SMARCD3;DCUN1D5;NR1I2;MYNN;GPR85;PIK3R2;ANAPC10;LRP6;RASGRP3;PTDSS2;EBP;PLXNA2;MFN2;IGF2BP3;RBBP6;CSMD1;TCFL5;MPP1;SPECC1;S…
TBP 23326641 ChIP-Seq C3H10T1-2 Mouse	84/1057	0.999993	1	0.622076	4.44937e-06	NAB2;HIST1H1T;RBPJ;NR3C1;EPRS;TSKU;LETM2;PPP1R9B;CCND3;LASP1;TUBB6;EEF2K;TRIM7;CAPZB;UIMC1;KIF5A;TMEM107;PIM1;GPR137;BAHCC1;DGCR2;ABT1;TLE3;PLA2G12A;SARS;ELOVL6;ARID1A;GCAT;BSCL2;COL4A2;TMEM79;BTK;DNAJC9;PIGL;ARF5;PFKFB3;SMARCD3;SHC1;STX16;MYNN;CLEC16A;NEDD4L;HMGCR;AGPAT1;PRAM1;AURKB;AGPAT3;PHF21A;DEDD2;ARVCF;NPHP1;LRRC8D;STAP2;HES1;ZBTB7B;ABCF3;ATP6V0A1;HEXIM1;TRAPPC3;PPIL1;TRIM41;CDKN2C;GSN;NDE…
ZFP57 27257070 Chip-Seq ESCs Mouse	78/1088	0.999993	1	0.561183	3.97671e-06	ITGB1;WDSUB1;CELF2;ATF7IP2;GPR63;ICA1;TNFAIP3;CBLB;GTDC1;ZC3H6;PLB1;ALCAM;DUSP10;CTSL;TRPS1;SCMH1;NFKBIZ;KIF13B;MFSD1;HMCN1;SOX6;MAP3K7;RRP15;MAP3K5;SOX5;MEF2C;PDCD6IP;DAPK1;VPS13D;SLC39A10;UNC5C;PTH2R;FRMD4A;PPHLN1;SYN3;POU3F2;ST7L;LMBRD1;CLIP1;RAB30;DCT;LRRC7;RAPGEF2;PFKFB3;STAU2;STX16;GDPD4;DPCD;PHF21A;STK3;GLRA3;EPCAM;C9;MGAT5;SLC25A21;SLIT3;STXBP6;CSMD1;RUNX1T1;GALNT5;YES1;LRBA;GALNT1;CEP350…
SUZ12 18555785 ChIP-Seq MESCs Mouse	78/1058	0.999993	1	0.577096	4.06331e-06	GALNT12;CSF1;CITED4;FHL2;IKZF1;ADARB1;HOXC12;CHRDL2;PPP1R9B;GPR176;LBH;SLC39A8;SCARF2;PDE8A;SLC30A3;HPCAL1;UNC5C;GAB2;NPNT;ZDHHC14;SLC9A2;ARL4C;TGFBR3;SLC7A8;COL4A2;KCNQ1;PKP1;KCNQ4;ASTN2;ZFPM1;ATF3;OSBP2;OPRD1;DLX1;SEMA7A;HS3ST3A1;GYPC;EPAS1;ALOX12;GDPD5;ADCY7;SLC7A2;NPAS2;PTHLH;DLL4;RELN;PODXL;GALR1;PLXNA2;ALX4;SLC25A21;SLIT3;STXBP6;ZBTB7B;CSMD1;ST3GAL1;GPR158;LYN;GDF10;CBX8;EGLN3;TGFB2;OSBPL6;…
BMI1 23680149 ChIP-Seq NPCS Mouse	72/1056	0.999993	1	0.533713	3.75472e-06	TRIM71;DOCK8;FHL2;SLC40A1;HOXC12;ALCAM;MECOM;OPA1;RSRC1;STBD1;MYB;HIST3H2BA;SEC62;PDE8A;MAP3K5;DSP;RNF43;TLE3;MME;SLC30A3;SPHK1;LMO2;PRSS16;PTH2R;ARMC8;CBFA2T3;RUNX2;TGFBR1;SLC9A2;NR5A1;CLDN3;HOXB9;SLC7A8;ALDH1A2;TRNP1;PKP1;SFI1;ATF3;EMX2OS;PVT1;LEF1;GATA4;GATA2;PTHLH;SOCS2;DLL4;APOO;CYB5R4;RELN;CUX1;GCNT2;BNIP2;ALX4;NRIP3;IGF2BP3;HES1;STX3;WNT3;IL12RB2;RUNX1T1;GDF10;CBX8;GAD1;RHBDD1;ATP2B1;ARID3…
PAX6 23342162 ChIP-ChIP BETA-FORBRAIN-LENS Mouse	75/1001	0.999993	1	0.586498	4.08186e-06	BCAR3;DDX49;CD82;C2CD3;MRGPRE;HNMT;RPL10A;ADAL;LSM11;ACTR1B;EEF2K;TMEM107;NFKBIZ;CAPN2;KIF21B;BAHCC1;ERMAP;CAP1;PDGFRB;MAP2K3;ARRDC4;MAP4K1;RPS9;USP49;MME;ZBTB38;NSMCE2;USP2;DNMT3A;GPX7;RHOH;NAV1;THNSL1;PPP1R3F;CRISPLD2;CLDN8;ALDH1A2;AKT1S1;BTK;SGK3;MAPT;IL9R;OPRD1;STOML2;KLK1;SHC1;EPAS1;CEBPE;GOSR2;TMPRSS4;GLRA3;RXRA;EPB41L1;KCNMB2;MICALL2;ABL1;EGLN1;BTF3;CD164;POU2F1;ABCA6;UROS;RHBDD1;EDEM2;TRI…
PHC1 16625203 ChIP-ChIP MESCs Mouse	70/922	0.999993	1	0.594301	4.10348e-06	GALNT12;CITED4;ADRA1D;HOXC12;PHF6;ALCAM;CCR9;DPF3;SCARF2;ST6GAL1;USP48;SLC30A3;GSTO1;LMO2;THOC1;UNC5C;GAB2;NPNT;POU3F2;ZDHHC14;TGFBR1;LMBRD1;CLDN3;LATS2;COL4A2;PDIK1L;ALDH1A2;ERP29;PKP1;ZFPM2;ZFPM1;ATF3;COLEC12;DLX1;CDCA3;EPAS1;PRCC;LEF1;GATA4;ABCB8;NPAS2;DLL4;RELN;PODXL;ALX4;SNX9;STXBP6;WNT3;GDF10;CBX8;JUN;CDKN2C;CCDC12;LRBA;SNX24;DHCR24;MERTK;MAPK14;FOSL2;GADD45G;MEIS1;EIF5;TEC;NFIA;FXYD7;ID3;T…
CREB1 15753290 ChIP-ChIP HEK293T Human	55/957	0.999993	1	0.449873	3.08981e-06	HBS1L;ELL;CCNH;HMGB2;STK19;AP2A1;MTR;ZDHHC3;SNRPD2;EIF2B1;BTRC;MAP3K7;ABT1;VPS18;NUDC;RBM15;RFC2;USP2;ETV3;SREBF2;RFT1;PPP1R12B;PPP1R15B;DCTN4;PRCC;MYNN;AK2;ABCB8;HMGCR;MTMR4;CLCN3;HDAC6;RECQL5;NPHP1;TPR;AP2S1;CSTF1;NDUFV1;MYH10;UBE2H;CBX5;ADAT1;RPA2;ELP2;GTF2H3;LSM3;VMP1;EIF5;CALU;CPE;ATM;SKIV2L;ACO2;CALM2;NFKBIB
EED 16625203 ChIP-ChIP MESCs Mouse	61/830	0.999993	1	0.575295	3.87834e-06	PHLDB1;FHL2;ADRA1D;HOXC12;MRC2;CCR9;DPF3;SCARF2;MAP3K5;PTGIS;SLC30A3;UNC5C;NPNT;POU3F2;LMBRD1;CLDN3;COL4A2;ALDH1A2;AKT1S1;PKP1;ASTN2;ZFPM2;ZFPM1;ATF3;COLEC12;DLX1;COL15A1;SMARCD3;EPAS1;LEF1;GATA4;GDPD5;NPAS2;PTHLH;NKD2;DLL4;RELN;CHST11;PODXL;ST8SIA5;ALX4;SLC25A21;STXBP6;WNT3;GDF10;CBX8;JUN;TGFB2;CDKN2C;LRBA;DLK1;SYT6;GADD45G;MEIS1;NFIC;UST;ID3;EIF4G3;FGFR3;SDK2;GSTM5
CTNNB1 20615089 ChIP-ChIP FETAL BRAIN Human	44/637	0.999993	1	0.540695	3.57157e-06	IFITM3;ZNF792;ZNF692;PHLDB1;GOLT1A;SDC3;ETFDH;GATA2;FOXO3;ESPN;MEA1;ZBTB4;TTBK1;PLD3;DEDD2;CABIN1;ZNRF1;PTDSS2;AP2S1;MYO18A;DGCR8;SNAP29;DLGAP4;TMOD1;CCL24;GSN;RNF208;SEPTIN9;BAIAP2;CBFA2T3;MRPL21;CLIP3;ST7L;TPST2;REEP1;NFASC;PRKAR1B;KIAA1257;NUDT9P1;ZSCAN22;ERP29;PI4KA;LPIN2;GAS8
HTT 18923047 ChIP-ChIP STHdh Human	32/566	0.999994	0.999994	0.44256	2.65721e-06	TMEM41B;TUSC3;CRISP3;GUCA1B;MPL;ARHGAP18;ATP2C1;SAMSN1;CLU;LTBP1;RASGRP3;FBL;LIPH;FNTB;NRIP3;PIP5K1B;NSF;WWOX;GALNT6;WNT5B;GAD1;LMO2;TRIP4;SMAD5;BTC;PKIB;AHI1;KIF2A;XPNPEP1;GNPDA2;CPEB4;PCYOX1
