# Supplementary material for: Rescuing biologically relevant consensus regions across replicated samples
Source: BMC Bioinformatics. 2023 Jun 7;24:240. doi: 10.1186/s12859-023-05340-x (PMC10246347; doi:10.1186/s12859-023-05340-x)
Supplement: Supplementary file 7 — Additional file 7. Supplementary Table 9. GATA1-HDAC2 regulatory network. Nodesare represented both as official gene names and taxon. Ensembl protein IDs. The table reports whether a node is known to be expressed in leukemia cellsor not. The combined score only considers the contribution of experimental evidence, coexpression analysis, and curated database informationto support the interactions, and it must be greater than or equal to 0.4. This ensures that only high-confidence interactions are included. Other scores are reported for completeness: homology relationship, literature textmining, closeness on chromosome, gene fusion partners, phylogenetic relationship. Note that the table is redundant. [file 12859_2023_5340_MOESM7_ESM.xlsx]

## Sheet: GATA1_HDAC_PPI
Supplementary Table 9. GATA1-HDAC2 regulatory network. Nodes (proteins) are represented both as official gene names and taxon.
Ensembl protein IDs (taxon 9606 = Homo sapiens). The table reports whether a node is known to be expressed in leukemia cells (leukemia = 1) or not (leukemia = 0).
The combined score only considers the contribution of experimental evidence (experimental), coexpression analysis (coexpression), and curated database information (database)
to support the interactions, and it must be greater than or equal to 0.4. This ensures that only high-confidence interactions are included. Other scores are reported for completeness:
homology relationship (homology), literature textmining (textmining), closeness on chromosome (chromosome), gene fusion partners (gene_fusion), phylogenetic relationship (phylogenesis).
Note that the table is redundant (i.e., for each edge, there are two lines: A -> B and B -> A; this is conventional in defining a non-directed network).
node1	node2	node1_string_id	node2_string_id	leukemia1	leukemia2	combined_score	experimental	coexpression	database	homology	textmining	chrom_neighborhood	gene_fusion	phylogenesis
CAPZB	DCTN6	9606.ENSP00000401010	9606.ENSP00000221114	0	0	0.983	0.959	0.045	0.6	0	0	0	0	0
DCTN6	CAPZB	9606.ENSP00000221114	9606.ENSP00000401010	0	0	0.983	0.959	0.045	0.6	0	0	0	0	0
BPTF	WDR59	9606.ENSP00000307208	9606.ENSP00000262144	0	0	0.941	0.939	0.072	0	0	0	0	0	0
WDR59	BPTF	9606.ENSP00000262144	9606.ENSP00000307208	0	0	0.941	0.939	0.072	0	0	0	0	0	0
CSF3	CSF3R	9606.ENSP00000225474	9606.ENSP00000362195	0	0	0.985	0.932	0	0.8	0	0	0	0	0
CSF3R	CSF3	9606.ENSP00000362195	9606.ENSP00000225474	0	0	0.985	0.932	0	0.8	0	0	0	0	0
CALM2	ATP2B4	9606.ENSP00000272298	9606.ENSP00000350310	1	0	0.932	0.931	0.051	0	0	0	0	0	0
ATP2B4	CALM2	9606.ENSP00000350310	9606.ENSP00000272298	0	1	0.932	0.931	0.051	0	0	0	0	0	0
LEF1	NLK	9606.ENSP00000265165	9606.ENSP00000384625	1	1	0.989	0.9	0.062	0.9	0	0	0	0	0
NLK	LEF1	9606.ENSP00000384625	9606.ENSP00000265165	1	1	0.989	0.9	0.062	0.9	0	0	0	0	0
GATA1	LMO2	9606.ENSP00000365858	9606.ENSP00000257818	1	0	0.963	0.895	0.191	0.6	0	0	0	0	0
LMO2	GATA1	9606.ENSP00000257818	9606.ENSP00000365858	0	1	0.963	0.895	0.191	0.6	0	0	0	0	0
ARID1A	DPF3	9606.ENSP00000320485	9606.ENSP00000479526	1	0	0.976	0.885	0.064	0.8	0	0	0	0	0
DPF3	ARID1A	9606.ENSP00000479526	9606.ENSP00000320485	0	1	0.976	0.885	0.064	0.8	0	0	0	0	0
TNFAIP3	TNIP1	9606.ENSP00000481570	9606.ENSP00000317891	1	0	0.957	0.884	0.159	0.6	0	0	0	0	0
TNIP1	TNFAIP3	9606.ENSP00000317891	9606.ENSP00000481570	0	1	0.957	0.884	0.159	0.6	0	0	0	0	0
ACTB	CAPZB	9606.ENSP00000349960	9606.ENSP00000401010	1	0	0.897	0.877	0.192	0	0	0	0	0	0
CAPZB	ACTB	9606.ENSP00000401010	9606.ENSP00000349960	0	1	0.897	0.877	0.192	0	0	0	0	0	0
HEXIM1	HEXIM2	9606.ENSP00000328773	9606.ENSP00000302276	1	0	0.872	0.872	0	0	0.879	0	0	0	0
HEXIM2	HEXIM1	9606.ENSP00000302276	9606.ENSP00000328773	0	1	0.872	0.872	0	0	0.879	0	0	0	0
BMP2K	PICALM	9606.ENSP00000334836	9606.ENSP00000377015	1	0	0.873	0.866	0.089	0	0	0	0	0	0
PICALM	BMP2K	9606.ENSP00000377015	9606.ENSP00000334836	0	1	0.873	0.866	0.089	0	0	0	0	0	0
ANK1	SPTB	9606.ENSP00000265709	9606.ENSP00000451752	1	0	0.949	0.862	0.157	0.6	0	0	0	0	0
SPTB	ANK1	9606.ENSP00000451752	9606.ENSP00000265709	0	1	0.949	0.862	0.157	0.6	0	0	0	0	0
ACTB	DCTN6	9606.ENSP00000349960	9606.ENSP00000221114	1	0	0.862	0.862	0	0	0	0	0	0	0
DCTN6	ACTB	9606.ENSP00000221114	9606.ENSP00000349960	0	1	0.862	0.862	0	0	0	0	0	0	0
CALM2	KCNQ4	9606.ENSP00000272298	9606.ENSP00000262916	1	0	0.852	0.852	0	0	0	0	0	0	0
KCNQ4	CALM2	9606.ENSP00000262916	9606.ENSP00000272298	0	1	0.852	0.852	0	0	0	0	0	0	0
NPRL3	RRAGC	9606.ENSP00000483814	9606.ENSP00000362092	0	0	0.984	0.847	0.065	0.9	0	0	0	0	0
RRAGC	NPRL3	9606.ENSP00000362092	9606.ENSP00000483814	0	0	0.984	0.847	0.065	0.9	0	0	0	0	0
TFRC	FTH1	9606.ENSP00000353224	9606.ENSP00000273550	1	0	0.85	0.847	0.062	0	0	0	0	0	0
FTH1	TFRC	9606.ENSP00000273550	9606.ENSP00000353224	0	1	0.85	0.847	0.062	0	0	0	0	0	0
CALM2	NOS3	9606.ENSP00000272298	9606.ENSP00000297494	1	0	0.967	0.843	0	0.8	0	0	0	0	0
NOS3	CALM2	9606.ENSP00000297494	9606.ENSP00000272298	0	1	0.967	0.843	0	0.8	0	0	0	0	0
DP2	E2F2	9606.ENSP00000420616	9606.ENSP00000355249	1	0	0.97	0.831	0.185	0.8	0	0	0	0	0
E2F2	DP2	9606.ENSP00000355249	9606.ENSP00000420616	0	1	0.97	0.831	0.185	0.8	0	0	0	0	0
GATA1	ZFPM1	9606.ENSP00000365858	9606.ENSP00000326630	1	1	0.982	0.828	0	0.9	0	0	0	0	0
ZFPM1	GATA1	9606.ENSP00000326630	9606.ENSP00000365858	1	1	0.982	0.828	0	0.9	0	0	0	0	0
KIF2A	TUBA1B	9606.ENSP00000385000	9606.ENSP00000336799	0	0	0.829	0.827	0.052	0	0	0	0	0	0
TUBA1B	KIF2A	9606.ENSP00000336799	9606.ENSP00000385000	0	0	0.829	0.827	0.052	0	0	0	0	0	0
CLIP1	TUBA1B	9606.ENSP00000479322	9606.ENSP00000336799	0	0	0.833	0.826	0.079	0	0	0	0	0	0
TUBA1B	CLIP1	9606.ENSP00000336799	9606.ENSP00000479322	0	0	0.833	0.826	0.079	0	0	0	0	0	0
ACTB	HIST1H4H	9606.ENSP00000349960	9606.ENSP00000366956	1	1	0.824	0.821	0.058	0	0	0	0	0	0
HIST1H4H	ACTB	9606.ENSP00000366956	9606.ENSP00000349960	1	1	0.824	0.821	0.058	0	0	0	0	0	0
ACTB	ARID1A	9606.ENSP00000349960	9606.ENSP00000320485	1	1	0.981	0.818	0.062	0.9	0	0	0	0	0
ARID1A	ACTB	9606.ENSP00000320485	9606.ENSP00000349960	1	1	0.981	0.818	0.062	0.9	0	0	0	0	0
ACTB	SETD3	9606.ENSP00000349960	9606.ENSP00000327436	1	0	0.803	0.803	0	0	0	0	0	0	0
SETD3	ACTB	9606.ENSP00000327436	9606.ENSP00000349960	0	1	0.803	0.803	0	0	0	0	0	0	0
ARID1A	HIST1H4H	9606.ENSP00000320485	9606.ENSP00000366956	1	1	0.8	0.8	0	0	0	0	0	0	0
HIST1H4H	ARID1A	9606.ENSP00000366956	9606.ENSP00000320485	1	1	0.8	0.8	0	0	0	0	0	0	0
COX7C	NDUFV2	9606.ENSP00000425759	9606.ENSP00000327268	0	0	0.876	0.787	0.442	0	0	0	0	0	0
NDUFV2	COX7C	9606.ENSP00000327268	9606.ENSP00000425759	0	0	0.876	0.787	0.442	0	0	0	0	0	0
ABL1	BCR	9606.ENSP00000361423	9606.ENSP00000303507	1	1	0.953	0.77	0.069	0.8	0	0	0	0	0
BCR	ABL1	9606.ENSP00000303507	9606.ENSP00000361423	1	1	0.953	0.77	0.069	0.8	0	0	0	0	0
PRAM1	SKAP1	9606.ENSP00000408342	9606.ENSP00000338171	0	0	0.746	0.746	0	0	0	0	0	0	0
SKAP1	PRAM1	9606.ENSP00000338171	9606.ENSP00000408342	0	0	0.746	0.746	0	0	0	0	0	0	0
CDT1	CUL4A	9606.ENSP00000301019	9606.ENSP00000364589	1	0	0.738	0.732	0.062	0	0	0	0	0	0
CUL4A	CDT1	9606.ENSP00000364589	9606.ENSP00000301019	0	1	0.738	0.732	0.062	0	0	0	0	0	0
ACTB	CORO1C	9606.ENSP00000349960	9606.ENSP00000394496	1	0	0.737	0.722	0.093	0	0	0	0	0	0
CORO1C	ACTB	9606.ENSP00000394496	9606.ENSP00000349960	0	1	0.737	0.722	0.093	0	0	0	0	0	0
PIM1	MARK3	9606.ENSP00000362608	9606.ENSP00000411397	1	0	0.728	0.722	0.062	0	0.741	0	0	0	0
MARK3	PIM1	9606.ENSP00000411397	9606.ENSP00000362608	0	1	0.728	0.722	0.062	0	0.741	0	0	0	0
ACTB	MYH9	9606.ENSP00000349960	9606.ENSP00000216181	1	1	0.947	0.717	0.148	0.8	0	0	0	0	0
MYH9	ACTB	9606.ENSP00000216181	9606.ENSP00000349960	1	1	0.947	0.717	0.148	0.8	0	0	0	0	0
TUBA1B	TUBB1	9606.ENSP00000336799	9606.ENSP00000217133	0	0	0.945	0.712	0.123	0.8	0.908	0	0	0	0
TUBB1	TUBA1B	9606.ENSP00000217133	9606.ENSP00000336799	0	0	0.945	0.712	0.123	0.8	0.908	0	0	0	0
FOXO3	SMAD3	9606.ENSP00000385824	9606.ENSP00000332973	1	1	0.969	0.708	0	0.9	0	0	0	0	0
SMAD3	FOXO3	9606.ENSP00000332973	9606.ENSP00000385824	1	1	0.969	0.708	0	0.9	0	0	0	0	0
FBLN2	HSPG2	9606.ENSP00000384169	9606.ENSP00000363827	0	0	0.736	0.698	0.161	0	0	0	0	0	0
HSPG2	FBLN2	9606.ENSP00000363827	9606.ENSP00000384169	0	0	0.736	0.698	0.161	0	0	0	0	0	0
BPTF	PHF21A	9606.ENSP00000307208	9606.ENSP00000398824	0	0	0.766	0.696	0.264	0	0.553	0	0	0	0
PHF21A	BPTF	9606.ENSP00000398824	9606.ENSP00000307208	0	0	0.766	0.696	0.264	0	0.553	0	0	0	0
KSR1	MARK3	9606.ENSP00000381958	9606.ENSP00000411397	0	0	0.935	0.688	0	0.8	0.547	0	0	0	0
MARK3	KSR1	9606.ENSP00000411397	9606.ENSP00000381958	0	0	0.935	0.688	0	0.8	0.547	0	0	0	0
ABL1	DOK2	9606.ENSP00000361423	9606.ENSP00000276420	1	0	0.687	0.687	0	0	0	0	0	0	0
DOK2	ABL1	9606.ENSP00000276420	9606.ENSP00000361423	0	1	0.687	0.687	0	0	0	0	0	0	0
AP1M1	PRKAB1	9606.ENSP00000388996	9606.ENSP00000229328	0	0	0.686	0.681	0.058	0	0	0	0	0	0
PRKAB1	AP1M1	9606.ENSP00000229328	9606.ENSP00000388996	0	0	0.686	0.681	0.058	0	0	0	0	0	0
ANK1	SLC4A1	9606.ENSP00000265709	9606.ENSP00000262418	1	0	0.698	0.678	0.101	0	0	0	0	0	0
SLC4A1	ANK1	9606.ENSP00000262418	9606.ENSP00000265709	0	1	0.698	0.678	0.101	0	0	0	0	0	0
INO80C	UCHL5	9606.ENSP00000391457	9606.ENSP00000356425	0	0	0.966	0.674	0	0.9	0	0	0	0	0
UCHL5	INO80C	9606.ENSP00000356425	9606.ENSP00000391457	0	0	0.966	0.674	0	0.9	0	0	0	0	0
RPS6KA1	RPS6KA2	9606.ENSP00000435412	9606.ENSP00000427015	1	0	0.965	0.669	0	0.9	0.979	0	0	0	0
RPS6KA2	RPS6KA1	9606.ENSP00000427015	9606.ENSP00000435412	0	1	0.965	0.669	0	0.9	0.979	0	0	0	0
HIST1H4H	BPTF	9606.ENSP00000366956	9606.ENSP00000307208	1	0	0.66	0.66	0	0	0	0	0	0	0
BPTF	HIST1H4H	9606.ENSP00000307208	9606.ENSP00000366956	0	1	0.66	0.66	0	0	0	0	0	0	0
HIVEP1	SP4	9606.ENSP00000368698	9606.ENSP00000222584	0	0	0.66	0.66	0	0	0.545	0	0	0	0
SP4	HIVEP1	9606.ENSP00000222584	9606.ENSP00000368698	0	0	0.66	0.66	0	0	0.545	0	0	0	0
ACTB	CAP1	9606.ENSP00000349960	9606.ENSP00000361883	1	1	0.725	0.656	0.233	0	0	0	0	0	0
CAP1	ACTB	9606.ENSP00000361883	9606.ENSP00000349960	1	1	0.725	0.656	0.233	0	0	0	0	0	0
NOTCH1	ZMIZ1	9606.ENSP00000277541	9606.ENSP00000334474	1	0	0.667	0.653	0.081	0	0	0	0	0	0
ZMIZ1	NOTCH1	9606.ENSP00000334474	9606.ENSP00000277541	0	1	0.667	0.653	0.081	0	0	0	0	0	0
STIM1	ORAI2	9606.ENSP00000478059	9606.ENSP00000348752	1	0	0.85	0.637	0.051	0.6	0	0	0	0	0
ORAI2	STIM1	9606.ENSP00000348752	9606.ENSP00000478059	0	1	0.85	0.637	0.051	0.6	0	0	0	0	0
PRKAB1	STIM2	9606.ENSP00000229328	9606.ENSP00000417569	0	0	0.635	0.635	0	0	0	0	0	0	0
STIM2	PRKAB1	9606.ENSP00000417569	9606.ENSP00000229328	0	0	0.635	0.635	0	0	0	0	0	0	0
SMAD3	EPAS1	9606.ENSP00000332973	9606.ENSP00000263734	1	0	0.643	0.634	0.065	0	0	0	0	0	0
EPAS1	SMAD3	9606.ENSP00000263734	9606.ENSP00000332973	0	1	0.643	0.634	0.065	0	0	0	0	0	0
RXRA	ZBTB16	9606.ENSP00000419692	9606.ENSP00000338157	0	0	0.614	0.614	0	0	0	0	0	0	0
ZBTB16	RXRA	9606.ENSP00000338157	9606.ENSP00000419692	0	0	0.614	0.614	0	0	0	0	0	0	0
CDYL	LEO1	9606.ENSP00000380718	9606.ENSP00000299601	0	0	0.632	0.596	0.126	0	0	0	0	0	0
LEO1	CDYL	9606.ENSP00000299601	9606.ENSP00000380718	0	0	0.632	0.596	0.126	0	0	0	0	0	0
COX4I2	NDUFV2	9606.ENSP00000365243	9606.ENSP00000327268	0	0	0.659	0.595	0.194	0	0	0	0	0	0
NDUFV2	COX4I2	9606.ENSP00000327268	9606.ENSP00000365243	0	0	0.659	0.595	0.194	0	0	0	0	0	0
LEF1	SMAD3	9606.ENSP00000265165	9606.ENSP00000332973	1	1	0.555	0.555	0	0	0	0	0	0	0
SMAD3	LEF1	9606.ENSP00000332973	9606.ENSP00000265165	1	1	0.555	0.555	0	0	0	0	0	0	0
RAP1A	RAPGEF5	9606.ENSP00000358723	9606.ENSP00000343656	0	0	0.904	0.542	0	0.8	0	0	0	0	0
RAPGEF5	RAP1A	9606.ENSP00000343656	9606.ENSP00000358723	0	0	0.904	0.542	0	0.8	0	0	0	0	0
ORAI2	STIM2	9606.ENSP00000348752	9606.ENSP00000417569	0	0	0.901	0.524	0.051	0.8	0	0	0	0	0
STIM2	ORAI2	9606.ENSP00000417569	9606.ENSP00000348752	0	0	0.901	0.524	0.051	0.8	0	0	0	0	0
ACTB	DMAP1	9606.ENSP00000349960	9606.ENSP00000361363	1	0	0.949	0.501	0.062	0.9	0	0	0	0	0
DMAP1	ACTB	9606.ENSP00000361363	9606.ENSP00000349960	0	1	0.949	0.501	0.062	0.9	0	0	0	0	0
ABCC4	SNX27	9606.ENSP00000366084	9606.ENSP00000357836	0	0	0.501	0.501	0	0	0	0	0	0	0
SNX27	ABCC4	9606.ENSP00000357836	9606.ENSP00000366084	0	0	0.501	0.501	0	0	0	0	0	0	0
GAB1	PTPRJ	9606.ENSP00000262995	9606.ENSP00000400010	0	0	0.497	0.497	0	0	0	0	0	0	0
PTPRJ	GAB1	9606.ENSP00000400010	9606.ENSP00000262995	0	0	0.497	0.497	0	0	0	0	0	0	0
RAP1A	RAP1GAP	9606.ENSP00000358723	9606.ENSP00000434033	0	0	0.947	0.496	0	0.9	0	0	0	0	0
RAP1GAP	RAP1A	9606.ENSP00000434033	9606.ENSP00000358723	0	0	0.947	0.496	0	0.9	0	0	0	0	0
ABL1	SORBS1	9606.ENSP00000361423	9606.ENSP00000360293	1	0	0.494	0.494	0	0	0	0	0	0	0
SORBS1	ABL1	9606.ENSP00000360293	9606.ENSP00000361423	0	1	0.494	0.494	0	0	0	0	0	0	0
CLIP1	TUBB1	9606.ENSP00000479322	9606.ENSP00000217133	0	0	0.493	0.493	0	0	0	0	0	0	0
TUBB1	CLIP1	9606.ENSP00000217133	9606.ENSP00000479322	0	0	0.493	0.493	0	0	0	0	0	0	0
EPB41	GYPC	9606.ENSP00000345259	9606.ENSP00000259254	1	0	0.491	0.491	0	0	0	0	0	0	0
GYPC	EPB41	9606.ENSP00000259254	9606.ENSP00000345259	0	1	0.491	0.491	0	0	0	0	0	0	0
MAPKAPK2	ZFP36	9606.ENSP00000356070	9606.ENSP00000469647	1	1	0.948	0.488	0.079	0.9	0	0	0	0	0
ZFP36	MAPKAPK2	9606.ENSP00000469647	9606.ENSP00000356070	1	1	0.948	0.488	0.079	0.9	0	0	0	0	0
GATA2	ZFPM1	9606.ENSP00000345681	9606.ENSP00000326630	1	1	0.791	0.488	0.062	0.6	0	0	0	0	0
ZFPM1	GATA2	9606.ENSP00000326630	9606.ENSP00000345681	1	1	0.791	0.488	0.062	0.6	0	0	0	0	0
NPRL3	WDR59	9606.ENSP00000483814	9606.ENSP00000262144	0	0	0.948	0.486	0.082	0.9	0	0	0	0	0
WDR59	NPRL3	9606.ENSP00000262144	9606.ENSP00000483814	0	0	0.948	0.486	0.082	0.9	0	0	0	0	0
MAP3K5	TNFAIP3	9606.ENSP00000351908	9606.ENSP00000481570	1	1	0.502	0.486	0.072	0	0	0	0	0	0
TNFAIP3	MAP3K5	9606.ENSP00000481570	9606.ENSP00000351908	1	1	0.502	0.486	0.072	0	0	0	0	0	0
CDT1	HDAC11	9606.ENSP00000301019	9606.ENSP00000295757	1	0	0.499	0.486	0.066	0	0	0	0	0	0
HDAC11	CDT1	9606.ENSP00000295757	9606.ENSP00000301019	0	1	0.499	0.486	0.066	0	0	0	0	0	0
AFF1	HEXIM1	9606.ENSP00000378578	9606.ENSP00000328773	1	1	0.485	0.486	0	0	0	0	0	0	0
HEXIM1	AFF1	9606.ENSP00000328773	9606.ENSP00000378578	1	1	0.485	0.486	0	0	0	0	0	0	0
MAP3K5	ARRB1	9606.ENSP00000351908	9606.ENSP00000409581	1	0	0.485	0.486	0	0	0	0	0	0	0
SLC2A1	SNX27	9606.ENSP00000416293	9606.ENSP00000357836	1	0	0.485	0.486	0	0	0	0	0	0	0
SMAD3	UCHL5	9606.ENSP00000332973	9606.ENSP00000356425	1	0	0.485	0.486	0	0	0	0	0	0	0
ARRB1	MAP3K5	9606.ENSP00000409581	9606.ENSP00000351908	0	1	0.485	0.486	0	0	0	0	0	0	0
SNX27	SLC2A1	9606.ENSP00000357836	9606.ENSP00000416293	0	1	0.485	0.486	0	0	0	0	0	0	0
UCHL5	SMAD3	9606.ENSP00000356425	9606.ENSP00000332973	0	1	0.485	0.486	0	0	0	0	0	0	0
CFLAR	DEDD2	9606.ENSP00000312455	9606.ENSP00000470082	0	0	0.485	0.486	0	0	0	0	0	0	0
DEDD2	CFLAR	9606.ENSP00000470082	9606.ENSP00000312455	0	0	0.485	0.486	0	0	0	0	0	0	0
LEO1	TULP2	9606.ENSP00000299601	9606.ENSP00000221399	0	0	0.48	0.48	0	0	0	0	0	0	0
TULP2	LEO1	9606.ENSP00000221399	9606.ENSP00000299601	0	0	0.48	0.48	0	0	0	0	0	0	0
C10orf71	FNTB	9606.ENSP00000363259	9606.ENSP00000246166	0	0	0.477	0.477	0	0	0	0	0	0	0
FNTB	C10orf71	9606.ENSP00000246166	9606.ENSP00000363259	0	0	0.477	0.477	0	0	0	0	0	0	0
MICAL3	PICALM	9606.ENSP00000416015	9606.ENSP00000377015	0	0	0.475	0.475	0	0	0	0	0	0	0
PICALM	MICAL3	9606.ENSP00000377015	9606.ENSP00000416015	0	0	0.475	0.475	0	0	0	0	0	0	0
KRT19	KRT2	9606.ENSP00000355124	9606.ENSP00000310861	0	0	0.496	0.474	0.082	0	0.734	0	0	0	0
KRT2	KRT19	9606.ENSP00000310861	9606.ENSP00000355124	0	0	0.496	0.474	0.082	0	0.734	0	0	0	0
EPB41L1	ITPR1	9606.ENSP00000337168	9606.ENSP00000306253	0	0	0.473	0.473	0	0	0	0	0	0	0
ITPR1	EPB41L1	9606.ENSP00000306253	9606.ENSP00000337168	0	0	0.473	0.473	0	0	0	0	0	0	0
MYO1D	UBASH3B	9606.ENSP00000324527	9606.ENSP00000284273	0	0	0.441	0.441	0	0	0	0	0	0	0
UBASH3B	MYO1D	9606.ENSP00000284273	9606.ENSP00000324527	0	0	0.441	0.441	0	0	0	0	0	0	0
PRKCA	RPS6KA2	9606.ENSP00000408695	9606.ENSP00000427015	1	0	0.433	0.433	0	0	0.729	0	0	0	0
STIM1	STIM2	9606.ENSP00000478059	9606.ENSP00000417569	1	0	0.433	0.433	0	0	0.901	0	0	0	0
RPS6KA2	PRKCA	9606.ENSP00000427015	9606.ENSP00000408695	0	1	0.433	0.433	0	0	0.729	0	0	0	0
STIM2	STIM1	9606.ENSP00000417569	9606.ENSP00000478059	0	1	0.433	0.433	0	0	0.901	0	0	0	0
MYH9	PPP1R9B	9606.ENSP00000216181	9606.ENSP00000478767	1	0	0.454	0.427	0.087	0	0	0	0	0	0
PPP1R9B	MYH9	9606.ENSP00000478767	9606.ENSP00000216181	0	1	0.454	0.427	0.087	0	0	0	0	0	0
HEXIM1	AP1M1	9606.ENSP00000328773	9606.ENSP00000388996	1	0	0.429	0.427	0.046	0	0	0	0	0	0
AP1M1	HEXIM1	9606.ENSP00000388996	9606.ENSP00000328773	0	1	0.429	0.427	0.046	0	0	0	0	0	0
UBE2O	UBE2V1	9606.ENSP00000323687	9606.ENSP00000340305	0	0	0.941	0.426	0.062	0.9	0	0	0	0	0
UBE2V1	UBE2O	9606.ENSP00000340305	9606.ENSP00000323687	0	0	0.941	0.426	0.062	0.9	0	0	0	0	0
HDAC11	WDR59	9606.ENSP00000295757	9606.ENSP00000262144	0	0	0.456	0.422	0.098	0	0	0	0	0	0
WDR59	HDAC11	9606.ENSP00000262144	9606.ENSP00000295757	0	0	0.456	0.422	0.098	0	0	0	0	0	0
C2CD2	SEC14L1	9606.ENSP00000369853	9606.ENSP00000376268	0	0	0.428	0.422	0.051	0	0	0	0	0	0
SEC14L1	C2CD2	9606.ENSP00000376268	9606.ENSP00000369853	0	0	0.428	0.422	0.051	0	0	0	0	0	0
CDH1	TGM2	9606.ENSP00000261769	9606.ENSP00000355330	0	0	0.416	0.417	0	0	0	0	0	0	0
TGM2	CDH1	9606.ENSP00000355330	9606.ENSP00000261769	0	0	0.416	0.417	0	0	0	0	0	0	0
AGO2	ZC3HAV1	9606.ENSP00000220592	9606.ENSP00000242351	1	0	0.41	0.41	0	0	0	0	0	0	0
ZC3HAV1	AGO2	9606.ENSP00000242351	9606.ENSP00000220592	0	1	0.41	0.41	0	0	0	0	0	0	0
MICAL2	PLXNA2	9606.ENSP00000256194	9606.ENSP00000356000	0	0	0.428	0.398	0.09	0	0	0	0	0	0
PLXNA2	MICAL2	9606.ENSP00000356000	9606.ENSP00000256194	0	0	0.428	0.398	0.09	0	0	0	0	0	0
KAT6A	BPTF	9606.ENSP00000380136	9606.ENSP00000307208	1	0	0.457	0.397	0.138	0	0	0	0	0	0
BPTF	KAT6A	9606.ENSP00000307208	9606.ENSP00000380136	0	1	0.457	0.397	0.138	0	0	0	0	0	0
KAT6A	DMAP1	9606.ENSP00000380136	9606.ENSP00000361363	1	0	0.417	0.395	0.077	0	0	0	0	0	0
DMAP1	KAT6A	9606.ENSP00000361363	9606.ENSP00000380136	0	1	0.417	0.395	0.077	0	0	0	0	0	0
EPM2AIP1	MICAL3	9606.ENSP00000406027	9606.ENSP00000416015	0	0	0.407	0.394	0.062	0	0	0	0	0	0
MICAL3	EPM2AIP1	9606.ENSP00000416015	9606.ENSP00000406027	0	0	0.407	0.394	0.062	0	0	0	0	0	0
MICAL2	MICAL3	9606.ENSP00000256194	9606.ENSP00000416015	0	0	0.708	0.392	0	0.54	0.937	0	0	0	0
MICAL3	MICAL2	9606.ENSP00000416015	9606.ENSP00000256194	0	0	0.708	0.392	0	0.54	0.937	0	0	0	0
MAPKAPK2	MAPK13	9606.ENSP00000356070	9606.ENSP00000211287	1	0	0.874	0.391	0.055	0.8	0.599	0	0	0	0
MAPK13	MAPKAPK2	9606.ENSP00000211287	9606.ENSP00000356070	0	1	0.874	0.391	0.055	0.8	0.599	0	0	0	0
DNAJC6	OSBPL6	9606.ENSP00000360108	9606.ENSP00000376293	0	0	0.402	0.388	0.064	0	0	0	0	0	0
OSBPL6	DNAJC6	9606.ENSP00000376293	9606.ENSP00000360108	0	0	0.402	0.388	0.064	0	0	0	0	0	0
AGO2	FUBP3	9606.ENSP00000220592	9606.ENSP00000318177	1	0	0.401	0.387	0.063	0	0	0	0	0	0
FUBP3	AGO2	9606.ENSP00000318177	9606.ENSP00000220592	0	1	0.401	0.387	0.063	0	0	0	0	0	0
HK1	PPP1R9B	9606.ENSP00000402103	9606.ENSP00000478767	0	0	0.405	0.373	0.09	0	0	0	0	0	0
PPP1R9B	HK1	9606.ENSP00000478767	9606.ENSP00000402103	0	0	0.405	0.373	0.09	0	0	0	0	0	0
COX4I2	COX7C	9606.ENSP00000365243	9606.ENSP00000425759	0	0	0.736	0.368	0.168	0.54	0	0	0	0	0
COX7C	COX4I2	9606.ENSP00000425759	9606.ENSP00000365243	0	0	0.736	0.368	0.168	0.54	0	0	0	0	0
BPTF	LEO1	9606.ENSP00000307208	9606.ENSP00000299601	0	0	0.434	0.368	0.141	0	0	0	0	0	0
LEO1	BPTF	9606.ENSP00000299601	9606.ENSP00000307208	0	0	0.434	0.368	0.141	0	0	0	0	0	0
GLB1	PSAP	9606.ENSP00000306920	9606.ENSP00000378394	0	0	0.412	0.368	0.107	0	0	0	0	0	0
PSAP	GLB1	9606.ENSP00000378394	9606.ENSP00000306920	0	0	0.412	0.368	0.107	0	0	0	0	0	0
FGFR3	HSPG2	9606.ENSP00000339824	9606.ENSP00000363827	0	0	0.424	0.365	0.129	0	0.549	0	0	0	0
HSPG2	FGFR3	9606.ENSP00000363827	9606.ENSP00000339824	0	0	0.424	0.365	0.129	0	0.549	0	0	0	0
MYH9	IQGAP2	9606.ENSP00000216181	9606.ENSP00000274364	1	0	0.422	0.362	0.132	0	0	0	0	0	0
IQGAP2	MYH9	9606.ENSP00000274364	9606.ENSP00000216181	0	1	0.422	0.362	0.132	0	0	0	0	0	0
CAP1	CAPZB	9606.ENSP00000361883	9606.ENSP00000401010	1	0	0.42	0.348	0.147	0	0	0	0	0	0
CAPZB	CAP1	9606.ENSP00000401010	9606.ENSP00000361883	0	1	0.42	0.348	0.147	0	0	0	0	0	0
ACTB	UCHL5	9606.ENSP00000349960	9606.ENSP00000356425	1	0	0.732	0.344	0.063	0.6	0	0	0	0	0
UCHL5	ACTB	9606.ENSP00000356425	9606.ENSP00000349960	0	1	0.732	0.344	0.063	0.6	0	0	0	0	0
GATA2	LMO2	9606.ENSP00000345681	9606.ENSP00000257818	1	0	0.725	0.327	0.062	0.6	0	0	0	0	0
LMO2	GATA2	9606.ENSP00000257818	9606.ENSP00000345681	0	1	0.725	0.327	0.062	0.6	0	0	0	0	0
PTK2B	FGFR3	9606.ENSP00000380638	9606.ENSP00000339824	1	0	0.929	0.32	0	0.9	0.619	0	0	0	0
FGFR3	PTK2B	9606.ENSP00000339824	9606.ENSP00000380638	0	1	0.929	0.32	0	0.9	0.619	0	0	0	0
SMAD3	FOXO1	9606.ENSP00000332973	9606.ENSP00000368880	1	0	0.929	0.319	0	0.9	0	0	0	0	0
FOXO1	SMAD3	9606.ENSP00000368880	9606.ENSP00000332973	0	1	0.929	0.319	0	0.9	0	0	0	0	0
CDH1	GNA12	9606.ENSP00000261769	9606.ENSP00000275364	0	0	0.928	0.317	0	0.9	0	0	0	0	0
GNA12	CDH1	9606.ENSP00000275364	9606.ENSP00000261769	0	0	0.928	0.317	0	0.9	0	0	0	0	0
NOTCH1	ARRB1	9606.ENSP00000277541	9606.ENSP00000409581	1	0	0.714	0.316	0	0.6	0	0	0	0	0
ARRB1	NOTCH1	9606.ENSP00000409581	9606.ENSP00000277541	0	1	0.714	0.316	0	0.6	0	0	0	0	0
GATA1	ZFPM2	9606.ENSP00000365858	9606.ENSP00000384179	1	0	0.707	0.298	0	0.6	0	0	0	0	0
ZFPM2	GATA1	9606.ENSP00000384179	9606.ENSP00000365858	0	1	0.707	0.298	0	0.6	0	0	0	0	0
FOXO3	PIM1	9606.ENSP00000385824	9606.ENSP00000362608	1	1	0.928	0.297	0.063	0.9	0	0	0	0	0
PIM1	FOXO3	9606.ENSP00000362608	9606.ENSP00000385824	1	1	0.928	0.297	0.063	0.9	0	0	0	0	0
KIF2A	KLC2	9606.ENSP00000385000	9606.ENSP00000399403	0	0	0.639	0.292	0.063	0.5	0	0	0	0	0
KLC2	KIF2A	9606.ENSP00000399403	9606.ENSP00000385000	0	0	0.639	0.292	0.063	0.5	0	0	0	0	0
CSF3R	PRAM1	9606.ENSP00000362195	9606.ENSP00000408342	0	0	0.402	0.27	0.215	0	0	0	0	0	0
PRAM1	CSF3R	9606.ENSP00000408342	9606.ENSP00000362195	0	0	0.402	0.27	0.215	0	0	0	0	0	0
SMAD3	NUP153	9606.ENSP00000332973	9606.ENSP00000444029	1	0	0.924	0.27	0.052	0.9	0	0	0	0	0
NUP153	SMAD3	9606.ENSP00000444029	9606.ENSP00000332973	0	1	0.924	0.27	0.052	0.9	0	0	0	0	0
FOXO3	NLK	9606.ENSP00000385824	9606.ENSP00000384625	1	1	0.847	0.27	0	0.8	0	0	0	0	0
NLK	FOXO3	9606.ENSP00000384625	9606.ENSP00000385824	1	1	0.847	0.27	0	0.8	0	0	0	0	0
ACTB	DPF3	9606.ENSP00000349960	9606.ENSP00000479526	1	0	0.847	0.27	0	0.8	0	0	0	0	0
NLK	FOXO1	9606.ENSP00000384625	9606.ENSP00000368880	1	0	0.847	0.27	0	0.8	0	0	0	0	0
DPF3	ACTB	9606.ENSP00000479526	9606.ENSP00000349960	0	1	0.847	0.27	0	0.8	0	0	0	0	0
FOXO1	NLK	9606.ENSP00000368880	9606.ENSP00000384625	0	1	0.847	0.27	0	0.8	0	0	0	0	0
CSF2	CSF3R	9606.ENSP00000296871	9606.ENSP00000362195	0	0	0.695	0.27	0	0.6	0	0	0	0	0
CSF3R	CSF2	9606.ENSP00000362195	9606.ENSP00000296871	0	0	0.695	0.27	0	0.6	0	0	0	0	0
ABL1	CAP1	9606.ENSP00000361423	9606.ENSP00000361883	1	1	0.698	0.258	0.065	0.6	0	0	0	0	0
CAP1	ABL1	9606.ENSP00000361883	9606.ENSP00000361423	1	1	0.698	0.258	0.065	0.6	0	0	0	0	0
SMAD3	ACVR1	9606.ENSP00000332973	9606.ENSP00000263640	1	0	0.847	0.248	0.065	0.8	0	0	0	0	0
ACVR1	SMAD3	9606.ENSP00000263640	9606.ENSP00000332973	0	1	0.847	0.248	0.065	0.8	0	0	0	0	0
FOSL2	MAPK13	9606.ENSP00000264716	9606.ENSP00000211287	0	0	0.686	0.248	0	0.6	0	0	0	0	0
MAPK13	FOSL2	9606.ENSP00000211287	9606.ENSP00000264716	0	0	0.686	0.248	0	0.6	0	0	0	0	0
CLIP1	IQGAP2	9606.ENSP00000479322	9606.ENSP00000274364	0	0	0.739	0.234	0.108	0.65	0	0	0	0	0
IQGAP2	CLIP1	9606.ENSP00000274364	9606.ENSP00000479322	0	0	0.739	0.234	0.108	0.65	0	0	0	0	0
ACTB	MYO1D	9606.ENSP00000349960	9606.ENSP00000324527	1	0	0.683	0.222	0.066	0.6	0	0	0	0	0
MYO1D	ACTB	9606.ENSP00000324527	9606.ENSP00000349960	0	1	0.683	0.222	0.066	0.6	0	0	0	0	0
ACTB	PRKCA	9606.ENSP00000349960	9606.ENSP00000408695	1	1	0.841	0.222	0.062	0.8	0	0	0	0	0
PRKCA	ACTB	9606.ENSP00000408695	9606.ENSP00000349960	1	1	0.841	0.222	0.062	0.8	0	0	0	0	0
CLIP1	DCTN6	9606.ENSP00000479322	9606.ENSP00000221114	0	0	0.917	0.206	0	0.9	0	0	0	0	0
DCTN6	CLIP1	9606.ENSP00000221114	9606.ENSP00000479322	0	0	0.917	0.206	0	0.9	0	0	0	0	0
KCND1	KCNQ4	9606.ENSP00000218176	9606.ENSP00000262916	0	0	0.594	0.195	0.072	0.5	0.564	0	0	0	0
KCNQ4	KCND1	9606.ENSP00000262916	9606.ENSP00000218176	0	0	0.594	0.195	0.072	0.5	0.564	0	0	0	0
COL1A1	SERPINH1	9606.ENSP00000225964	9606.ENSP00000434412	0	0	0.786	0.183	0.4	0.6	0	0	0	0	0
SERPINH1	COL1A1	9606.ENSP00000434412	9606.ENSP00000225964	0	0	0.786	0.183	0.4	0.6	0	0	0	0	0
CTSB	PSAP	9606.ENSP00000345672	9606.ENSP00000378394	0	0	0.758	0.182	0.716	0	0	0	0	0	0
PSAP	CTSB	9606.ENSP00000378394	9606.ENSP00000345672	0	0	0.758	0.182	0.716	0	0	0	0	0	0
ITPR1	PPP1R9B	9606.ENSP00000306253	9606.ENSP00000478767	0	0	0.483	0.182	0.093	0.36	0	0	0	0	0
PPP1R9B	ITPR1	9606.ENSP00000478767	9606.ENSP00000306253	0	0	0.483	0.182	0.093	0.36	0	0	0	0	0
PRKCA	PRKCB	9606.ENSP00000408695	9606.ENSP00000305355	1	1	0.828	0.179	0	0.8	0.981	0	0	0	0
PRKCB	PRKCA	9606.ENSP00000305355	9606.ENSP00000408695	1	1	0.828	0.179	0	0.8	0.981	0	0	0	0
BPTF	DMAP1	9606.ENSP00000307208	9606.ENSP00000361363	0	0	0.453	0.154	0.38	0	0	0	0	0	0
DMAP1	BPTF	9606.ENSP00000361363	9606.ENSP00000307208	0	0	0.453	0.154	0.38	0	0	0	0	0	0
ADAMTS14	COL1A1	9606.ENSP00000362304	9606.ENSP00000225964	0	0	0.918	0.153	0.117	0.9	0	0	0	0	0
COL1A1	ADAMTS14	9606.ENSP00000225964	9606.ENSP00000362304	0	0	0.918	0.153	0.117	0.9	0	0	0	0	0
ARID1A	RXRA	9606.ENSP00000320485	9606.ENSP00000419692	1	0	0.916	0.151	0.091	0.9	0	0	0	0	0
RXRA	ARID1A	9606.ENSP00000419692	9606.ENSP00000320485	0	1	0.916	0.151	0.091	0.9	0	0	0	0	0
ACSF3	ALDH2	9606.ENSP00000479130	9606.ENSP00000261733	0	0	0.913	0.151	0.062	0.9	0	0	0	0	0
ALDH2	ACSF3	9606.ENSP00000261733	9606.ENSP00000479130	0	0	0.913	0.151	0.062	0.9	0	0	0	0	0
CALML3	NOS3	9606.ENSP00000315299	9606.ENSP00000297494	0	0	0.82	0.14	0	0.8	0	0	0	0	0
NOS3	CALML3	9606.ENSP00000297494	9606.ENSP00000315299	0	0	0.82	0.14	0	0.8	0	0	0	0	0
ARRB1	KSR1	9606.ENSP00000409581	9606.ENSP00000381958	0	0	0.551	0.14	0	0.5	0	0	0	0	0
KSR1	ARRB1	9606.ENSP00000381958	9606.ENSP00000409581	0	0	0.551	0.14	0	0.5	0	0	0	0	0
KSR1	RAP1A	9606.ENSP00000381958	9606.ENSP00000358723	0	0	0.551	0.14	0	0.5	0	0	0	0	0
RAP1A	KSR1	9606.ENSP00000358723	9606.ENSP00000381958	0	0	0.551	0.14	0	0.5	0	0	0	0	0
STIM1	ITPR1	9606.ENSP00000478059	9606.ENSP00000306253	1	0	0.909	0.132	0	0.9	0	0	0	0	0
ITPR1	STIM1	9606.ENSP00000306253	9606.ENSP00000478059	0	1	0.909	0.132	0	0.9	0	0	0	0	0
ITPR1	ORAI2	9606.ENSP00000306253	9606.ENSP00000348752	0	0	0.683	0.132	0	0.65	0	0	0	0	0
ORAI2	ITPR1	9606.ENSP00000348752	9606.ENSP00000306253	0	0	0.683	0.132	0	0.65	0	0	0	0	0
KCNH2	KCNK1	9606.ENSP00000262186	9606.ENSP00000355580	0	0	0.43	0.127	0.062	0.36	0	0	0	0	0
KCNK1	KCNH2	9606.ENSP00000355580	9606.ENSP00000262186	0	0	0.43	0.127	0.062	0.36	0	0	0	0	0
BSG	SLC7A8	9606.ENSP00000333769	9606.ENSP00000320378	1	0	0.635	0.126	0	0.6	0	0	0	0	0
SLC7A8	BSG	9606.ENSP00000320378	9606.ENSP00000333769	0	1	0.635	0.126	0	0.6	0	0	0	0	0
AP1M1	DNAJC6	9606.ENSP00000388996	9606.ENSP00000360108	0	0	0.909	0.114	0.062	0.9	0	0	0	0	0
DNAJC6	AP1M1	9606.ENSP00000360108	9606.ENSP00000388996	0	0	0.909	0.114	0.062	0.9	0	0	0	0	0
CAP1	PRKAR2B	9606.ENSP00000361883	9606.ENSP00000265717	1	0	0.415	0.113	0.368	0	0	0	0	0	0
PRKAR2B	CAP1	9606.ENSP00000265717	9606.ENSP00000361883	0	1	0.415	0.113	0.368	0	0	0	0	0	0
CDH1	EPHA2	9606.ENSP00000261769	9606.ENSP00000351209	0	0	0.909	0.112	0.062	0.9	0	0	0	0	0
EPHA2	CDH1	9606.ENSP00000351209	9606.ENSP00000261769	0	0	0.909	0.112	0.062	0.9	0	0	0	0	0
KLC2	RHOG	9606.ENSP00000399403	9606.ENSP00000339467	0	0	0.636	0.108	0.062	0.6	0	0	0	0	0
RHOG	KLC2	9606.ENSP00000339467	9606.ENSP00000399403	0	0	0.636	0.108	0.062	0.6	0	0	0	0	0
ITPR1	PRKAR2B	9606.ENSP00000306253	9606.ENSP00000265717	0	0	0.68	0.104	0.064	0.65	0	0	0	0	0
PRKAR2B	ITPR1	9606.ENSP00000265717	9606.ENSP00000306253	0	0	0.68	0.104	0.064	0.65	0	0	0	0	0
CCND3	E2F2	9606.ENSP00000362082	9606.ENSP00000355249	1	0	0.908	0.104	0.062	0.9	0	0	0	0	0
E2F2	CCND3	9606.ENSP00000355249	9606.ENSP00000362082	0	1	0.908	0.104	0.062	0.9	0	0	0	0	0
CALM2	ITPR1	9606.ENSP00000272298	9606.ENSP00000306253	1	0	0.679	0.102	0.062	0.65	0	0	0	0	0
ITPR1	CALM2	9606.ENSP00000306253	9606.ENSP00000272298	0	1	0.679	0.102	0.062	0.65	0	0	0	0	0
NOTCH1	ATP2A3	9606.ENSP00000277541	9606.ENSP00000353072	1	0	0.906	0.102	0	0.9	0	0	0	0	0
ATP2A3	NOTCH1	9606.ENSP00000353072	9606.ENSP00000277541	0	1	0.906	0.102	0	0.9	0	0	0	0	0
RRAGC	WDR59	9606.ENSP00000362092	9606.ENSP00000262144	0	0	0.908	0.101	0.062	0.9	0	0	0	0	0
WDR59	RRAGC	9606.ENSP00000262144	9606.ENSP00000362092	0	0	0.908	0.101	0.062	0.9	0	0	0	0	0
MAP3K5	MAPK13	9606.ENSP00000351908	9606.ENSP00000211287	1	0	0.813	0.1	0.049	0.8	0.638	0	0	0	0
MAPK13	MAP3K5	9606.ENSP00000211287	9606.ENSP00000351908	0	1	0.813	0.1	0.049	0.8	0.638	0	0	0	0
ARID3A	BPTF	9606.ENSP00000263620	9606.ENSP00000307208	0	0	0.458	0.081	0.434	0	0	0	0	0	0
BPTF	ARID3A	9606.ENSP00000307208	9606.ENSP00000263620	0	0	0.458	0.081	0.434	0	0	0	0	0	0
ZFPM1	GATA6	9606.ENSP00000326630	9606.ENSP00000269216	1	0	0.632	0.078	0.083	0.6	0	0	0	0	0
GATA6	ZFPM1	9606.ENSP00000269216	9606.ENSP00000326630	0	1	0.632	0.078	0.083	0.6	0	0	0	0	0
GAB1	RAP1A	9606.ENSP00000262995	9606.ENSP00000358723	0	0	0.905	0.078	0.062	0.9	0	0	0	0	0
RAP1A	GAB1	9606.ENSP00000358723	9606.ENSP00000262995	0	0	0.905	0.078	0.062	0.9	0	0	0	0	0
GATA2	ZFPM2	9606.ENSP00000345681	9606.ENSP00000384179	1	0	0.615	0.078	0	0.6	0	0	0	0	0
ZFPM2	GATA2	9606.ENSP00000384179	9606.ENSP00000345681	0	1	0.615	0.078	0	0.6	0	0	0	0	0
GATA6	ZFPM2	9606.ENSP00000269216	9606.ENSP00000384179	0	0	0.615	0.078	0	0.6	0	0	0	0	0
ZFPM2	GATA6	9606.ENSP00000384179	9606.ENSP00000269216	0	0	0.615	0.078	0	0.6	0	0	0	0	0
ANK1	ITPR1	9606.ENSP00000265709	9606.ENSP00000306253	1	0	0.816	0.077	0.085	0.8	0	0	0	0	0
ITPR1	ANK1	9606.ENSP00000306253	9606.ENSP00000265709	0	1	0.816	0.077	0.085	0.8	0	0	0	0	0
CUX1	MYO18A	9606.ENSP00000353401	9606.ENSP00000437073	1	0	0.53	0.077	0.064	0.5	0	0	0	0	0
MYO18A	CUX1	9606.ENSP00000437073	9606.ENSP00000353401	0	1	0.53	0.077	0.064	0.5	0	0	0	0	0
PIM1	FOXO1	9606.ENSP00000362608	9606.ENSP00000368880	1	0	0.905	0.077	0.063	0.9	0	0	0	0	0
FOXO1	PIM1	9606.ENSP00000368880	9606.ENSP00000362608	0	1	0.905	0.077	0.063	0.9	0	0	0	0	0
UBE2H	UBE2O	9606.ENSP00000347836	9606.ENSP00000323687	0	0	0.905	0.077	0.063	0.9	0	0	0	0	0
UBE2O	UBE2H	9606.ENSP00000323687	9606.ENSP00000347836	0	0	0.905	0.077	0.063	0.9	0	0	0	0	0
FGFR3	GAB1	9606.ENSP00000339824	9606.ENSP00000262995	0	0	0.905	0.077	0.06	0.9	0	0	0	0	0
GAB1	FGFR3	9606.ENSP00000262995	9606.ENSP00000339824	0	0	0.905	0.077	0.06	0.9	0	0	0	0	0
BPTF	UBR5	9606.ENSP00000307208	9606.ENSP00000429084	0	0	0.883	0.076	0.878	0	0	0	0	0	0
UBR5	BPTF	9606.ENSP00000429084	9606.ENSP00000307208	0	0	0.883	0.076	0.878	0	0	0	0	0	0
PRKAB1	RRAGC	9606.ENSP00000229328	9606.ENSP00000362092	0	0	0.908	0.076	0.085	0.9	0	0	0	0	0
RRAGC	PRKAB1	9606.ENSP00000362092	9606.ENSP00000229328	0	0	0.908	0.076	0.085	0.9	0	0	0	0	0
ACTB	PIP5K1B	9606.ENSP00000349960	9606.ENSP00000265382	1	0	0.811	0.076	0.062	0.8	0	0	0	0	0
PIP5K1B	ACTB	9606.ENSP00000265382	9606.ENSP00000349960	0	1	0.811	0.076	0.062	0.8	0	0	0	0	0
SMAD3	TRIM63	9606.ENSP00000332973	9606.ENSP00000363390	1	0	0.903	0.071	0	0.9	0	0	0	0	0
TRIM63	SMAD3	9606.ENSP00000363390	9606.ENSP00000332973	0	1	0.903	0.071	0	0.9	0	0	0	0	0
CEBPE	RXRA	9606.ENSP00000206513	9606.ENSP00000419692	0	0	0.902	0.069	0	0.9	0	0	0	0	0
RXRA	CEBPE	9606.ENSP00000419692	9606.ENSP00000206513	0	0	0.902	0.069	0	0.9	0	0	0	0	0
ACTB	ITGB5	9606.ENSP00000349960	9606.ENSP00000296181	1	0	0.61	0.066	0	0.6	0	0	0	0	0
ITGB5	ACTB	9606.ENSP00000296181	9606.ENSP00000349960	0	1	0.61	0.066	0	0.6	0	0	0	0	0
FABP6	RXRA	9606.ENSP00000377549	9606.ENSP00000419692	0	0	0.902	0.064	0	0.9	0	0	0	0	0
RXRA	FABP6	9606.ENSP00000419692	9606.ENSP00000377549	0	0	0.902	0.064	0	0.9	0	0	0	0	0
PTK2B	GNA12	9606.ENSP00000380638	9606.ENSP00000275364	1	0	0.808	0.063	0.062	0.8	0	0	0	0	0
GNA12	PTK2B	9606.ENSP00000275364	9606.ENSP00000380638	0	1	0.808	0.063	0.062	0.8	0	0	0	0	0
ARRB1	DNAJC6	9606.ENSP00000409581	9606.ENSP00000360108	0	0	0.617	0.063	0.062	0.6	0	0	0	0	0
DNAJC6	ARRB1	9606.ENSP00000360108	9606.ENSP00000409581	0	0	0.617	0.063	0.062	0.6	0	0	0	0	0
COL1A1	ITGB5	9606.ENSP00000225964	9606.ENSP00000296181	0	0	0.646	0.061	0.134	0.6	0	0	0	0	0
ITGB5	COL1A1	9606.ENSP00000296181	9606.ENSP00000225964	0	0	0.646	0.061	0.134	0.6	0	0	0	0	0
COL9A1	ITGB5	9606.ENSP00000349790	9606.ENSP00000296181	0	0	0.611	0.061	0.049	0.6	0	0	0	0	0
ITGB5	COL9A1	9606.ENSP00000296181	9606.ENSP00000349790	0	0	0.611	0.061	0.049	0.6	0	0	0	0	0
DCTN6	KIF2A	9606.ENSP00000221114	9606.ENSP00000385000	0	0	0.608	0.061	0	0.6	0	0	0	0	0
KIF2A	DCTN6	9606.ENSP00000385000	9606.ENSP00000221114	0	0	0.608	0.061	0	0.6	0	0	0	0	0
COL23A1	SERPINH1	9606.ENSP00000375069	9606.ENSP00000434412	0	0	0.616	0.059	0.062	0.6	0	0	0	0	0
COL9A1	SERPINH1	9606.ENSP00000349790	9606.ENSP00000434412	0	0	0.616	0.059	0.062	0.6	0	0	0	0	0
SERPINH1	COL23A1	9606.ENSP00000434412	9606.ENSP00000375069	0	0	0.616	0.059	0.062	0.6	0	0	0	0	0
SERPINH1	COL9A1	9606.ENSP00000434412	9606.ENSP00000349790	0	0	0.616	0.059	0.062	0.6	0	0	0	0	0
NOTCH1	HDAC11	9606.ENSP00000277541	9606.ENSP00000295757	1	0	0.656	0.059	0	0.65	0	0	0	0	0
HDAC11	NOTCH1	9606.ENSP00000295757	9606.ENSP00000277541	0	1	0.656	0.059	0	0.65	0	0	0	0	0
AGO2	FOXO3	9606.ENSP00000220592	9606.ENSP00000385824	1	1	0.903	0.058	0.062	0.9	0	0	0	0	0
FOXO3	AGO2	9606.ENSP00000385824	9606.ENSP00000220592	1	1	0.903	0.058	0.062	0.9	0	0	0	0	0
MEIS1	RXRA	9606.ENSP00000272369	9606.ENSP00000419692	1	0	0.901	0.058	0	0.9	0	0	0	0	0
RXRA	MEIS1	9606.ENSP00000419692	9606.ENSP00000272369	0	1	0.901	0.058	0	0.9	0	0	0	0	0
MED29	RXRA	9606.ENSP00000314343	9606.ENSP00000419692	0	0	0.607	0.058	0	0.6	0	0	0	0	0
RXRA	MED29	9606.ENSP00000419692	9606.ENSP00000314343	0	0	0.607	0.058	0	0.6	0	0	0	0	0
FOXO3	MAPK13	9606.ENSP00000385824	9606.ENSP00000211287	1	0	0.611	0.057	0.052	0.6	0	0	0	0	0
MAPK13	FOXO3	9606.ENSP00000211287	9606.ENSP00000385824	0	1	0.611	0.057	0.052	0.6	0	0	0	0	0
SMAD3	CDH1	9606.ENSP00000332973	9606.ENSP00000261769	1	0	0.901	0.057	0	0.9	0	0	0	0	0
CDH1	SMAD3	9606.ENSP00000261769	9606.ENSP00000332973	0	1	0.901	0.057	0	0.9	0	0	0	0	0
CDH1	RAP1A	9606.ENSP00000261769	9606.ENSP00000358723	0	0	0.901	0.057	0	0.9	0	0	0	0	0
RAP1A	CDH1	9606.ENSP00000358723	9606.ENSP00000261769	0	0	0.901	0.057	0	0.9	0	0	0	0	0
CAPZB	KLC2	9606.ENSP00000401010	9606.ENSP00000399403	0	0	0.606	0.057	0	0.6	0	0	0	0	0
FOXO1	MAPK13	9606.ENSP00000368880	9606.ENSP00000211287	0	0	0.606	0.057	0	0.6	0	0	0	0	0
KLC2	CAPZB	9606.ENSP00000399403	9606.ENSP00000401010	0	0	0.606	0.057	0	0.6	0	0	0	0	0
MAPK13	FOXO1	9606.ENSP00000211287	9606.ENSP00000368880	0	0	0.606	0.057	0	0.6	0	0	0	0	0
ANPEP	RAI14	9606.ENSP00000300060	9606.ENSP00000427123	0	0	0.511	0.056	0.504	0	0	0	0	0	0
RAI14	ANPEP	9606.ENSP00000427123	9606.ENSP00000300060	0	0	0.511	0.056	0.504	0	0	0	0	0	0
CALML3	ITPR1	9606.ENSP00000315299	9606.ENSP00000306253	0	0	0.663	0.056	0.062	0.65	0	0	0	0	0
ITPR1	CALML3	9606.ENSP00000306253	9606.ENSP00000315299	0	0	0.663	0.056	0.062	0.65	0	0	0	0	0
FOXO3	TRIM63	9606.ENSP00000385824	9606.ENSP00000363390	1	0	0.901	0.056	0	0.9	0	0	0	0	0
TRIM63	FOXO3	9606.ENSP00000363390	9606.ENSP00000385824	0	1	0.901	0.056	0	0.9	0	0	0	0	0
FOXO1	TRIM63	9606.ENSP00000368880	9606.ENSP00000363390	0	0	0.901	0.056	0	0.9	0	0	0	0	0
TRIM63	FOXO1	9606.ENSP00000363390	9606.ENSP00000368880	0	0	0.901	0.056	0	0.9	0	0	0	0	0
PRKCA	ITGB5	9606.ENSP00000408695	9606.ENSP00000296181	1	0	0.606	0.056	0	0.6	0	0	0	0	0
PRKCB	ITGB5	9606.ENSP00000305355	9606.ENSP00000296181	1	0	0.606	0.056	0	0.6	0	0	0	0	0
ITGB5	PRKCA	9606.ENSP00000296181	9606.ENSP00000408695	0	1	0.606	0.056	0	0.6	0	0	0	0	0
ITGB5	PRKCB	9606.ENSP00000296181	9606.ENSP00000305355	0	1	0.606	0.056	0	0.6	0	0	0	0	0
ARRB1	RAP1A	9606.ENSP00000409581	9606.ENSP00000358723	0	0	0.507	0.056	0	0.5	0	0	0	0	0
RAP1A	ARRB1	9606.ENSP00000358723	9606.ENSP00000409581	0	0	0.507	0.056	0	0.5	0	0	0	0	0
CMPK2	RSAD2	9606.ENSP00000256722	9606.ENSP00000371471	0	0	0.908	0	0.908	0	0	0	0	0	0
RSAD2	CMPK2	9606.ENSP00000371471	9606.ENSP00000256722	0	0	0.908	0	0.908	0	0	0	0	0	0
BPTF	GOLGA4	9606.ENSP00000307208	9606.ENSP00000349305	0	0	0.814	0	0.814	0	0	0	0	0	0
GOLGA4	BPTF	9606.ENSP00000349305	9606.ENSP00000307208	0	0	0.814	0	0.814	0	0	0	0	0	0
CPOX	UROD	9606.ENSP00000264193	9606.ENSP00000246337	1	0	0.964	0	0.662	0.9	0	0	0	0	0
UROD	CPOX	9606.ENSP00000246337	9606.ENSP00000264193	0	1	0.964	0	0.662	0.9	0	0	0	0	0
LAPTM5	LY86	9606.ENSP00000294507	9606.ENSP00000369286	0	0	0.587	0	0.587	0	0	0	0	0	0
LY86	LAPTM5	9606.ENSP00000369286	9606.ENSP00000294507	0	0	0.587	0	0.587	0	0	0	0	0	0
ZFP36	PPP1R15A	9606.ENSP00000469647	9606.ENSP00000200453	1	0	0.563	0	0.563	0	0	0	0	0	0
PPP1R15A	ZFP36	9606.ENSP00000200453	9606.ENSP00000469647	0	1	0.563	0	0.563	0	0	0	0	0	0
GATA1	RHAG	9606.ENSP00000365858	9606.ENSP00000360217	1	0	0.547	0	0.547	0	0	0	0	0	0
RHAG	GATA1	9606.ENSP00000360217	9606.ENSP00000365858	0	1	0.547	0	0.547	0	0	0	0	0	0
BPTF	SPOCD1	9606.ENSP00000307208	9606.ENSP00000353670	0	0	0.509	0	0.509	0	0	0	0	0	0
SPOCD1	BPTF	9606.ENSP00000353670	9606.ENSP00000307208	0	0	0.509	0	0.509	0	0	0	0	0	0
EWSR1	MBNL1	9606.ENSP00000400142	9606.ENSP00000282486	0	0	0.428	0	0.429	0	0	0	0	0	0
MBNL1	EWSR1	9606.ENSP00000282486	9606.ENSP00000400142	0	0	0.428	0	0.429	0	0	0	0	0	0
BMP2K	CAP1	9606.ENSP00000334836	9606.ENSP00000361883	1	1	0.408	0	0.408	0	0	0	0	0	0
CAP1	BMP2K	9606.ENSP00000361883	9606.ENSP00000334836	1	1	0.408	0	0.408	0	0	0	0	0	0
LAPTM5	SAMSN1	9606.ENSP00000294507	9606.ENSP00000285670	0	0	0.403	0	0.403	0	0	0	0	0	0
SAMSN1	LAPTM5	9606.ENSP00000285670	9606.ENSP00000294507	0	0	0.403	0	0.403	0	0	0	0	0	0
CSF2	CSF3	9606.ENSP00000296871	9606.ENSP00000225474	0	0	0.912	0	0.163	0.9	0	0	0	0	0
CSF3	CSF2	9606.ENSP00000225474	9606.ENSP00000296871	0	0	0.912	0	0.163	0.9	0	0	0	0	0
PRKCB	ITPR1	9606.ENSP00000305355	9606.ENSP00000306253	1	0	0.82	0	0.141	0.8	0	0	0	0	0
ITPR1	PRKCB	9606.ENSP00000306253	9606.ENSP00000305355	0	1	0.82	0	0.141	0.8	0	0	0	0	0
AGO2	NUP153	9606.ENSP00000220592	9606.ENSP00000444029	1	0	0.909	0	0.133	0.9	0	0	0	0	0
NUP153	AGO2	9606.ENSP00000444029	9606.ENSP00000220592	0	1	0.909	0	0.133	0.9	0	0	0	0	0
PRKCB	PTK2B	9606.ENSP00000305355	9606.ENSP00000380638	1	1	0.908	0	0.123	0.9	0.552	0	0	0	0
PTK2B	PRKCB	9606.ENSP00000380638	9606.ENSP00000305355	1	1	0.908	0	0.123	0.9	0.552	0	0	0	0
IL6R	TNFRSF1B	9606.ENSP00000357470	9606.ENSP00000365435	0	0	0.908	0	0.117	0.9	0	0	0	0	0
TNFRSF1B	IL6R	9606.ENSP00000365435	9606.ENSP00000357470	0	0	0.908	0	0.117	0.9	0	0	0	0	0
MARK3	ZC3HAV1	9606.ENSP00000411397	9606.ENSP00000242351	0	0	0.626	0	0.104	0.6	0	0	0	0	0
ZC3HAV1	MARK3	9606.ENSP00000242351	9606.ENSP00000411397	0	0	0.626	0	0.104	0.6	0	0	0	0	0
KCNH2	KCNQ4	9606.ENSP00000262186	9606.ENSP00000262916	0	0	0.531	0	0.101	0.5	0	0	0	0	0
KCNQ4	KCNH2	9606.ENSP00000262916	9606.ENSP00000262186	0	0	0.531	0	0.101	0.5	0	0	0	0	0
HSPG2	NDST1	9606.ENSP00000363827	9606.ENSP00000261797	0	0	0.905	0	0.097	0.9	0	0	0	0	0
NDST1	HSPG2	9606.ENSP00000261797	9606.ENSP00000363827	0	0	0.905	0	0.097	0.9	0	0	0	0	0
PRKCA	ITPR1	9606.ENSP00000408695	9606.ENSP00000306253	1	0	0.811	0	0.097	0.8	0	0	0	0	0
ITPR1	PRKCA	9606.ENSP00000306253	9606.ENSP00000408695	0	1	0.811	0	0.097	0.8	0	0	0	0	0
GLUL	ALDH2	9606.ENSP00000307900	9606.ENSP00000261733	1	0	0.808	0	0.08	0.8	0	0	0	0	0
ALDH2	GLUL	9606.ENSP00000261733	9606.ENSP00000307900	0	1	0.808	0	0.08	0.8	0	0	0	0	0
NOTCH1	ST3GAL4	9606.ENSP00000277541	9606.ENSP00000436047	1	0	0.903	0	0.076	0.9	0	0	0	0	0
ST3GAL4	NOTCH1	9606.ENSP00000436047	9606.ENSP00000277541	0	1	0.903	0	0.076	0.9	0	0	0	0	0
IL10	TNFRSF1B	9606.ENSP00000412237	9606.ENSP00000365435	0	0	0.903	0	0.076	0.9	0	0	0	0	0
TNFRSF1B	IL10	9606.ENSP00000365435	9606.ENSP00000412237	0	0	0.903	0	0.076	0.9	0	0	0	0	0
ABL1	EPHA2	9606.ENSP00000361423	9606.ENSP00000351209	1	0	0.806	0	0.07	0.8	0.621	0	0	0	0
EPHA2	ABL1	9606.ENSP00000351209	9606.ENSP00000361423	0	1	0.806	0	0.07	0.8	0.621	0	0	0	0
AGO2	NOTCH1	9606.ENSP00000220592	9606.ENSP00000277541	1	1	0.902	0	0.065	0.9	0	0	0	0	0
NOTCH1	AGO2	9606.ENSP00000277541	9606.ENSP00000220592	1	1	0.902	0	0.065	0.9	0	0	0	0	0
FOXO3	FOXO1	9606.ENSP00000385824	9606.ENSP00000368880	1	0	0.902	0	0.065	0.9	0.899	0	0	0	0
FOXO1	FOXO3	9606.ENSP00000368880	9606.ENSP00000385824	0	1	0.902	0	0.065	0.9	0.899	0	0	0	0
PPP1R15A	PPP1R9B	9606.ENSP00000200453	9606.ENSP00000478767	0	0	0.727	0	0.065	0.72	0	0	0	0	0
PPP1R9B	PPP1R15A	9606.ENSP00000478767	9606.ENSP00000200453	0	0	0.727	0	0.065	0.72	0	0	0	0	0
CSF3R	IL10	9606.ENSP00000362195	9606.ENSP00000412237	0	0	0.61	0	0.065	0.6	0	0	0	0	0
IL10	CSF3R	9606.ENSP00000412237	9606.ENSP00000362195	0	0	0.61	0	0.065	0.6	0	0	0	0	0
DMAP1	UCHL5	9606.ENSP00000361363	9606.ENSP00000356425	0	0	0.551	0	0.065	0.54	0	0	0	0	0
UCHL5	DMAP1	9606.ENSP00000356425	9606.ENSP00000361363	0	0	0.551	0	0.065	0.54	0	0	0	0	0
S1PR1	TNFRSF1B	9606.ENSP00000305416	9606.ENSP00000365435	0	0	0.902	0	0.064	0.9	0	0	0	0	0
TNFRSF1B	S1PR1	9606.ENSP00000365435	9606.ENSP00000305416	0	0	0.902	0	0.064	0.9	0	0	0	0	0
DNAJC6	PICALM	9606.ENSP00000360108	9606.ENSP00000377015	0	0	0.609	0	0.064	0.6	0	0	0	0	0
PICALM	DNAJC6	9606.ENSP00000377015	9606.ENSP00000360108	0	0	0.609	0	0.064	0.6	0	0	0	0	0
ACTB	CUL4A	9606.ENSP00000349960	9606.ENSP00000364589	1	0	0.902	0	0.063	0.9	0	0	0	0	0
MAP3K5	TNIK	9606.ENSP00000351908	9606.ENSP00000399511	1	0	0.902	0	0.063	0.9	0.551	0	0	0	0
CUL4A	ACTB	9606.ENSP00000364589	9606.ENSP00000349960	0	1	0.902	0	0.063	0.9	0	0	0	0	0
TNIK	MAP3K5	9606.ENSP00000399511	9606.ENSP00000351908	0	1	0.902	0	0.063	0.9	0.551	0	0	0	0
ARID1A	DNMT3A	9606.ENSP00000320485	9606.ENSP00000264709	1	1	0.658	0	0.063	0.65	0	0	0	0	0
DNMT3A	ARID1A	9606.ENSP00000264709	9606.ENSP00000320485	1	1	0.658	0	0.063	0.65	0	0	0	0	0
PRKCB	CREB3L3	9606.ENSP00000305355	9606.ENSP00000078445	1	0	0.609	0	0.063	0.6	0	0	0	0	0
CREB3L3	PRKCB	9606.ENSP00000078445	9606.ENSP00000305355	0	1	0.609	0	0.063	0.6	0	0	0	0	0
FOXO3	GADD45A	9606.ENSP00000385824	9606.ENSP00000360025	1	1	0.902	0	0.062	0.9	0	0	0	0	0
GADD45A	FOXO3	9606.ENSP00000360025	9606.ENSP00000385824	1	1	0.902	0	0.062	0.9	0	0	0	0	0
CCND3	CDC14A	9606.ENSP00000362082	9606.ENSP00000354916	1	0	0.902	0	0.062	0.9	0	0	0	0	0
CDC14A	CCND3	9606.ENSP00000354916	9606.ENSP00000362082	0	1	0.902	0	0.062	0.9	0	0	0	0	0
CDH1	IQGAP2	9606.ENSP00000261769	9606.ENSP00000274364	0	0	0.902	0	0.062	0.9	0	0	0	0	0
CDH1	SNAI3	9606.ENSP00000261769	9606.ENSP00000327968	0	0	0.902	0	0.062	0.9	0	0	0	0	0
CSF2	IL10	9606.ENSP00000296871	9606.ENSP00000412237	0	0	0.902	0	0.062	0.9	0	0	0	0	0
G6PC2	GLB1	9606.ENSP00000364512	9606.ENSP00000306920	0	0	0.902	0	0.062	0.9	0	0	0	0	0
GLB1	G6PC2	9606.ENSP00000306920	9606.ENSP00000364512	0	0	0.902	0	0.062	0.9	0	0	0	0	0
GLB1	ST3GAL2	9606.ENSP00000306920	9606.ENSP00000377257	0	0	0.902	0	0.062	0.9	0	0	0	0	0
IL10	CSF2	9606.ENSP00000412237	9606.ENSP00000296871	0	0	0.902	0	0.062	0.9	0	0	0	0	0
IL6R	S1PR1	9606.ENSP00000357470	9606.ENSP00000305416	0	0	0.902	0	0.062	0.9	0	0	0	0	0
IQGAP2	CDH1	9606.ENSP00000274364	9606.ENSP00000261769	0	0	0.902	0	0.062	0.9	0	0	0	0	0
S1PR1	IL6R	9606.ENSP00000305416	9606.ENSP00000357470	0	0	0.902	0	0.062	0.9	0	0	0	0	0
SNAI3	CDH1	9606.ENSP00000327968	9606.ENSP00000261769	0	0	0.902	0	0.062	0.9	0	0	0	0	0
ST3GAL2	GLB1	9606.ENSP00000377257	9606.ENSP00000306920	0	0	0.902	0	0.062	0.9	0	0	0	0	0
UBE2H	UBE2V1	9606.ENSP00000347836	9606.ENSP00000340305	0	0	0.902	0	0.062	0.9	0	0	0	0	0
UBE2V1	UBE2H	9606.ENSP00000340305	9606.ENSP00000347836	0	0	0.902	0	0.062	0.9	0	0	0	0	0
CREB3L2	CREB3L3	9606.ENSP00000329140	9606.ENSP00000078445	0	0	0.804	0	0.062	0.8	0.682	0	0	0	0
CREB3L3	CREB3L2	9606.ENSP00000078445	9606.ENSP00000329140	0	0	0.804	0	0.062	0.8	0.682	0	0	0	0
AGO2	CCND3	9606.ENSP00000220592	9606.ENSP00000362082	1	1	0.657	0	0.062	0.65	0	0	0	0	0
CCND3	AGO2	9606.ENSP00000362082	9606.ENSP00000220592	1	1	0.657	0	0.062	0.65	0	0	0	0	0
GATA2	LEF1	9606.ENSP00000345681	9606.ENSP00000265165	1	1	0.657	0	0.062	0.65	0	0	0	0	0
LEF1	GATA2	9606.ENSP00000265165	9606.ENSP00000345681	1	1	0.657	0	0.062	0.65	0	0	0	0	0
FOXO3	PRKAB1	9606.ENSP00000385824	9606.ENSP00000229328	1	0	0.608	0	0.062	0.6	0	0	0	0	0
LEF1	LEO1	9606.ENSP00000265165	9606.ENSP00000299601	1	0	0.608	0	0.062	0.6	0	0	0	0	0
PRKCA	CREB3L3	9606.ENSP00000408695	9606.ENSP00000078445	1	0	0.608	0	0.062	0.6	0	0	0	0	0
PRKCB	KCNN3	9606.ENSP00000305355	9606.ENSP00000481848	1	0	0.608	0	0.062	0.6	0	0	0	0	0
TFRC	PICALM	9606.ENSP00000353224	9606.ENSP00000377015	1	0	0.608	0	0.062	0.6	0	0	0	0	0
CREB3L3	PRKCA	9606.ENSP00000078445	9606.ENSP00000408695	0	1	0.608	0	0.062	0.6	0	0	0	0	0
KCNN3	PRKCB	9606.ENSP00000481848	9606.ENSP00000305355	0	1	0.608	0	0.062	0.6	0	0	0	0	0
LEO1	LEF1	9606.ENSP00000299601	9606.ENSP00000265165	0	1	0.608	0	0.062	0.6	0	0	0	0	0
PICALM	TFRC	9606.ENSP00000377015	9606.ENSP00000353224	0	1	0.608	0	0.062	0.6	0	0	0	0	0
PRKAB1	FOXO3	9606.ENSP00000229328	9606.ENSP00000385824	0	1	0.608	0	0.062	0.6	0	0	0	0	0
AP1M1	ARRB1	9606.ENSP00000388996	9606.ENSP00000409581	0	0	0.608	0	0.062	0.6	0	0	0	0	0
ARRB1	AP1M1	9606.ENSP00000409581	9606.ENSP00000388996	0	0	0.608	0	0.062	0.6	0	0	0	0	0
IL10	IL6R	9606.ENSP00000412237	9606.ENSP00000357470	0	0	0.608	0	0.062	0.6	0	0	0	0	0
IL6R	IL10	9606.ENSP00000357470	9606.ENSP00000412237	0	0	0.608	0	0.062	0.6	0	0	0	0	0
DMAP1	INO80C	9606.ENSP00000361363	9606.ENSP00000391457	0	0	0.55	0	0.062	0.54	0	0	0	0	0
INO80C	DMAP1	9606.ENSP00000391457	9606.ENSP00000361363	0	0	0.55	0	0.062	0.54	0	0	0	0	0
BCR	CUX1	9606.ENSP00000303507	9606.ENSP00000353401	1	1	0.51	0	0.062	0.5	0	0	0	0	0
CUX1	BCR	9606.ENSP00000353401	9606.ENSP00000303507	1	1	0.51	0	0.062	0.5	0	0	0	0	0
KCND1	KCNH2	9606.ENSP00000218176	9606.ENSP00000262186	0	0	0.51	0	0.062	0.5	0	0	0	0	0
KCNH2	KCND1	9606.ENSP00000262186	9606.ENSP00000218176	0	0	0.51	0	0.062	0.5	0	0	0	0	0
CSF3	IL10	9606.ENSP00000225474	9606.ENSP00000412237	0	0	0.901	0	0.06	0.9	0	0	0	0	0
IL10	CSF3	9606.ENSP00000412237	9606.ENSP00000225474	0	0	0.901	0	0.06	0.9	0	0	0	0	0
PRKCA	KCNN3	9606.ENSP00000408695	9606.ENSP00000481848	1	0	0.607	0	0.06	0.6	0	0	0	0	0
KCNN3	PRKCA	9606.ENSP00000481848	9606.ENSP00000408695	0	1	0.607	0	0.06	0.6	0	0	0	0	0
G6PC2	HK1	9606.ENSP00000364512	9606.ENSP00000402103	0	0	0.802	0	0.052	0.8	0	0	0	0	0
HK1	G6PC2	9606.ENSP00000402103	9606.ENSP00000364512	0	0	0.802	0	0.052	0.8	0	0	0	0	0
HS3ST3A1	HSPG2	9606.ENSP00000284110	9606.ENSP00000363827	0	0	0.901	0	0.051	0.9	0	0	0	0	0
HSPG2	HS3ST3A1	9606.ENSP00000363827	9606.ENSP00000284110	0	0	0.901	0	0.051	0.9	0	0	0	0	0
DEGS1	SGMS1	9606.ENSP00000316476	9606.ENSP00000354829	0	0	0.9	0	0.049	0.9	0	0	0	0	0
GOLIM4	MAN1A1	9606.ENSP00000417354	9606.ENSP00000357453	0	0	0.9	0	0.049	0.9	0	0	0	0	0
MAN1A1	GOLIM4	9606.ENSP00000357453	9606.ENSP00000417354	0	0	0.9	0	0.049	0.9	0	0	0	0	0
SGMS1	DEGS1	9606.ENSP00000354829	9606.ENSP00000316476	0	0	0.9	0	0.049	0.9	0	0	0	0	0
PRKCA	CREB3L2	9606.ENSP00000408695	9606.ENSP00000329140	1	0	0.603	0	0.049	0.6	0	0	0	0	0
PRKCB	CREB3L2	9606.ENSP00000305355	9606.ENSP00000329140	1	0	0.603	0	0.049	0.6	0	0	0	0	0
CREB3L2	PRKCA	9606.ENSP00000329140	9606.ENSP00000408695	0	1	0.603	0	0.049	0.6	0	0	0	0	0
CREB3L2	PRKCB	9606.ENSP00000329140	9606.ENSP00000305355	0	1	0.603	0	0.049	0.6	0	0	0	0	0
COMMD7	CUL4A	9606.ENSP00000278980	9606.ENSP00000364589	0	0	0.602	0	0.047	0.6	0	0	0	0	0
CUL4A	COMMD7	9606.ENSP00000364589	9606.ENSP00000278980	0	0	0.602	0	0.047	0.6	0	0	0	0	0
NEK6	NUP153	9606.ENSP00000362702	9606.ENSP00000444029	0	0	0.9	0	0.042	0.9	0	0	0	0	0
NUP153	NEK6	9606.ENSP00000444029	9606.ENSP00000362702	0	0	0.9	0	0.042	0.9	0	0	0	0	0
ABL1	CCND3	9606.ENSP00000361423	9606.ENSP00000362082	1	1	0.9	0	0	0.9	0	0	0	0	0
AGO2	NLK	9606.ENSP00000220592	9606.ENSP00000384625	1	1	0.9	0	0	0.9	0	0	0	0	0
CCND3	ABL1	9606.ENSP00000362082	9606.ENSP00000361423	1	1	0.9	0	0	0.9	0	0	0	0	0
NLK	AGO2	9606.ENSP00000384625	9606.ENSP00000220592	1	1	0.9	0	0	0.9	0	0	0	0	0
PRKCA	PTK2B	9606.ENSP00000408695	9606.ENSP00000380638	1	1	0.9	0	0	0.9	0.553	0	0	0	0
PTK2B	PRKCA	9606.ENSP00000380638	9606.ENSP00000408695	1	1	0.9	0	0	0.9	0.553	0	0	0	0
BCR	SH3BP5	9606.ENSP00000303507	9606.ENSP00000373301	1	0	0.9	0	0	0.9	0	0	0	0	0
GADD45A	FOXO1	9606.ENSP00000360025	9606.ENSP00000368880	1	0	0.9	0	0	0.9	0	0	0	0	0
MAP3K5	IL10	9606.ENSP00000351908	9606.ENSP00000412237	1	0	0.9	0	0	0.9	0	0	0	0	0
PRKCA	RXRA	9606.ENSP00000408695	9606.ENSP00000419692	1	0	0.9	0	0	0.9	0	0	0	0	0
FOXO1	GADD45A	9606.ENSP00000368880	9606.ENSP00000360025	0	1	0.9	0	0	0.9	0	0	0	0	0
IL10	MAP3K5	9606.ENSP00000412237	9606.ENSP00000351908	0	1	0.9	0	0	0.9	0	0	0	0	0
RXRA	PRKCA	9606.ENSP00000419692	9606.ENSP00000408695	0	1	0.9	0	0	0.9	0	0	0	0	0
SH3BP5	BCR	9606.ENSP00000373301	9606.ENSP00000303507	0	1	0.9	0	0	0.9	0	0	0	0	0
AP1M1	CDH1	9606.ENSP00000388996	9606.ENSP00000261769	0	0	0.9	0	0	0.9	0	0	0	0	0
CDH1	AP1M1	9606.ENSP00000261769	9606.ENSP00000388996	0	0	0.9	0	0	0.9	0	0	0	0	0
CMPK2	UCK2	9606.ENSP00000256722	9606.ENSP00000356853	0	0	0.9	0	0	0.9	0	0	0	0	0
E2F2	ELF1	9606.ENSP00000355249	9606.ENSP00000239882	0	0	0.9	0	0	0.9	0	0	0	0	0
ELF1	E2F2	9606.ENSP00000239882	9606.ENSP00000355249	0	0	0.9	0	0	0.9	0	0	0	0	0
FOXO1	IL6R	9606.ENSP00000368880	9606.ENSP00000357470	0	0	0.9	0	0	0.9	0	0	0	0	0
GAB1	IL6R	9606.ENSP00000262995	9606.ENSP00000357470	0	0	0.9	0	0	0.9	0	0	0	0	0
GAB1	NOS3	9606.ENSP00000262995	9606.ENSP00000297494	0	0	0.9	0	0	0.9	0	0	0	0	0
GLB1	HK1	9606.ENSP00000306920	9606.ENSP00000402103	0	0	0.9	0	0	0.9	0	0	0	0	0
HK1	GLB1	9606.ENSP00000402103	9606.ENSP00000306920	0	0	0.9	0	0	0.9	0	0	0	0	0
IL6R	FOXO1	9606.ENSP00000357470	9606.ENSP00000368880	0	0	0.9	0	0	0.9	0	0	0	0	0
IL6R	GAB1	9606.ENSP00000357470	9606.ENSP00000262995	0	0	0.9	0	0	0.9	0	0	0	0	0
MED29	PPARGC1B	9606.ENSP00000314343	9606.ENSP00000312649	0	0	0.9	0	0	0.9	0	0	0	0	0
MYLIP	RXRA	9606.ENSP00000349298	9606.ENSP00000419692	0	0	0.9	0	0	0.9	0	0	0	0	0
NOS3	GAB1	9606.ENSP00000297494	9606.ENSP00000262995	0	0	0.9	0	0	0.9	0	0	0	0	0
PPARGC1B	MED29	9606.ENSP00000312649	9606.ENSP00000314343	0	0	0.9	0	0	0.9	0	0	0	0	0
RXRA	MYLIP	9606.ENSP00000419692	9606.ENSP00000349298	0	0	0.9	0	0	0.9	0	0	0	0	0
ST3GAL5	ST6GAL1	9606.ENSP00000366549	9606.ENSP00000169298	0	0	0.9	0	0	0.9	0.578	0	0	0	0
ST6GAL1	ST3GAL5	9606.ENSP00000169298	9606.ENSP00000366549	0	0	0.9	0	0	0.9	0.578	0	0	0	0
UCK2	CMPK2	9606.ENSP00000356853	9606.ENSP00000256722	0	0	0.9	0	0	0.9	0	0	0	0	0
BSG	SPN	9606.ENSP00000333769	9606.ENSP00000353238	1	1	0.8	0	0	0.8	0	0	0	0	0
SPN	BSG	9606.ENSP00000353238	9606.ENSP00000333769	1	1	0.8	0	0	0.8	0	0	0	0	0
CALM2	CALML3	9606.ENSP00000272298	9606.ENSP00000315299	1	0	0.8	0	0	0.8	0.981	0	0	0	0
CALML3	CALM2	9606.ENSP00000315299	9606.ENSP00000272298	0	1	0.8	0	0	0.8	0.981	0	0	0	0
DCTN6	DNAI2	9606.ENSP00000221114	9606.ENSP00000400252	0	0	0.8	0	0	0.8	0	0	0	0	0
DNAI2	DCTN6	9606.ENSP00000400252	9606.ENSP00000221114	0	0	0.8	0	0	0.8	0	0	0	0	0
GLB1	ST3GAL5	9606.ENSP00000306920	9606.ENSP00000366549	0	0	0.8	0	0	0.8	0	0	0	0	0
ITGB5	SORBS1	9606.ENSP00000296181	9606.ENSP00000360293	0	0	0.8	0	0	0.8	0	0	0	0	0
RAP1A	SKAP1	9606.ENSP00000358723	9606.ENSP00000338171	0	0	0.8	0	0	0.8	0	0	0	0	0
SKAP1	RAP1A	9606.ENSP00000338171	9606.ENSP00000358723	0	0	0.8	0	0	0.8	0	0	0	0	0
SORBS1	ITGB5	9606.ENSP00000360293	9606.ENSP00000296181	0	0	0.8	0	0	0.8	0	0	0	0	0
ST3GAL5	GLB1	9606.ENSP00000366549	9606.ENSP00000306920	0	0	0.8	0	0	0.8	0	0	0	0	0
CDH1	CORO1C	9606.ENSP00000261769	9606.ENSP00000394496	0	0	0.72	0	0	0.72	0	0	0	0	0
CORO1C	CDH1	9606.ENSP00000394496	9606.ENSP00000261769	0	0	0.72	0	0	0.72	0	0	0	0	0
AGO2	RXRA	9606.ENSP00000220592	9606.ENSP00000419692	1	0	0.65	0	0	0.65	0	0	0	0	0
DNMT3A	JARID2	9606.ENSP00000264709	9606.ENSP00000341280	1	0	0.65	0	0	0.65	0	0	0	0	0
JARID2	DNMT3A	9606.ENSP00000341280	9606.ENSP00000264709	0	1	0.65	0	0	0.65	0	0	0	0	0
RXRA	AGO2	9606.ENSP00000419692	9606.ENSP00000220592	0	1	0.65	0	0	0.65	0	0	0	0	0
CUX1	GOLIM4	9606.ENSP00000353401	9606.ENSP00000417354	1	0	0.6	0	0	0.6	0	0	0	0	0
CUX1	MAN1A1	9606.ENSP00000353401	9606.ENSP00000357453	1	0	0.6	0	0	0.6	0	0	0	0	0
TFRC	AP1M1	9606.ENSP00000353224	9606.ENSP00000388996	1	0	0.6	0	0	0.6	0	0	0	0	0
TFRC	ARRB1	9606.ENSP00000353224	9606.ENSP00000409581	1	0	0.6	0	0	0.6	0	0	0	0	0
TFRC	DNAJC6	9606.ENSP00000353224	9606.ENSP00000360108	1	0	0.6	0	0	0.6	0	0	0	0	0
AP1M1	TFRC	9606.ENSP00000388996	9606.ENSP00000353224	0	1	0.6	0	0	0.6	0	0	0	0	0
ARRB1	TFRC	9606.ENSP00000409581	9606.ENSP00000353224	0	1	0.6	0	0	0.6	0	0	0	0	0
DNAJC6	TFRC	9606.ENSP00000360108	9606.ENSP00000353224	0	1	0.6	0	0	0.6	0	0	0	0	0
GOLIM4	CUX1	9606.ENSP00000417354	9606.ENSP00000353401	0	1	0.6	0	0	0.6	0	0	0	0	0
MAN1A1	CUX1	9606.ENSP00000357453	9606.ENSP00000353401	0	1	0.6	0	0	0.6	0	0	0	0	0
ACSL6	LIPC	9606.ENSP00000368566	9606.ENSP00000299022	0	0	0.6	0	0	0.6	0	0	0	0	0
ANKRD9	COMMD7	9606.ENSP00000286918	9606.ENSP00000278980	0	0	0.6	0	0	0.6	0	0	0	0	0
AP1M1	PICALM	9606.ENSP00000388996	9606.ENSP00000377015	0	0	0.6	0	0	0.6	0	0	0	0	0
ARRB1	OR10V1	9606.ENSP00000409581	9606.ENSP00000302199	0	0	0.6	0	0	0.6	0	0	0	0	0
ARRB1	PICALM	9606.ENSP00000409581	9606.ENSP00000377015	0	0	0.6	0	0	0.6	0	0	0	0	0
ARRB1	ZC3HAV1	9606.ENSP00000409581	9606.ENSP00000242351	0	0	0.6	0	0	0.6	0	0	0	0	0
CAPZB	KIF2A	9606.ENSP00000401010	9606.ENSP00000385000	0	0	0.6	0	0	0.6	0	0	0	0	0
COMMD7	ANKRD9	9606.ENSP00000278980	9606.ENSP00000286918	0	0	0.6	0	0	0.6	0	0	0	0	0
COMMD7	EPAS1	9606.ENSP00000278980	9606.ENSP00000263734	0	0	0.6	0	0	0.6	0	0	0	0	0
COMMD7	ZBTB16	9606.ENSP00000278980	9606.ENSP00000338157	0	0	0.6	0	0	0.6	0	0	0	0	0
CSF2	IL6R	9606.ENSP00000296871	9606.ENSP00000357470	0	0	0.6	0	0	0.6	0	0	0	0	0
CSF3	IL6R	9606.ENSP00000225474	9606.ENSP00000357470	0	0	0.6	0	0	0.6	0	0	0	0	0
DCTN6	KLC2	9606.ENSP00000221114	9606.ENSP00000399403	0	0	0.6	0	0	0.6	0	0	0	0	0
EPAS1	COMMD7	9606.ENSP00000263734	9606.ENSP00000278980	0	0	0.6	0	0	0.6	0	0	0	0	0
FGFR3	SH3GL1	9606.ENSP00000339824	9606.ENSP00000269886	0	0	0.6	0	0	0.6	0	0	0	0	0
FOXO1	PRKAB1	9606.ENSP00000368880	9606.ENSP00000229328	0	0	0.6	0	0	0.6	0	0	0	0	0
GPR37L1	PSAP	9606.ENSP00000356251	9606.ENSP00000378394	0	0	0.6	0	0	0.6	0	0	0	0	0
IL6R	CSF2	9606.ENSP00000357470	9606.ENSP00000296871	0	0	0.6	0	0	0.6	0	0	0	0	0
IL6R	CSF3	9606.ENSP00000357470	9606.ENSP00000225474	0	0	0.6	0	0	0.6	0	0	0	0	0
KIF2A	CAPZB	9606.ENSP00000385000	9606.ENSP00000401010	0	0	0.6	0	0	0.6	0	0	0	0	0
KLC2	DCTN6	9606.ENSP00000399403	9606.ENSP00000221114	0	0	0.6	0	0	0.6	0	0	0	0	0
KSR1	ZC3HAV1	9606.ENSP00000381958	9606.ENSP00000242351	0	0	0.6	0	0	0.6	0	0	0	0	0
LIPC	ACSL6	9606.ENSP00000299022	9606.ENSP00000368566	0	0	0.6	0	0	0.6	0	0	0	0	0
OR10V1	ARRB1	9606.ENSP00000302199	9606.ENSP00000409581	0	0	0.6	0	0	0.6	0	0	0	0	0
PICALM	AP1M1	9606.ENSP00000377015	9606.ENSP00000388996	0	0	0.6	0	0	0.6	0	0	0	0	0
PICALM	ARRB1	9606.ENSP00000377015	9606.ENSP00000409581	0	0	0.6	0	0	0.6	0	0	0	0	0
PRKAB1	FOXO1	9606.ENSP00000229328	9606.ENSP00000368880	0	0	0.6	0	0	0.6	0	0	0	0	0
PSAP	GPR37L1	9606.ENSP00000378394	9606.ENSP00000356251	0	0	0.6	0	0	0.6	0	0	0	0	0
RAP1A	ZC3HAV1	9606.ENSP00000358723	9606.ENSP00000242351	0	0	0.6	0	0	0.6	0	0	0	0	0
SH3GL1	FGFR3	9606.ENSP00000269886	9606.ENSP00000339824	0	0	0.6	0	0	0.6	0	0	0	0	0
ZBTB16	COMMD7	9606.ENSP00000338157	9606.ENSP00000278980	0	0	0.6	0	0	0.6	0	0	0	0	0
ZC3HAV1	ARRB1	9606.ENSP00000242351	9606.ENSP00000409581	0	0	0.6	0	0	0.6	0	0	0	0	0
ZC3HAV1	KSR1	9606.ENSP00000242351	9606.ENSP00000381958	0	0	0.6	0	0	0.6	0	0	0	0	0
ZC3HAV1	RAP1A	9606.ENSP00000242351	9606.ENSP00000358723	0	0	0.6	0	0	0.6	0	0	0	0	0
CDH1	CDH23	9606.ENSP00000261769	9606.ENSP00000381768	0	0	0.54	0	0	0.54	0.563	0	0	0	0
CDH23	CDH1	9606.ENSP00000381768	9606.ENSP00000261769	0	0	0.54	0	0	0.54	0.563	0	0	0	0
CPEB4	PKP1	9606.ENSP00000265085	9606.ENSP00000263946	0	0	0.54	0	0	0.54	0	0	0	0	0
PKP1	CPEB4	9606.ENSP00000263946	9606.ENSP00000265085	0	0	0.54	0	0	0.54	0	0	0	0	0
BCR	MYO18A	9606.ENSP00000303507	9606.ENSP00000437073	1	0	0.499	0	0	0.5	0	0	0	0	0
MYO18A	BCR	9606.ENSP00000437073	9606.ENSP00000303507	0	1	0.499	0	0	0.5	0	0	0	0	0
ARRB1	MARK3	9606.ENSP00000409581	9606.ENSP00000411397	0	0	0.499	0	0	0.5	0	0	0	0	0
MARK3	ARRB1	9606.ENSP00000411397	9606.ENSP00000409581	0	0	0.499	0	0	0.5	0	0	0	0	0
MARK3	RAP1A	9606.ENSP00000411397	9606.ENSP00000358723	0	0	0.499	0	0	0.5	0	0	0	0	0
RAP1A	MARK3	9606.ENSP00000358723	9606.ENSP00000411397	0	0	0.499	0	0	0.5	0	0	0	0	0
