# Supplementary material for: Rescuing biologically relevant consensus regions across replicated samples
Source: BMC Bioinformatics. 2023 Jun 7;24:240. doi: 10.1186/s12859-023-05340-x (PMC10246347; doi:10.1186/s12859-023-05340-x)
Supplement: Supplementary file 8 — Additional file 8. Supplementary Table 10. Centrimo analysis results on HDAC2 enhancers. The table reports motif ID, motif name, consensus sequence, E-value and adjusted P-value for each detected motif. The strongest motif is GATA1. [file 12859_2023_5340_MOESM8_ESM.xlsx]

## Sheet: CentriMo
Supplementary Table 10. Centrimo analysis results on HDAC2 enhancers. The table reports motif ID, motif name (alternative motif ID),
consensus sequence, E-value and adjusted P-value for each detected motif. The strongest motif is GATA1( Jaspar ID: MA0035.3, E-value = 2.0E-234, adjusted P-value = 7.9E-238).
motif_id	motif_alt_id	consensus	E-value	adj_p-value	log_adj_p-value	bin_location	bin_width	total_width	sites_in_bin	total_sites	p_success	p-value	mult_tests
MA0035.3	Gata1	TYCTTATCTSY	1.5e-234	7.9e-238	-545.95	0	276	990	3818	8542	0.27879	1.6e-240	494
TGAGTCAB	DREME-2	TGAGTCAB	5.5e-196	3e-199	-457.12	0	229	993	1525	3207	0.23061	6e-202	496
MA0482.1	Gata4	YCTTATCTSHB	2.5e-186	1.3e-189	-434.89	0	220	990	3663	10499	0.22222	2.7e-192	494
GATA3_full		WGATAASV	1.3e-175	7.1e-179	-410.2	0	235	993	4892	14244	0.23666	1.4e-181	496
MA0037.3	GATA3	WGATAASR	2.9e-174	1.6e-177	-407.11	0	183	993	3628	12530	0.18429	3.2e-180	496
MA0491.1	JUND	DRTGASTCATS	5.8e-173	3.1e-176	-404.11	0	230	990	1953	4627	0.23232	6.4e-179	494
GATA3_DBD		WGATAASV	3.2e-168	1.7e-171	-393.2	0	215	993	4501	14124	0.21652	3.5e-174	496
MA0477.1	FOSL1	RRTGASTCAKV	5.6e-162	3e-165	-378.82	0	228	990	2155	5400	0.2303	6.1e-168	494
MA0490.1	JUNB	NRRTGASTCAK	1e-161	5.7e-165	-378.19	0	228	990	2255	5728	0.2303	1.2e-167	494
GATA4_DBD		WGATAASV	5.2e-160	2.8e-163	-374.29	0	235	993	4749	13989	0.23666	5.6e-166	496
GATA5_DBD		WGATAASR	5.2e-155	2.8e-158	-362.77	0	235	993	4704	13913	0.23666	5.7e-161	496
MA0766.1	GATA5	WGATAASR	2.7e-154	1.5e-157	-361.13	0	235	993	4699	13907	0.23666	2.9e-160	496
MA0036.3	GATA2	NBCTTATCTNH	1.8e-151	9.5e-155	-354.65	0	166	990	3389	12996	0.16768	1.9e-157	494
TTATCW	DREME-1	TTATCW	5.8e-151	3.1e-154	-353.45	0	237	995	3187	8703	0.23819	6.3e-157	497
Jdp2_DBD_1		ATGACTCAT	2.4e-134	1.3e-137	-315.19	0	178	992	1478	4357	0.17944	2.6e-140	495
MA0140.2	GATA1::TAL1	MTTATCWSNNNNNHVCAG	2.5e-134	1.3e-137	-315.16	0	251	983	3161	8288	0.25534	2.7e-140	491
MA1104.1	GATA6	NDNAGATAAGADD	4.1e-127	2.2e-130	-298.53	0	236	988	4478	13469	0.23887	4.5e-133	493
MA0476.1	FOS	DVTGASTCATB	9.1e-123	4.9e-126	-288.53	0	224	990	2304	6408	0.22626	1e-128	494
MA0841.1	NFE2	VATGACTCATS	1.8e-118	1e-121	-278.61	0	178	990	963	2533	0.1798	2e-124	494
MA1141.1	FOS::JUND	NKATGAGTCATNN	2e-117	1.1e-120	-276.25	0	186	988	2578	8818	0.18826	2.2e-123	493
UP00080_1	Gata5_primary	HWWRCTGATAAGRRNAN	9e-117	4.9e-120	-274.73	0	222	984	3783	11823	0.22561	9.9e-123	491
MA1134.1	FOS::JUNB	KATGASTCATHN	6.7e-114	3.6e-117	-268.12	0	189	989	2506	8454	0.1911	7.3e-120	494
MA0501.1	MAF::NFE2	ATGACTCAGCANWTY	1.6e-110	8.9e-114	-260.31	0	374	986	3398	6546	0.37931	1.8e-116	492
MA0489.1	JUN(var.2)	RRRRRRTGASTCAT	3.4e-109	1.8e-112	-257.29	0	229	987	2714	7848	0.23202	3.7e-115	493
UP00100_1	Gata6_primary	WHNVDWGATAAGADTHN	4e-108	2.1e-111	-254.82	0	182	984	3265	12140	0.18496	4.4e-114	491
MA0655.1	JDP2	ATGACTCAT	7.6e-108	4.1e-111	-254.17	0	228	992	2029	5563	0.22984	8.3e-114	495
MA1138.1	FOSL2::JUNB	KRTGASTCAT	1.5e-107	8e-111	-253.5	0	177	991	2329	8336	0.17861	1.6e-113	495
MA0478.1	FOSL2	KRRTGASTCAB	9.6e-106	5.2e-109	-249.33	0	188	990	2432	8329	0.1899	1.1e-111	494
MA0591.1	Bach1::Mafk	RSSATGACTCAGCAB	6.9e-104	3.7e-107	-245.06	0	238	986	2036	5388	0.24138	7.6e-110	492
NFE2_DBD		VATGACTCATS	6.4e-103	3.5e-106	-242.83	0	198	990	1540	4511	0.2	7.1e-109	494
RGCCTCAGTTTYCTCATCTGTAAAATGGGR	MEME-3	RGCCTCAGTTTYCTCATCTGTAAAATGGGR	1.9e-100	1e-103	-237.16	0	171	971	972	2777	0.17611	2.1e-106	485
MA0150.2	Nfe2l2	CASNATGACTCAGCA	1.1e-99	5.9e-103	-235.39	0	224	986	3076	9459	0.22718	1.2e-105	492
MA1135.1	FOSB::JUNB	KRTGASTCAT	1.3e-99	7.1e-103	-235.21	0	177	991	2474	9126	0.17861	1.4e-105	495
JDP2_full_1		ATGACTCAT	3.3e-97	1.8e-100	-229.68	0	176	992	1800	6230	0.17742	3.6e-103	495
MA1144.1	FOSL2::JUND	KATGACTCAT	2.2e-95	1.2e-98	-225.49	0	189	991	2752	9843	0.19072	2.4e-101	495
MA1128.1	FOSL1::JUN	NKATGACTCATNN	1.8e-94	9.8e-98	-223.37	0	186	988	3017	11141	0.18826	2e-100	493
MA1101.1	BACH2	NMTGACTCAGCANH	2.3e-90	1.3e-93	-213.9	0	179	987	3035	11720	0.18136	2.6e-96	493
JDP2_DBD_1		ATGASTCAT	2.6e-89	1.4e-92	-211.48	0	172	992	1833	6648	0.17339	2.9e-95	495
MA1130.1	FOSL2::JUN	NNRTGAGTCAYN	7.9e-88	4.3e-91	-208.08	0	187	989	3053	11398	0.18908	8.7e-94	494
UP00103_2	Jundm2_secondary	NDKGRTGASTCAYMNN	4.2e-83	2.3e-86	-197.2	0	229	985	3296	10344	0.23249	4.6e-89	492
MA0099.3	FOS::JUN	ATGAGTCAYM	2.2e-78	1.2e-81	-186.33	0	227	991	3703	12108	0.22906	2.4e-84	495
MA1137.1	FOSL1::JUNB	NDRTGACTCATNN	1.7e-71	9.3e-75	-170.47	0	182	988	3413	13753	0.18421	1.9e-77	493
MA0062.2	Gabpa	CCGGAAGTGVV	4.4e-69	2.4e-72	-164.92	0	380	990	5366	11469	0.38384	4.8e-75	494
ELK1_DBD_1		ACCGGAAGTD	1.3e-67	6.9e-71	-161.55	0	383	991	5772	12369	0.38648	1.4e-73	495
MA0076.2	ELK4	BCRCTTCCGGB	8.4e-66	4.6e-69	-157.36	0	472	990	6732	12062	0.47677	9.2e-72	494
MA1132.1	JUN::JUNB	KATGACKCAT	4e-62	2.2e-65	-148.88	0	181	991	3347	13829	0.18264	4.4e-68	495
MA1142.1	FOSL1::JUND	NRTGACTCAT	1e-61	5.4e-65	-147.98	0	177	991	3351	14166	0.17861	1.1e-67	495
ELK3_DBD		ACCGGAAGTD	1.3e-61	7.2e-65	-147.7	0	473	991	6960	12549	0.4773	1.5e-67	495
MA0759.1	ELK3	ACCGGAAGTD	4.3e-61	2.3e-64	-146.53	0	473	991	6868	12378	0.4773	4.7e-67	495
MA0645.1	ETV6	MSCGGAAGTR	2e-60	1.1e-63	-144.96	0	473	991	7472	13561	0.4773	2.2e-66	495
MA0462.1	BATF::JUN	RRWATGASTCA	2.5e-60	1.4e-63	-144.75	0	176	990	2188	8700	0.17778	2.8e-66	494
ETV6_full_2		MSCGGAAGTR	1.2e-59	6.7e-63	-143.17	0	473	991	7525	13675	0.4773	1.3e-65	495
ELK4_DBD		ACCGGAARTV	6.3e-58	3.4e-61	-139.24	0	483	991	6887	12222	0.48739	6.9e-64	495
Elk3_DBD		ACCGGAAGTD	4.1e-56	2.2e-59	-135.05	0	473	991	4925	8699	0.4773	4.5e-62	495
FEV_DBD		ACCGGAAGTN	2e-55	1.1e-58	-133.46	0	483	991	7222	12897	0.48739	2.2e-61	495
MA0156.2	FEV	ACCGGAAGTN	3.6e-55	2e-58	-132.88	0	483	991	7121	12708	0.48739	4e-61	495
ETV4_DBD		ACCGGAAGTR	4.2e-55	2.3e-58	-132.74	0	485	991	7654	13675	0.4894	4.6e-61	495
ELK1_full_1		ACCGGAAGTD	7e-55	3.8e-58	-132.21	0	473	991	4892	8650	0.4773	7.7e-61	495
MA0761.1	ETV1	ACCGGAAGTD	8.1e-55	4.4e-58	-132.07	0	403	991	6354	13321	0.40666	8.9e-61	495
MA0764.1	ETV4	ACCGGAAGTR	1.1e-54	5.9e-58	-131.78	0	485	991	7627	13630	0.4894	1.2e-60	495
ETV1_DBD		ACCGGAAGTD	4.9e-54	2.7e-57	-130.26	0	401	991	6347	13380	0.40464	5.4e-60	495
GABPA_full		ACCGGAAGTR	5.4e-54	2.9e-57	-130.17	0	473	991	6178	11143	0.4773	5.9e-60	495
UP00032_1	Gata3_primary	BDWDDAKAGATAAGARWTDARD	2.1e-53	1.2e-56	-128.8	0	181	979	2863	11666	0.18488	2.4e-59	489
ERG_full_1		ACCGGAARTR	1.1e-52	5.9e-56	-127.17	0	473	991	6780	12331	0.4773	1.2e-58	495
ERF_DBD		ACCGGAAGTR	1.2e-52	6.4e-56	-127.09	0	401	991	5665	11856	0.40464	1.3e-58	495
ETV5_DBD		ACCGGAWGYN	2.8e-52	1.5e-55	-126.22	0	509	991	8108	13946	0.51362	3.1e-58	495
MA0098.3	ETS1	ACCGGAARTR	4e-52	2.2e-55	-125.87	0	483	991	7079	12675	0.48739	4.4e-58	495
MA0760.1	ERF	ACCGGAAGTR	1.5e-51	8e-55	-124.57	0	401	991	5526	11560	0.40464	1.6e-57	495
MA0765.1	ETV5	ACCGGAWGYN	1.5e-51	8.3e-55	-124.53	0	509	991	8083	13911	0.51362	1.7e-57	495
UP00015_1	Ehf_primary	VNNABCCGGAAGTDR	5.6e-51	3e-54	-123.23	0	326	986	5535	14027	0.33063	6.2e-57	492
ETS1_DBD_1		ACCGGAARTR	9.9e-51	5.4e-54	-122.66	0	483	991	7183	12895	0.48739	1.1e-56	495
MA0475.2	FLI1	ACCGGAARTR	5.1e-50	2.7e-53	-121.03	0	483	991	5865	10390	0.48739	5.5e-56	495
MA0750.2	ZBTB7A	NVCCGGAAGTGSV	5.3e-50	2.9e-53	-120.99	0	472	988	7571	13907	0.47773	5.8e-56	493
FLI1_full_1		ACCGGAARTR	7.8e-49	4.2e-52	-118.29	0	483	991	6153	10956	0.48739	8.6e-55	495
ERG_DBD_1		ACCGGAARTV	1.5e-48	8.1e-52	-117.65	0	483	991	7200	12962	0.48739	1.6e-54	495
FLI1_DBD_1		ACCGGAARTV	1.7e-48	9.2e-52	-117.52	0	473	991	7101	13024	0.4773	1.9e-54	495
MA0028.2	ELK1	ACCGGAAGTR	1.6e-47	8.7e-51	-115.27	0	473	991	4079	7184	0.4773	1.8e-53	495
ELF5_full		AMSMGGAAGTD	1.7e-47	9.3e-51	-115.2	0	358	990	6047	14259	0.36162	1.9e-53	494
MA0136.2	ELF5	AMSMGGAAGTD	3.9e-47	2.1e-50	-114.39	0	358	990	6040	14249	0.36162	4.2e-53	494
MA0474.2	ERG	ACCGGAARTV	1.2e-46	6.7e-50	-113.23	0	483	991	7124	12847	0.48739	1.4e-52	495
ELK1_DBD_2		ACCGGAAGTR	1.3e-46	7.2e-50	-113.16	0	473	991	4542	8083	0.4773	1.4e-52	495
MA0641.1	ELF4	AACCCGGAAGTR	1.9e-46	1e-49	-112.78	0	475	989	4071	7141	0.48028	2.1e-52	494
Elf5_DBD		AMSMGGAAGTD	4.6e-46	2.5e-49	-111.92	0	262	990	4602	14307	0.26465	5e-52	494
ELF5_DBD		ACSMGGAAGTD	1.9e-45	1e-48	-110.49	0	468	990	7520	14024	0.47273	2.1e-51	494
MA0473.2	ELF1	AACCCGGAAGTR	2.7e-45	1.5e-48	-110.14	0	385	989	2906	5991	0.38928	3e-51	494
CTCF_full		WGCGCCMYCTAGYGGYV	3.1e-43	1.7e-46	-105.4	0	436	984	1679	2898	0.44309	3.4e-49	491
ETS1_full_1		ACCGGAARYV	4.6e-43	2.5e-46	-104.99	0	483	991	7246	13142	0.48739	5.1e-49	495
UP00085_1	Sfpi1_primary	NDAWGVGGAAGTDN	8.8e-43	4.8e-46	-104.36	0	297	987	5112	14280	0.30091	9.7e-49	493
ACAGATR	DREME-26	ACAGATG	1.1e-42	6.2e-46	-104.09	0	166	994	1075	4194	0.167	1.3e-48	496
UP00013_1	Gabpa_primary	MNWWACCGGAAGTDNNN	5e-42	2.7e-45	-102.62	0	444	984	5283	10094	0.45122	5.5e-48	491
EHF_full		WACCCGGAAGTA	1.2e-41	6.5e-45	-101.75	0	293	989	3995	11094	0.29626	1.3e-47	494
MA1143.1	FOSL1::JUND(var.2)	RTGACGTMAY	1.6e-41	8.8e-45	-101.44	0	353	991	5831	14046	0.35621	1.8e-47	495
MA0598.2	EHF	WACCCGGAAGTA	1.8e-41	1e-44	-101.31	0	277	989	3682	10703	0.28008	2e-47	494
ELF1_DBD		AACCCGGAAGTR	2.5e-40	1.4e-43	-98.69	0	293	989	2686	7165	0.29626	2.8e-46	494
MA0605.1	Atf3	GATGACGT	3.3e-40	1.8e-43	-98.42	0	205	993	2898	11020	0.20645	3.6e-46	496
ELF4_full		AACCCGGAAGTR	4e-38	2.1e-41	-93.64	0	297	989	2985	8004	0.3003	4.3e-44	494
MA0762.1	ETV2	AACCGGAAATR	6.9e-34	3.8e-37	-83.87	0	296	990	3119	8533	0.29899	7.6e-40	494
ETV2_DBD		AACCGGAAATR	8.9e-33	4.8e-36	-81.32	0	296	990	3393	9388	0.29899	9.7e-39	494
ELF3_DBD		WACCCGGAAGTA	1.4e-31	7.8e-35	-78.54	0	277	989	2479	7088	0.28008	1.6e-37	494
MA0139.1	CTCF	YGRCCASYAGRKGGCRSYR	4.3e-31	2.3e-34	-77.45	0	414	982	4745	9779	0.42159	4.7e-37	490
MA0067.1	Pax2	NGTCAYKB	5.7e-31	3.1e-34	-77.16	0	325	993	5419	14357	0.32729	6.2e-37	496
MAFF_DBD		WTGCTGASTCAGCAW	1e-29	5.6e-33	-74.26	0	260	986	1449	4122	0.26369	1.1e-35	492
MA0640.1	ELF3	WACCCGGAAGTAR	1.4e-29	7.8e-33	-73.94	0	478	988	3321	5883	0.48381	1.6e-35	493
MA0080.4	SPI1	AAAAAGCGGAAGTW	2.6e-29	1.4e-32	-73.34	0	441	987	1475	2597	0.44681	2.8e-35	493
ELF3_full		WACCCGGAAGTAR	9.6e-28	5.2e-31	-69.73	0	296	988	2492	6771	0.2996	1.1e-33	493
MA0488.1	JUN	DDRATGATGTCAT	3.4e-27	1.9e-30	-68.45	0	206	988	1816	6738	0.2085	3.8e-33	493
Atf4_DBD		AGGATGATGCAATM	2.3e-26	1.3e-29	-66.55	0	341	987	1067	2294	0.34549	2.5e-32	493
MA1109.1	NEUROD1	NRACAGATGGYNN	2.7e-26	1.5e-29	-66.38	0	242	988	3955	13683	0.24494	3e-32	493
MA0833.1	ATF4	GKATGAYGCAATM	5.6e-26	3.1e-29	-65.66	0	174	988	1358	5714	0.17611	6.2e-32	493
MA0004.1	Arnt	CACGTG	1e-25	5.6e-29	-65.05	0	309	995	2792	7463	0.31055	1.1e-31	497
CACGTG	DREME-11	CACGTG	1.6e-25	8.7e-29	-64.61	0	285	995	1005	2553	0.28643	1.8e-31	497
MA0603.1	Arntl	NGTCACGTGH	2e-25	1.1e-28	-64.41	0	469	991	6162	11696	0.47326	2.2e-31	495
MA0617.1	Id2	RCACGTGR	3.9e-25	2.1e-28	-63.73	0	285	993	1004	2551	0.28701	4.2e-31	496
ETV3_DBD		ACCGGAAGTR	4.6e-25	2.5e-28	-63.55	0	509	991	7445	13207	0.51362	5.1e-31	495
MA0831.2	TFE3	CACGTGAY	4.7e-25	2.5e-28	-63.54	0	349	993	4982	12412	0.35146	5.1e-31	496
MA0622.1	Mlxip	BCACGTGK	4.9e-25	2.7e-28	-63.49	0	285	993	1004	2551	0.28701	5.4e-31	496
MA0058.3	MAX	AVCACGTGNY	9.3e-25	5.1e-28	-62.85	0	347	991	4122	10178	0.35015	1e-30	495
UP00103_1	Jundm2_primary	NSGATGACGTCAYCRH	1e-24	5.5e-28	-62.77	0	335	985	2421	5875	0.3401	1.1e-30	492
ATF4_DBD		GKATGAYGCAATM	1.1e-24	5.9e-28	-62.7	0	174	988	1534	6618	0.17611	1.2e-30	493
TFE3_DBD		VYCACGTGAY	1.9e-24	1e-27	-62.15	0	353	991	5572	13823	0.35621	2.1e-30	495
MA0763.1	ETV3	ACCGGAAGTR	2.1e-24	1.1e-27	-62.06	0	509	991	7401	13139	0.51362	2.3e-30	495
MA0526.2	USF2	NNNGGTCACGTGRYYN	2.3e-24	1.3e-27	-61.93	0	287	985	2952	8468	0.29137	2.6e-30	492
CAGAGABG	DREME-23	CAGAGAGG	8.3e-24	4.5e-27	-60.66	0	225	993	984	3129	0.22659	9.1e-30	496
MAX_DBD_2		AVCACGTGNY	1.4e-23	7.5e-27	-60.16	0	339	991	4219	10705	0.34208	1.5e-29	495
Spic_DBD		AAAAAGMGGAAGTA	2.4e-23	1.3e-26	-59.62	0	277	987	2319	6759	0.28065	2.6e-29	493
MA0081.1	SPIB	WGMGGAA	3.5e-23	1.9e-26	-59.24	0	330	994	5397	14342	0.33199	3.8e-29	496
TGATGHAA	DREME-31	TGATGMAA	7.3e-23	3.9e-26	-58.5	0	267	993	678	1731	0.26888	7.9e-29	496
ETV6_full_1		CCGGAASCGGAAGTR	8.1e-23	4.4e-26	-58.38	0	520	986	3084	5102	0.52738	9e-29	492
MA0842.1	NRL	DWWNTGCTGAC	8.2e-23	4.5e-26	-58.37	0	254	990	4262	14318	0.25657	9e-29	494
MA0692.1	TFEB	RYCACGTGAC	9.2e-23	5e-26	-58.26	0	347	991	4875	12238	0.35015	1e-28	495
UP00038_1	Spdef_primary	VHRCATCCGGATHYTY	1.1e-22	5.7e-26	-58.13	0	295	985	4290	12414	0.29949	1.2e-28	492
MA0089.1	MAFG::NFE2L1	NATGAC	4.4e-22	2.4e-25	-56.7	0	305	995	5008	14345	0.30653	4.8e-28	497
NRL_DBD		DWWNTGCTGAC	5.4e-22	2.9e-25	-56.49	0	326	990	5335	14320	0.32929	5.9e-28	494
TFEB_full		RYCACGTGAC	8.4e-22	4.5e-25	-56.05	0	347	991	4922	12394	0.35015	9.2e-28	495
MA0604.1	Atf1	RTGACGTA	8.7e-22	4.7e-25	-56.02	0	405	993	3718	7942	0.40785	9.5e-28	496
SPI1_full		AAAAAGCGGAAGTW	9.8e-22	5.3e-25	-55.89	0	441	987	2072	3881	0.44681	1.1e-27	493
MA0871.1	TFEC	RTCACRTGAB	1.5e-21	8.2e-25	-55.46	0	347	991	5398	13679	0.35015	1.7e-27	495
BHLHE41_full		RTCACGTGAC	3e-21	1.6e-24	-54.78	0	353	991	1534	3444	0.35621	3.3e-27	495
MA0147.3	MYC	NNCCACGTGCNB	4e-21	2.2e-24	-54.49	0	281	989	4105	12516	0.28413	4.4e-27	494
Mafb_DBD_2		WNTGCTGASTCAGCANW	4.2e-21	2.3e-24	-54.44	0	266	984	3445	10878	0.27033	4.6e-27	491
MA0104.4	MYCN	VVCCACGTGGBB	4.2e-21	2.3e-24	-54.43	0	287	989	3596	10636	0.29019	4.7e-27	494
MNT_DBD		RVCACGTGMH	5.1e-21	2.8e-24	-54.23	0	367	991	4859	11605	0.37033	5.6e-27	495
TFEC_DBD		RTCACRTGAB	5.8e-21	3.1e-24	-54.12	0	289	991	4570	13696	0.29162	6.3e-27	495
MA0825.1	MNT	RVCACGTGMH	6e-21	3.2e-24	-54.09	0	367	991	4786	11423	0.37033	6.5e-27	495
CREB3_full_1		BNRTGACGTCAYCM	1.8e-20	1e-23	-52.96	0	425	987	1276	2367	0.4306	2e-26	493
USF1_DBD		RHCACGTGAY	4.1e-20	2.2e-23	-52.15	0	347	991	3817	9493	0.35015	4.5e-26	495
XBP1_DBD_1		GATGACGTCATC	4.4e-20	2.4e-23	-52.09	0	425	989	2330	4598	0.42973	4.8e-26	494
SPIB_DBD		RAAAAGMGGAAGTD	4.4e-20	2.4e-23	-52.08	0	293	987	3219	9266	0.29686	4.9e-26	493
UP00020_1	Atf1_primary	DYKRTGACGTCAYMRN	8.2e-20	4.4e-23	-51.47	0	431	985	3001	5942	0.43756	9e-26	492
GMEB2_DBD_1		TTACGYAM	1.6e-19	8.8e-23	-50.79	0	471	993	5799	11076	0.47432	1.8e-25	496
JDP2_full_2		GATGACGTCAYC	1e-18	5.4e-22	-48.96	0	289	989	910	2325	0.29221	1.1e-24	494
MA0492.1	JUND(var.2)	DDDRATGABGTCATN	1.1e-18	5.8e-22	-48.9	0	290	986	2012	5634	0.29412	1.2e-24	492
ACTGAGGC	DREME-24	ACTGAGGC	1.2e-18	6.4e-22	-48.81	0	129	993	347	1542	0.12991	1.3e-24	496
MA0039.3	KLF4	MCACACCCTNN	1.6e-18	8.8e-22	-48.48	0	460	990	7157	14107	0.46465	1.8e-24	494
NFIB_full		TTGGCAHNDTGCCAR	1.7e-18	9.3e-22	-48.42	0	300	986	1071	2701	0.30426	1.9e-24	492
MA1108.1	MXI1	NVVCCACGTGSNB	2.3e-18	1.3e-21	-48.12	0	302	988	4056	11607	0.30567	2.6e-24	493
UP00060_1	Max_primary	DGASCACGTGBTNNKK	3e-18	1.6e-21	-47.87	0	233	985	3129	11269	0.23655	3.3e-24	492
ELF1_full		AACCCGGAAGTR	1.6e-17	8.5e-21	-46.21	0	443	989	3191	6249	0.44793	1.7e-23	494
Bhlhb2_DBD_2		VKCACGTGMC	1.6e-17	8.9e-21	-46.17	0	295	991	2390	6754	0.29768	1.8e-23	495
SPDEF_full_1		AMCCGGATGTR	2.4e-17	1.3e-20	-45.8	0	384	990	3379	7619	0.38788	2.6e-23	494
MA0464.2	BHLHE40	VKCACGTGMC	2.7e-17	1.5e-20	-45.65	0	283	991	2386	7024	0.28557	3e-23	495
MA0656.1	JDP2(var.2)	GATGACGTCAYC	3.5e-17	1.9e-20	-45.42	0	437	989	871	1535	0.44186	3.8e-23	494
JDP2_DBD_2		GATGACGTCAYC	5.3e-17	2.9e-20	-45	0	335	989	896	2017	0.33873	5.8e-23	494
NFIA_full_1		TTGGCAHNDTGCCAR	5.7e-17	3.1e-20	-44.92	0	294	986	1003	2579	0.29817	6.3e-23	492
Creb5_DBD		NATGACGTCAYH	6e-17	3.3e-20	-44.86	0	435	989	1650	3130	0.43984	6.6e-23	494
MA0686.1	SPDEF	AMCCGGATGTR	8.4e-17	4.6e-20	-44.53	0	382	990	3016	6792	0.38586	9.3e-23	494
MA0608.1	Creb3l2	GCCACGTGD	2e-16	1.1e-19	-43.67	0	316	992	1644	4226	0.31855	2.2e-22	495
MLX_full		RTCACGTGAT	2.9e-16	1.6e-19	-43.31	0	291	991	1895	5340	0.29364	3.1e-22	495
MA0093.2	USF1	VYCAYGTGACC	3e-16	1.6e-19	-43.26	0	298	990	3655	10613	0.30101	3.3e-22	494
MA0663.1	MLX	RTCACGTGAT	4.9e-16	2.7e-19	-42.77	0	291	991	1736	4857	0.29364	5.4e-22	495
MAFK_full_2		DTGCTGASTCAGCRN	5.3e-16	2.9e-19	-42.69	0	262	986	3680	12076	0.26572	5.9e-22	492
ARNTL_DBD		GTCACGTGAC	6.7e-16	3.7e-19	-42.45	0	291	991	974	2549	0.29364	7.4e-22	495
MA1123.1	TWIST1	NNDCCAGATGTBN	9.3e-16	5e-19	-42.13	0	224	988	3602	13791	0.22672	1e-21	493
ATF7_DBD		NDATGACGTCATMV	1.1e-15	5.8e-19	-42	0	435	987	1102	2017	0.44073	1.2e-21	493
MA0117.2	Mafb	AWWNTGCTGACD	1.3e-15	6.9e-19	-41.81	0	307	989	4723	13553	0.31041	1.4e-21	494
Mlx_DBD		RTCACGTGAY	1.5e-15	8.3e-19	-41.64	0	295	991	1360	3670	0.29768	1.7e-21	495
MA0006.1	Ahr::Arnt	YGCGTG	2e-15	1.1e-18	-41.36	0	321	995	4921	13643	0.32261	2.2e-21	497
MA1099.1	Hes1	SVCACGYGHN	4.5e-15	2.5e-18	-40.54	0	271	991	4322	13982	0.27346	5e-21	495
CREB3_full_2		VTGCCACGTCAYCR	5.4e-15	2.9e-18	-40.37	0	549	987	3134	5046	0.55623	5.9e-21	493
Mafb_DBD_1		AWWNTGCTGACD	1.1e-14	5.8e-18	-39.69	0	293	989	4543	13650	0.29626	1.2e-20	494
UP00102_2	Zic1_secondary	YHDCRCAGCAGGMVD	1.1e-14	6.2e-18	-39.62	0	286	986	4499	13792	0.29006	1.3e-20	492
UP00057_2	Zic2_secondary	NHDCVCAGCAKGNRW	1.2e-14	6.5e-18	-39.57	0	340	986	5289	13827	0.34483	1.3e-20	492
Jdp2_DBD_2		GATGACGTCAYC	1.3e-14	7e-18	-39.51	0	285	989	731	1888	0.28817	1.4e-20	494
MA0840.1	Creb5	NATGACGTCAYH	1.6e-14	8.8e-18	-39.27	0	433	989	1131	2102	0.43782	1.8e-20	494
UP00095_2	Zfp691_secondary	DANKWGACTCCTYNNMV	1.7e-14	9e-18	-39.25	0	298	984	4812	14207	0.30285	1.8e-20	491
MA1139.1	FOSL2::JUNB(var.2)	DATGACGTCATH	3.9e-14	2.1e-17	-38.4	0	433	989	3323	6738	0.43782	4.3e-20	494
MA0816.1	Ascl2	ARCAGCTGCY	3.9e-14	2.1e-17	-38.39	0	243	991	3581	12770	0.24521	4.3e-20	495
Creb3l2_DBD_2		TGCCACGTGGCA	3.9e-14	2.1e-17	-38.38	0	307	989	1293	3361	0.31041	4.3e-20	494
RUNX3_DBD_2		WAACCGCAAA	4.6e-14	2.5e-17	-38.24	0	195	991	2888	12574	0.19677	5e-20	495
BHLHB3_full		VKCACGTGMC	4.6e-14	2.5e-17	-38.22	0	295	991	2382	6830	0.29768	5.1e-20	495
UP00006_2	Zic3_secondary	NNDCACAGCAKGMNN	4.9e-14	2.7e-17	-38.16	0	390	986	6025	13900	0.39554	5.4e-20	492
MA0511.2	RUNX2	WAACCGCAA	6.8e-14	3.7e-17	-37.83	0	224	992	3291	12658	0.22581	7.5e-20	495
MA1145.1	FOSL2::JUND(var.2)	NNRTGACGTCAYHSN	8.6e-14	4.7e-17	-37.6	0	288	986	3144	9383	0.29209	9.5e-20	492
RUNX2_DBD_3		WAACCGCAA	1.1e-13	6.1e-17	-37.33	0	224	992	3315	12768	0.22581	1.2e-19	495
MA0059.1	MAX::MYC	RASCACGTGGT	1.3e-13	6.9e-17	-37.22	0	348	990	3344	8384	0.35152	1.4e-19	494
MA0636.1	BHLHE41	RTCACGTGAC	1.4e-13	7.8e-17	-37.09	0	353	991	1007	2245	0.35621	1.6e-19	495
MA0638.1	CREB3	VTGCCACGTCAYCR	1.4e-13	7.9e-17	-37.08	0	549	987	2537	4054	0.55623	1.6e-19	493
MA0664.1	MLXIPL	RTCACGTGAT	1.9e-13	1e-16	-36.83	0	217	991	2602	10147	0.21897	2e-19	495
Ascl2_DBD		ARCAGCTGCY	2.1e-13	1.2e-16	-36.7	0	243	991	3611	12918	0.24521	2.3e-19	495
MLXIPL_full		RTCACGTGAT	2.2e-13	1.2e-16	-36.67	0	241	991	2910	10340	0.24319	2.4e-19	495
TFAP4_DBD		AWCAGCTGAT	2.4e-13	1.3e-16	-36.59	0	117	991	1506	10207	0.11806	2.6e-19	495
MA1106.1	HIF1A	SBACGTGCNN	2.4e-13	1.3e-16	-36.56	0	237	991	2403	8550	0.23915	2.7e-19	495
MA0620.2	MITF	NNDRGTCACGTGACYHNN	2.6e-13	1.4e-16	-36.51	0	347	983	2941	7291	0.353	2.8e-19	491
UP00099_1	Ascl2_primary	NKYARCAGCTGCYVHHK	3.7e-13	2e-16	-36.14	0	242	984	3876	13902	0.24593	4.1e-19	491
BHLHB2_DBD		VKCACGTGMC	6.5e-13	3.5e-16	-35.58	0	287	991	2843	8525	0.28961	7.2e-19	495
MA1133.1	JUN::JUNB(var.2)	KRTGACGTCATN	9.3e-13	5e-16	-35.23	0	373	989	5195	12507	0.37715	1e-18	494
MA0493.1	Klf1	RRCCACACCCW	1.2e-12	6.8e-16	-34.93	0	726	990	9651	12578	0.73333	1.4e-18	494
MAFK_DBD_1		DWWWDTGCTGAS	1.9e-12	1e-15	-34.52	0	325	989	4786	13131	0.32861	2.1e-18	494
MA1127.1	FOSB::JUN	GATGACGTCAT	2.9e-12	1.6e-15	-34.07	0	362	990	4058	9954	0.36566	3.2e-18	494
MA0258.2	ESR2	AGGTCASVNTGMCCY	5.3e-12	2.9e-15	-33.48	0	278	986	4178	13229	0.28195	5.9e-18	492
MA0834.1	ATF7	NDATGACGTCATMV	6.3e-12	3.4e-15	-33.31	0	425	987	917	1718	0.4306	7e-18	493
ESRRA_DBD_1		BTCAAGGTCAH	8.1e-12	4.4e-15	-33.05	0	338	990	4381	11551	0.34141	8.9e-18	494
MA0607.1	Bhlha15	SCATATGT	9.8e-12	5.3e-15	-32.87	0	239	993	2313	8219	0.24068	1.1e-17	496
Bhlhb2_DBD_1		VKCACGTGMY	1.3e-11	6.8e-15	-32.62	0	295	991	2356	6825	0.29768	1.4e-17	495
MA0259.1	ARNT::HIF1A	VBACGTGC	1.7e-11	9.3e-15	-32.31	0	319	993	4005	11161	0.32125	1.9e-17	496
MA1131.1	FOSL2::JUN(var.2)	GRTGACGTMAT	2.1e-11	1.2e-14	-32.09	0	304	990	3385	9763	0.30707	2.3e-17	494
MA0002.2	RUNX1	BBYTGTGGTTT	2.1e-11	1.2e-14	-32.08	0	178	990	2971	14337	0.1798	2.4e-17	494
UP00046_2	Tcfe2a_secondary	NRRKSCAGATGKYHBSR	2.3e-11	1.2e-14	-32.02	0	304	984	4784	13985	0.30894	2.5e-17	491
MA0521.1	Tcf12	RACAGCTGSNV	2.7e-11	1.5e-14	-31.84	0	288	990	3136	9489	0.29091	3e-17	494
MA1136.1	FOSB::JUNB(var.2)	RTGACGTCAT	2.8e-11	1.5e-14	-31.82	0	305	991	3782	10961	0.30777	3.1e-17	495
CACGY	DREME-29	CACGC	3.9e-11	2.1e-14	-31.48	0	256	996	3326	11405	0.25703	4.3e-17	497
MA0626.1	Npas2	NSCACGTGTN	7.8e-11	4.2e-14	-30.8	0	281	991	3533	11065	0.28355	8.5e-17	495
SPDEF_DBD_1		AMCCGGATGTW	8.2e-11	4.4e-14	-30.74	0	274	990	2371	7401	0.27677	9e-17	494
MA0823.1	HEY1	GRCACGTGCC	1e-10	5.5e-14	-30.52	0	283	991	2406	7297	0.28557	1.1e-16	495
MA0643.1	Esrrg	TCAAGGTCAH	1.2e-10	6.4e-14	-30.38	0	299	991	3931	11669	0.30172	1.3e-16	495
UP00084_1	Gmeb1_primary	BHBBKKACGTMMNWNNN	1.5e-10	8.4e-14	-30.11	0	646	984	6910	9942	0.6565	1.7e-16	491
MA0599.1	KLF5	GCCCCDCCCH	1.6e-10	8.7e-14	-30.07	0	735	991	10297	13335	0.74168	1.8e-16	495
XBP1_DBD_2		WDKGMCACGTCATC	1.8e-10	9.6e-14	-29.97	0	437	987	2529	5058	0.44276	2e-16	493
CCGGAAGY	DREME-27	CCGGAAGY	2.4e-10	1.3e-13	-29.68	0	575	993	821	1183	0.57905	2.6e-16	496
MA0615.1	Gmeb1	BHBBKKACGTMMNWNNN	2.4e-10	1.3e-13	-29.65	0	654	984	7002	9966	0.66463	2.7e-16	491
MA0819.1	CLOCK	AACACGTGTH	2.6e-10	1.4e-13	-29.58	0	253	991	2983	10261	0.2553	2.9e-16	495
UP00013_2	Gabpa_secondary	CYNKYWTCCSMYBNVN	3.6e-10	2e-13	-29.26	0	525	985	8141	14370	0.53299	4e-16	492
MA0684.1	RUNX3	WAACCRCAAA	4.1e-10	2.2e-13	-29.12	0	355	991	5094	12984	0.35822	4.5e-16	495
Klf12_DBD		GRCCACGCCCWHHWH	6.8e-10	3.7e-13	-28.63	0	714	986	6902	9068	0.72414	7.5e-16	492
AAGTKACT	DREME-32	AAGTKACT	6.9e-10	3.8e-13	-28.61	0	241	993	425	1233	0.2427	7.6e-16	496
UP00090_1	Elf3_primary	DAHVMGGAARTWA	1.4e-09	7.8e-13	-27.88	0	268	988	4294	14268	0.27126	1.6e-15	493
MA0499.1	Myod1	NSCAGCTGYYNYB	2.4e-09	1.3e-12	-27.35	0	268	988	3130	10226	0.27126	2.7e-15	493
MA0844.1	XBP1	WDKGMCACGTCATC	2.6e-09	1.4e-12	-27.28	0	449	987	2124	4117	0.45491	2.9e-15	493
MA0742.1	Klf12	GRCCACGCCCWHHWH	2.7e-09	1.4e-12	-27.26	0	716	986	6299	8245	0.72617	2.9e-15	492
CREB3L1_DBD_2		TGCCACGTGGCA	2.7e-09	1.4e-12	-27.26	0	281	989	1519	4498	0.28413	2.9e-15	494
CLOCK_DBD		AACACGTGTH	2.8e-09	1.5e-12	-27.22	0	253	991	2998	10365	0.2553	3.1e-15	495
NFIX_full_4		YTGGCAHNDTGCCAA	3.3e-09	1.8e-12	-27.04	0	364	986	2209	5240	0.36917	3.7e-15	492
MA0029.1	Mecom	AAGAYAAGATAANA	4.2e-09	2.3e-12	-26.82	0	149	987	997	5231	0.15096	4.6e-15	493
MA1126.1	FOS::JUN(var.2)	DRTGACGTCATHNDTN	4.8e-09	2.6e-12	-26.67	0	383	985	5503	13039	0.38883	5.3e-15	492
MA0048.2	NHLH1	CGCAGCTGCK	7.1e-09	3.8e-12	-26.29	0	239	991	3110	11417	0.24117	7.7e-15	495
MA0018.3	CREB1	NVTGACGTCABN	8.9e-09	4.9e-12	-26.05	0	297	989	3779	11327	0.3003	9.8e-15	494
RUNX3_full		WAACCRCAAA	9.1e-09	4.9e-12	-26.04	0	223	991	3345	13209	0.22503	9.9e-15	495
MA0746.1	SP3	VCCACGCCCMC	1.4e-08	7.7e-12	-25.59	0	728	990	10811	14165	0.73535	1.6e-14	494
MA0160.1	NR4A2	AAGGTCAC	1.5e-08	7.9e-12	-25.56	0	287	993	4538	14265	0.28902	1.6e-14	496
UP00093_1	Klf7_primary	TNRRCCMCGCCCHYHD	1.5e-08	8e-12	-25.55	0	721	985	10105	13282	0.73198	1.6e-14	492
SP3_DBD		VCCACGCCCMC	1.6e-08	8.7e-12	-25.47	0	728	990	10817	14174	0.73535	1.8e-14	494
NHLH1_full		CGCAGCTGCK	1.8e-08	9.7e-12	-25.36	0	359	991	4669	11792	0.36226	2e-14	495
ESRRG_full_3		TCAAGGTCAH	2.2e-08	1.2e-11	-25.16	0	299	991	4053	12154	0.30172	2.4e-14	495
BATF3_DBD		TGATGACGTCATCA	2.7e-08	1.5e-11	-24.95	0	285	987	281	657	0.28875	3e-14	493
MAFK_full_1		AAWWDTGCTGAS	3.7e-08	2e-11	-24.62	0	255	989	3852	13452	0.25784	4.1e-14	494
MA0609.1	Crem	NATGACGTMA	4.3e-08	2.3e-11	-24.48	0	435	991	1488	2930	0.43895	4.7e-14	495
MA0496.2	MAFK	WWWTGCTGASTCAGCAWWW	4.8e-08	2.6e-11	-24.37	0	186	982	2071	9409	0.18941	5.3e-14	490
MA0056.1	MZF1	BGGGGA	5.2e-08	2.8e-11	-24.3	0	369	995	5760	14366	0.37085	5.6e-14	497
MA0017.2	NR2F1	CARAGGTCAMVNG	5.5e-08	3e-11	-24.24	0	292	988	3299	10003	0.29555	6e-14	493
FOXO3_full_3		TTTCCCCACAC	1.6e-07	8.8e-11	-23.15	0	444	990	5480	11356	0.44848	1.8e-13	494
KLF16_DBD		GMCACGCCCCC	1.8e-07	9.7e-11	-23.05	0	730	990	10219	13363	0.73737	2e-13	494
NR2F1_full		GRGGTCAA	1.8e-07	9.9e-11	-23.04	0	255	993	3845	13521	0.2568	2e-13	496
MA0835.1	BATF3	TGATGACGTCATCA	2e-07	1.1e-10	-22.95	0	285	987	215	482	0.28875	2.2e-13	493
MA1129.1	FOSL1::JUN(var.2)	ATGACGTCAT	2.2e-07	1.2e-10	-22.85	0	425	991	5233	11310	0.42886	2.4e-13	495
SP4_full		BWRGCCACGCCCMCTYH	2.3e-07	1.3e-10	-22.8	0	736	984	4698	5963	0.74797	2.6e-13	491
MA0633.1	Twist2	NCCATATGTK	2.8e-07	1.5e-10	-22.62	0	347	991	2907	7448	0.35015	3e-13	495
MA0741.1	KLF16	GMCACGCCCCC	3.4e-07	1.9e-10	-22.4	0	730	990	10145	13271	0.73737	3.8e-13	494
UP00050_1	Bhlhb2_primary	RNHWNNDTCACGTGASBMNNWH	3.7e-07	2e-10	-22.34	0	345	979	3220	8248	0.3524	4.1e-13	489
MA0495.2	MAFF	DWWTTGCTGAGTCAGCAAWWW	4.7e-07	2.5e-10	-22.1	0	186	980	2240	10278	0.1898	5.2e-13	489
NFIX_full_1		YTGGCDNNNTGCCAA	5.2e-07	2.8e-10	-21.99	0	364	986	3624	8930	0.36917	5.7e-13	492
NR2F1_DBD_3		CARAGGTCAMVNG	5.4e-07	2.9e-10	-21.95	0	258	988	3235	11112	0.26113	5.9e-13	493
MA0500.1	Myog	RRCAGCTGSNV	6.5e-07	3.6e-10	-21.76	0	288	990	2994	9219	0.29091	7.2e-13	494
MA0665.1	MSC	AACAGCTGTT	6.9e-07	3.7e-10	-21.71	0	289	991	3234	9975	0.29162	7.5e-13	495
SP1_DBD		RCCMCRCCCMC	8.2e-07	4.4e-10	-21.54	0	516	990	7693	13962	0.52121	9e-13	494
Srebf1_DBD		ATCACGTGAY	1.1e-06	5.9e-10	-21.26	0	181	991	1446	6674	0.18264	1.2e-12	495
MA0685.1	SP4	BWRGCCACGCCCMCTYH	2e-06	1.1e-09	-20.64	0	736	984	3861	4886	0.74797	2.2e-12	491
MSC_full		AACAGCTGTT	2.1e-06	1.2e-09	-20.57	0	289	991	3349	10375	0.29162	2.3e-12	495
KLF13_full		RTGMCACGCCCCTTTTTG	2.4e-06	1.3e-09	-20.47	0	717	983	2432	3104	0.7294	2.6e-12	491
CREB3L1_DBD_3		TGCCACGTGGCA	4.2e-06	2.3e-09	-19.91	0	255	989	1222	3993	0.25784	4.6e-12	494
MA0691.1	TFAP4	AWCAGCTGWT	5.1e-06	2.8e-09	-19.7	0	117	991	1219	8555	0.11806	5.6e-12	495
UP00011_2	Irf6_secondary	NBBACTCYCGGKHDN	5.3e-06	2.9e-09	-19.66	0	588	986	8950	14342	0.59635	5.9e-12	492
RUNX2_DBD_1		WRACCGCAAACCGCAR	5.7e-06	3.1e-09	-19.6	0	63	985	786	9631	0.06396	6.2e-12	492
UP00045_1	Mafb_primary	WAAWKTGCTGACDWARN	7.9e-06	4.3e-09	-19.27	0	248	984	3159	11287	0.25203	8.7e-12	491
ESRRA_DBD_4		BTCAAGGTCAH	9.3e-06	5.1e-09	-19.1	0	240	990	3631	13580	0.24242	1e-11	494
FOXO4_DBD_3		TTTCCCCACACG	1.3e-05	7e-09	-18.77	0	237	989	3483	13158	0.23964	1.4e-11	494
HEY1_DBD		GRCACGTGCC	1.4e-05	7.5e-09	-18.7	0	283	991	2647	8298	0.28557	1.5e-11	495
MA0649.1	HEY2	GRCACGTGYC	1.7e-05	9.1e-09	-18.52	0	253	991	3130	11058	0.2553	1.8e-11	495
HEY2_full		GRCACGTGYC	1.8e-05	9.9e-09	-18.43	0	279	991	3461	11166	0.28153	2e-11	495
Foxg1_DBD_2		CCGGACACAATC	1.9e-05	1e-08	-18.4	0	371	989	3605	8806	0.37513	2.1e-11	494
CREB3L1_DBD_4		NTGCCACGTCABCA	1.9e-05	1e-08	-18.38	0	605	987	1899	2821	0.61297	2.1e-11	493
UP00036_1	Myf6_primary	VVRSAACAGBTGTYHG	2.3e-05	1.3e-08	-18.18	0	239	985	3749	14059	0.24264	2.6e-11	492
UP00002_2	Sp4_secondary	BWWAGGCGTGKCYND	3.2e-05	1.7e-08	-17.87	0	524	986	7671	13717	0.53144	3.5e-11	492
MA0829.1	Srebf1(var.2)	ATCACGTGAY	3.5e-05	1.9e-08	-17.79	0	181	991	1311	6077	0.18264	3.8e-11	495
UP00042_2	Gm397_secondary	NVMVGCACACACKCVH	3.7e-05	2e-08	-17.73	0	379	985	4907	11854	0.38477	4.1e-11	492
MA0839.1	CREB3L1	VTGCCACGTCAYCA	4e-05	2.2e-08	-17.65	0	405	987	1768	3824	0.41033	4.4e-11	493
MA1107.1	KLF9	VSCCACACCCACH	4.1e-05	2.2e-08	-17.62	0	726	988	10265	13520	0.73482	4.5e-11	493
TFAP4_full		AWCAGCTGWT	5.6e-05	3.1e-08	-17.3	0	117	991	1302	9286	0.11806	6.2e-11	495
MA0632.1	Tcfl5	NBCDCGHGVN	6.2e-05	3.4e-08	-17.21	0	259	991	3476	12099	0.26135	6.8e-11	495
UP00000_1	Smad3_primary	MDWNNCCAGACAKNWNH	7.7e-05	4.2e-08	-16.99	0	222	984	3441	13840	0.22561	8.5e-11	491
UP00046_1	Tcfe2a_primary	NKCHVCAGGTGCRNDNW	9e-05	4.9e-08	-16.83	0	232	984	3384	13030	0.23577	1e-10	491
MAFK_DBD_2		DWWNTGCTGASTCAGCANWWH	0.0001	5.5e-08	-16.72	0	304	980	4014	11897	0.3102	1.1e-10	489
SPIC_full		HAAAAGVGGAAGTA	0.00015	8e-08	-16.34	0	297	987	4397	13488	0.30091	1.6e-10	493
MA1102.1	CTCFL	CRSCAGGGGGCRSB	0.00015	8.2e-08	-16.32	0	381	987	5029	12149	0.38602	1.7e-10	493
MA0657.1	KLF13	RTGMCACGCCCCTTTTTG	0.00018	9.7e-08	-16.15	0	633	983	1423	2004	0.64395	2e-10	491
UP00087_2	Tcfap2c_secondary	NYGCCCDAGGGCWD	0.00018	9.8e-08	-16.14	0	169	987	2722	14227	0.17123	2e-10	493
MA0138.2	REST	TTCAGCACCATGGACAGCDCC	0.00021	1.1e-07	-16.01	0	338	980	1416	3585	0.3449	2.3e-10	489
MA0528.1	ZNF263	GGAGGAGGRRGRGGRGGRRGR	0.00022	1.2e-07	-15.92	0	298	980	4658	14188	0.30408	2.5e-10	489
MA0687.1	SPIC	HAAAAGVGGAAGTA	0.00023	1.2e-07	-15.91	0	297	987	4339	13316	0.30091	2.5e-10	493
MA1114.1	PBX3	NNNTGAGTGACAGGBNN	0.00026	1.4e-07	-15.77	0	190	984	2958	13809	0.19309	2.9e-10	491
MA0828.1	SREBF2(var.2)	ATCACGTGAY	0.00026	1.4e-07	-15.76	0	167	991	1031	5109	0.16852	2.9e-10	495
MA0698.1	ZBTB18	NATCCAGATGTKB	0.00028	1.5e-07	-15.69	0	238	988	2489	9263	0.24089	3.1e-10	493
MA0862.1	GMEB2	TTACGTAA	0.0003	1.6e-07	-15.62	0	429	993	3775	8097	0.43202	3.3e-10	496
MA0639.1	DBP	NRTTACGTAAYV	0.00031	1.7e-07	-15.61	0	177	989	931	4310	0.17897	3.4e-10	494
MA0659.1	MAFG	WWWNTGCTGASTCAGCAHWWW	0.00035	1.9e-07	-15.47	0	242	980	2196	7923	0.24694	3.9e-10	489
MAFG_full		WWWNTGCTGASTCAGCAHWWW	0.00039	2.1e-07	-15.38	0	240	980	2257	8223	0.2449	4.3e-10	489
MA1100.1	ASCL1	VSAGCAGCTGSNN	0.00041	2.2e-07	-15.32	0	308	988	4480	13311	0.31174	4.5e-10	493
FOXB1_DBD_1		GAATGACACRGCGA	0.00042	2.3e-07	-15.29	0	433	987	3948	8363	0.4387	4.6e-10	493
UP00060_2	Max_secondary	BYGNCACGCGACDD	0.00049	2.7e-07	-15.13	0	355	987	5326	13844	0.35968	5.4e-10	493
MA1140.1	JUNB(var.2)	RTGACGTCAY	0.0005	2.7e-07	-15.11	0	433	991	5646	12156	0.43693	5.5e-10	495
ZIC4_DBD		GRCCCCCCGCKGYGH	0.00056	3e-07	-15.01	0	282	986	3821	12286	0.286	6.2e-10	492
MA0751.1	ZIC4	GRCCCCCCGCKGYGH	0.00056	3.1e-07	-15	0	282	986	3771	12117	0.286	6.2e-10	492
CREB3L1_full_1		TGCCACGTGGCA	0.00057	3.1e-07	-15	0	347	989	1150	2831	0.35086	6.2e-10	494
GMEB2_DBD_4		TTACGTAA	0.00058	3.2e-07	-14.97	0	429	993	3782	8123	0.43202	6.4e-10	496
ESRRB_DBD		TCAAGGTCAWW	0.0006	3.3e-07	-14.93	0	290	990	2275	6970	0.29293	6.6e-10	494
UP00070_2	Gcm1_secondary	DKSNNATAGGGGRSRMB	0.00067	3.7e-07	-14.82	0	572	984	7877	12968	0.5813	7.4e-10	491
FOXO6_DBD_3		TTTCCCCACACGAC	0.00074	4e-07	-14.73	0	283	987	1545	4724	0.28673	8.1e-10	493
MA0065.2	Pparg::Rxra	STRGGGCARAGGKCA	0.00075	4.1e-07	-14.71	0	408	986	6288	14334	0.41379	8.3e-10	492
UP00076_1	Rfxdc2_primary	NYVCHTAGCAACSRN	0.00081	4.4e-07	-14.64	0	530	986	5608	9879	0.53753	8.9e-10	492
EOMES_DBD_2		TCACACCTWNNDAGGTGTGA	0.00094	5.1e-07	-14.48	0	441	981	2545	5181	0.44954	1e-09	490
MA0071.1	RORA	AWMWAGGTCA	0.00095	5.1e-07	-14.48	0	279	991	2894	9342	0.28153	1e-09	495
MA0740.1	KLF14	KRCCACGCCCMCYT	0.0011	5.9e-07	-14.34	0	749	987	7299	9297	0.75887	1.2e-09	493
RUNX3_DBD_1		WRACCGCAAACCGCAR	0.0011	6.1e-07	-14.31	0	361	985	3285	8247	0.3665	1.2e-09	492
Mafb_DBD_3		WNTGCTGACGTMAGCANW	0.0012	6.6e-07	-14.23	0	309	983	2115	6036	0.31434	1.3e-09	491
CREB3L1_DBD_1		VTGCCACGTCAYCA	0.0016	8.6e-07	-13.96	0	449	987	2292	4598	0.45491	1.8e-09	493
UP00079_1	Esrra_primary	NMNYCAAGGTCAHNNNN	0.0019	1e-06	-13.78	0	336	984	4441	12102	0.34146	2.1e-09	491
MA0100.3	MYB	NNCAACTGHH	0.002	1.1e-06	-13.74	0	405	991	3911	8901	0.40868	2.2e-09	495
FOXO1_DBD_3		TTTCCCCACACG	0.0024	1.3e-06	-13.57	0	347	989	4324	11466	0.35086	2.6e-09	494
MA0592.2	Esrra	TTCAAGGTCAT	0.0024	1.3e-06	-13.53	0	280	990	1319	4060	0.28283	2.7e-09	494
MAX_DBD_1		CACGTGSHMVVCACGTG	0.0026	1.4e-06	-13.48	0	398	984	675	1401	0.40447	2.9e-09	491
GMEB2_DBD_3		TACGTAACTBACGTA	0.0027	1.5e-06	-13.43	0	236	986	754	2608	0.23935	3e-09	492
UP00099_2	Ascl2_secondary	BYVWCCCCDCCCNRBH	0.0028	1.5e-06	-13.4	0	649	985	9783	14349	0.65888	3.1e-09	492
UP00018_2	Irf4_secondary	NNNAYTCTCGGWHNS	0.0031	1.7e-06	-13.29	0	272	986	4270	14344	0.27586	3.4e-09	492
KLF14_DBD		KRCCACGCCCMCYT	0.0031	1.7e-06	-13.28	0	713	987	7437	9940	0.72239	3.5e-09	493
ESRRA_DBD_6		CAAGGTCAHNTSAAGGTCA	0.0032	1.8e-06	-13.25	0	434	982	2704	5627	0.44196	3.6e-09	490
MA0141.3	ESRRB	TCAAGGTCAWW	0.0033	1.8e-06	-13.24	0	290	990	1882	5735	0.29293	3.6e-09	494
MA0091.1	TAL1::TCF3	NSAMCATCTGKT	0.0037	2e-06	-13.11	0	137	989	1465	9171	0.13852	4.1e-09	494
ZNF238_full		NATCCAGATGTKB	0.0041	2.2e-06	-13.02	0	228	988	2611	10240	0.23077	4.5e-09	493
UP00009_1	Nr2f2_primary	NHBNAAAGGTCAHVNN	0.0048	2.6e-06	-12.86	0	197	985	2829	12831	0.2	5.3e-09	492
UP00081_2	Mybl1_secondary	NBACCAACTGCCGHK	0.0052	2.8e-06	-12.77	0	440	986	5966	12652	0.44625	5.8e-09	492
Creb3l2_DBD_1		TGCCACGTCATCA	0.0058	3.1e-06	-12.67	0	446	988	476	868	0.45142	6.4e-09	493
UP00092_2	Myb_secondary	NKACCAACTGCCRNNN	0.0079	4.3e-06	-12.36	0	437	985	5772	12307	0.44365	8.7e-09	492
MA0472.2	EGR2	MCGCCCACGCA	0.0094	5.1e-06	-12.19	0	638	990	5367	7958	0.64444	1e-08	494
SREBF2_DBD		ATCACGTGAY	0.0096	5.2e-06	-12.17	0	167	991	1194	6090	0.16852	1.1e-08	495
EGR2_DBD		MCGCCCACGCA	0.011	5.8e-06	-12.06	0	638	990	5861	8709	0.64444	1.2e-08	494
MEIS2_DBD_2		TTGACAGS	0.011	6e-06	-12.03	0	491	993	7188	13871	0.49446	1.2e-08	496
MA0774.1	MEIS2	TTGACAGS	0.011	6.2e-06	-11.99	0	505	993	7352	13812	0.50856	1.2e-08	496
EGR2_full		NHMCGCCCACGCAHH	0.015	8e-06	-11.74	0	646	986	6429	9425	0.65517	1.6e-08	492
MA0832.1	Tcf21	RYAACAGCTGTTRN	0.015	8.2e-06	-11.72	0	77	987	311	2900	0.07801	1.7e-08	493
UP00002_1	Sp4_primary	BDHMMCGCCCCCTYNNB	0.017	9.1e-06	-11.61	0	744	984	9646	12412	0.7561	1.8e-08	491
PAX5_DBD		SGTCACGCWTSANTGVNY	0.02	1.1e-05	-11.42	0	187	983	1981	9304	0.19023	2.2e-08	491
UP00068_2	Eomes_secondary	NBVRAGGTGTYGSCBN	0.022	1.2e-05	-11.34	0	539	985	7834	13735	0.54721	2.4e-08	492
UP00093_2	Klf7_secondary	VRNBATACGCCCHANHN	0.023	1.3e-05	-11.29	0	638	984	7732	11496	0.64837	2.6e-08	491
UP00095_1	Zfp691_primary	YDNACAGTGCTCMYWDW	0.023	1.3e-05	-11.28	0	252	984	2658	9464	0.2561	2.6e-08	491
Esrra_DBD_2		TTCAAGGTCAT	0.026	1.4e-05	-11.18	0	300	990	1786	5286	0.30303	2.8e-08	494
DBP_DBD		NRTTACGTAAYM	0.029	1.6e-05	-11.07	0	207	989	1087	4475	0.2093	3.1e-08	494
TBX21_DBD_1		GGTGTGAHWTCACACC	0.03	1.6e-05	-11.03	0	483	985	2060	3858	0.49036	3.3e-08	492
RAGGTCAS	DREME-14	RAGGTCAS	0.032	1.7e-05	-10.96	0	113	993	634	4526	0.1138	3.5e-08	496
Meis3_DBD_1		HTGACAG	0.033	1.8e-05	-10.94	0	410	994	6242	14360	0.41247	3.6e-08	496
NHLH1_DBD		CGCAGCTGCS	0.033	1.8e-05	-10.93	0	269	991	3589	12238	0.27144	3.6e-08	495
UP00050_2	Bhlhb2_secondary	YRYSNHTMCACGTGGADRSMRGT	0.034	1.8e-05	-10.91	0	282	978	2294	7229	0.28834	3.7e-08	488
THRB_DBD_2		KTGACCTYANTAAGGTCAH	0.034	1.9e-05	-10.89	0	182	982	300	1210	0.18534	3.8e-08	490
TCF3_DBD		HRCACCTGBN	0.054	2.9e-05	-10.44	0	301	991	4181	12849	0.30373	5.9e-08	495
MA0471.1	E2F6	RGGCGGGARRV	0.056	3e-05	-10.41	0	584	990	7693	12547	0.5899	6.1e-08	494
TCF4_DBD		HRCACCTGBN	0.057	3.1e-05	-10.38	0	297	991	4047	12591	0.2997	6.2e-08	495
MA0505.1	Nr5a2	RAGTTCAAGGYCAGS	0.058	3.1e-05	-10.37	0	416	986	4947	11072	0.42191	6.4e-08	492
Rfx3_DBD		SGTTGCCATGGYAACG	0.065	3.5e-05	-10.25	0	811	985	802	904	0.82335	7.2e-08	492
MA1149.1	RARA::RXRG	RRGGTCAHNNNRRGGTCA	0.068	3.7e-05	-10.21	0	735	983	10017	13051	0.74771	7.5e-08	491
NR2F6_full		RRGGTCAAAGGTCA	0.097	5.3e-05	-9.85	0	165	987	1546	8181	0.16717	1.1e-07	493
MA0130.1	ZNF354C	MTCCAC	0.1	5.5e-05	-9.81	0	249	995	3862	14347	0.25025	1.1e-07	497
MA0830.1	TCF4	HRCACCTGBN	0.11	5.9e-05	-9.74	0	297	991	4002	12466	0.2997	1.2e-07	495
MA1111.1	NR2F2	NAAAGGTCANR	0.11	5.9e-05	-9.73	0	148	990	2283	13801	0.14949	1.2e-07	494
MA0060.3	NFYA	RRCCAATCAGM	0.13	6.9e-05	-9.58	0	478	990	6023	11893	0.48283	1.4e-07	494
UP00009_2	Nr2f2_secondary	CKMKCSGGGTCAVBNH	0.13	7.1e-05	-9.55	0	257	985	3445	12239	0.26091	1.5e-07	492
UP00122_1	Tgif1_2342.2	NABWWTGACAGCTSVBD	0.13	7.3e-05	-9.52	0	374	984	4223	10437	0.38008	1.5e-07	491
ERG_DBD_2		ACCGGAWATCCGGT	0.15	8.2e-05	-9.4	0	287	987	718	2098	0.29078	1.7e-07	493
Tcf21_DBD		RYAACAGCTGTTRN	0.16	8.6e-05	-9.36	0	77	987	372	3659	0.07801	1.7e-07	493
UP00086_2	Irf3_secondary	RKAGAAWGGDSCDN	0.17	9.3e-05	-9.29	0	409	987	6255	14368	0.41439	1.9e-07	493
UP00205_1	Pknox2_3077.2	AARSRSCTGTCAATNB	0.17	9.4e-05	-9.28	0	141	985	1601	9923	0.14315	1.9e-07	492
MA0014.3	PAX5	RRGCGTGACCNN	0.2	0.00011	-9.15	0	143	989	2155	13454	0.14459	2.2e-07	494
UP00048_1	Rara_primary	NHBMAAAGGTCACSND	0.21	0.00011	-9.09	0	149	985	2075	12367	0.15127	2.3e-07	492
RHOXF1_DBD_1		GGATWAKCC	0.21	0.00011	-9.09	0	138	992	2164	14042	0.13911	2.3e-07	495
MA0522.2	TCF3	HRCACCTGBN	0.21	0.00011	-9.08	0	305	991	4148	12622	0.30777	2.3e-07	495
MA0677.1	Nr2f6	RRGGTCAAAGGTCA	0.23	0.00012	-8.99	0	165	987	1468	7774	0.16717	2.5e-07	493
MA0092.1	Hand1::Tcf3	BRTCTGGMWT	0.24	0.00013	-8.93	0	329	991	5045	14340	0.33199	2.7e-07	495
TBX21_DBD_3		TMACACCTHNDAGGTGTGA	0.29	0.00016	-8.76	0	704	982	2670	3540	0.7169	3.2e-07	490
MA1112.1	NR4A1	NAAAGGTCAN	0.3	0.00017	-8.71	0	43	991	620	11676	0.04339	3.3e-07	495
ZIC1_full		GACCCCCYGCTGTG	0.32	0.00018	-8.65	0	41	987	314	5672	0.04154	3.6e-07	493
UP00005_2	Tcfap2a_secondary	YHRCCYBWGGKCWB	0.42	0.00023	-8.38	0	159	987	2531	14351	0.16109	4.6e-07	493
MA0079.3	SP1	GCCCCKCCCCC	0.48	0.00026	-8.26	0	736	990	10215	13410	0.74343	5.2e-07	494
RXRA_DBD_1		GRGGTCAAAGGTCA	0.55	0.0003	-8.11	0	163	987	447	2177	0.16515	6.1e-07	493
MA1117.1	RELB	RDATTCCCCNN	0.55	0.0003	-8.11	0	376	990	5658	14156	0.3798	6.1e-07	494
ZNF282_DBD		CTTTCCCMYAACACGAB	0.57	0.00031	-8.08	0	496	984	1902	3488	0.50407	6.3e-07	491
Egr3_DBD		HACGCCCACGCAHWH	0.6	0.00033	-8.02	0	634	986	2813	4144	0.643	6.7e-07	492
ETS1_DBD_2		ACCGGAWGYRCWTCCGGT	0.65	0.00035	-7.95	0	733	983	1323	1661	0.74568	7.2e-07	491
FLI1_DBD_2		ACCGGAWATCCGGH	0.65	0.00035	-7.95	0	403	987	1095	2394	0.40831	7.2e-07	493
NR2F1_DBD_1		RRGGTCAAAGGTCAH	0.66	0.00036	-7.93	0	160	986	723	3766	0.16227	7.3e-07	492
MA0667.1	MYF6	AACARCTGTT	0.69	0.00037	-7.89	0	117	991	1089	8019	0.11806	7.5e-07	495
CREB3L1_full_2		NTGCCACGTCAYCA	0.69	0.00037	-7.89	0	619	987	890	1287	0.62715	7.6e-07	493
UP00001_2	E2F2_secondary	NNNWYGGCGCCAANNKB	0.73	0.0004	-7.83	0	600	984	7190	11382	0.60976	8.1e-07	491
Rxra_DBD_1		RRGGTCAAAGGTCA	0.82	0.00045	-7.71	0	165	987	805	4115	0.16717	9.1e-07	493
UP00098_2	Rfx3_secondary	VCTBNBNCTTGGWTACVVCVRNB	0.83	0.00045	-7.71	0	346	978	5004	13393	0.35378	9.2e-07	488
EGR1_DBD		HMCGCCCMCGCAHW	0.97	0.00053	-7.55	0	649	987	5835	8559	0.65755	1.1e-06	493
MA0696.1	ZIC1	GACCCCCYGCTGTG	0.98	0.00053	-7.54	0	53	987	328	4682	0.0537	1.1e-06	493
MA0137.3	STAT1	TTTCYRGGAAA	1.1	0.00057	-7.47	0	626	990	6293	9600	0.63232	1.2e-06	494
MYBL1_DBD_3		NHAACCGTTAA	1.1	0.0006	-7.41	0	244	990	2849	10700	0.24646	1.2e-06	494
HEY2_DBD		GRCACGTGCC	1.1	0.00061	-7.41	0	239	991	2987	11481	0.24117	1.2e-06	495
AGGMWG	DREME-4	AGGMWG	1.2	0.00066	-7.33	0	287	995	4353	14206	0.28844	1.3e-06	497
MA0820.1	FIGLA	WMCACCTGKW	1.2	0.00066	-7.33	0	295	991	4441	14057	0.29768	1.3e-06	495
RORA_DBD_1		SARAGGTCAAMTYGAGGTCA	1.2	0.00066	-7.32	0	241	981	213	649	0.24567	1.4e-06	490
MYBL2_DBD_3		WHAACCGTTAH	1.2	0.00067	-7.31	0	212	990	2435	10440	0.21414	1.4e-06	494
MA0155.1	INSM1	TGYCWGGGGGCR	1.3	0.0007	-7.27	0	711	989	7293	9856	0.71891	1.4e-06	494
Zic3_DBD		GACCCCCYGCTGYGH	1.5	0.00079	-7.14	0	554	986	3502	5916	0.56187	1.6e-06	492
MA0107.1	RELA	GGGRATTTCC	1.5	0.0008	-7.13	0	271	991	2395	8068	0.27346	1.6e-06	495
HNF4A_full_2		GGGGTCAAAGGTCA	1.5	0.00081	-7.12	0	191	987	454	1915	0.19352	1.6e-06	493
UP00003_2	E2F3_secondary	NNYWYGGCGCCAMDVBN	1.5	0.00082	-7.11	0	296	984	3420	10633	0.30081	1.7e-06	491
UP00022_2	Zfp740_secondary	DRDTWCCCCCCGGRRVY	1.5	0.00084	-7.09	0	456	984	6301	13025	0.46341	1.7e-06	491
MEIS1_DBD		HTGACAD	1.7	0.00091	-7.01	0	302	994	4614	14342	0.30382	1.8e-06	496
MEIS3_DBD_1		DTGACAGS	1.7	0.00091	-7	0	545	993	8112	14279	0.54884	1.8e-06	496
NR2F6_DBD_2		RAGGTCAAAGGTCA	1.7	0.00094	-6.97	0	303	987	600	1664	0.30699	1.9e-06	493
UP00029_2	Tbp_secondary	CCSWTWWAAGSKNNC	1.7	0.00094	-6.96	0	436	986	6561	14216	0.44219	1.9e-06	492
MA1154.1	ZNF282	CTTTCCCMYAACACGAB	1.8	0.00096	-6.95	0	552	984	1648	2724	0.56098	2e-06	491
MA0498.2	MEIS1	HTGACAD	1.8	0.001	-6.91	0	302	994	4613	14342	0.30382	2e-06	496
RFX5_DBD_2		SGTTRCCATRGCAACS	1.9	0.001	-6.89	0	837	985	1798	2031	0.84975	2.1e-06	492
RFX5_DBD_3		SGTTRCCATRGCAACS	1.9	0.001	-6.89	0	837	985	1798	2031	0.84975	2.1e-06	492
MA0102.3	CEBPA	ATTGCAYAAYH	1.9	0.001	-6.88	0	128	990	1413	9729	0.12929	2.1e-06	494
PAX6_DBD		TTTCACGCWTGAVTGMRYW	1.9	0.001	-6.87	0	376	982	1515	3603	0.38289	2.1e-06	490
MA0513.1	SMAD2::SMAD3::SMAD4	CTGTCTGDCACCT	2	0.0011	-6.82	0	236	988	3373	13172	0.23887	2.2e-06	493
MA0775.1	MEIS3	DTGACAGS	2	0.0011	-6.81	0	545	993	8106	14272	0.54884	2.2e-06	496
ZIC3_full		GACCCCCCGCTGYGH	2.2	0.0012	-6.71	0	150	986	1500	8826	0.15213	2.5e-06	492
MA0057.1	MZF1(var.2)	BKAGGGGKAR	2.3	0.0013	-6.66	0	555	991	8301	14339	0.56004	2.6e-06	495
Tp53_DBD_1		ACAWGTCHDDDRACAWGT	2.6	0.0014	-6.58	0	291	983	1556	4767	0.29603	2.8e-06	491
HNF4A_full_3		RRGGTCAAAGTCCAHN	2.8	0.0015	-6.5	0	735	985	1767	2244	0.74619	3.1e-06	492
MA0024.3	E2F1	TTTGGCGCCAAA	2.9	0.0016	-6.47	0	729	989	4267	5588	0.73711	3.1e-06	494
MA0119.1	NFIC::TLX1	TGGCASSRWGCCAA	2.9	0.0016	-6.45	0	357	987	1232	3069	0.3617	3.2e-06	493
ESRRA_DBD_2		AAGGTCATTCAAGGTCA	3.2	0.0018	-6.34	0	82	984	241	2163	0.08333	3.6e-06	491
FIGLA_DBD		WMCACCTGKW	3.5	0.0019	-6.27	0	295	991	4433	14069	0.29768	3.8e-06	495
UP00258_1	Tgif2_3451.1	AANBAGCTGTCAAWMM	3.6	0.002	-6.24	0	983	985	8654	8656	0.99797	4e-06	492
DBP_full		NRTTACGTAAYV	3.8	0.0021	-6.19	0	177	989	1123	5550	0.17897	4.2e-06	494
RUNX2_DBD_2		WRACCGCADWAACCGCAD	3.9	0.0021	-6.17	0	295	983	2190	6734	0.3001	4.3e-06	491
MA0527.1	ZBTB33	BTCTCGCGAGABYTS	3.9	0.0021	-6.15	0	770	986	4430	5500	0.78093	4.4e-06	492
MA1122.1	TFDP1	VSGCGGGAAVN	4	0.0021	-6.15	0	752	990	9924	12784	0.7596	4.3e-06	494
MA0747.1	SP8	RCCACGCCCMCY	4.3	0.0023	-6.06	0	717	989	10328	13925	0.72497	4.7e-06	494
UP00007_2	Egr1_secondary	NKNBGAGTGGGAYWNN	4.4	0.0024	-6.04	0	609	985	9106	14313	0.61827	4.8e-06	492
EGR4_DBD_2		HHACGCCCACGCAHWT	4.9	0.0027	-5.92	0	741	985	1762	2224	0.75228	5.5e-06	492
RARG_full_2		RAGGTCAASYARAGGTCA	5.3	0.0029	-5.85	0	869	983	1649	1800	0.88403	5.9e-06	491
Rfx2_DBD_2		SGTTGCTARGCAACS	5.3	0.0029	-5.85	0	502	986	1439	2606	0.50913	5.9e-06	492
MYBL2_DBD_1		AACSGTTAACSGHY	5.6	0.0031	-5.79	0	137	987	637	3888	0.1388	6.2e-06	493
RARA_DBD_3		AGGTCAHSYAAAGGTCA	5.8	0.0032	-5.76	0	830	984	1688	1921	0.8435	6.4e-06	491
UP00087_1	Tcfap2c_primary	WWHSCCYSRGGSRAN	5.9	0.0032	-5.74	0	652	986	8634	12706	0.66126	6.5e-06	492
MA0159.1	RARA::RXRA	RGKTCANVGRSAGGTCA	6.5	0.0035	-5.64	0	664	984	7152	10294	0.6748	7.2e-06	491
ZSCAN4_full		TGCACACACTGAAAA	6.6	0.0036	-5.63	0	432	986	1311	2733	0.43813	7.3e-06	492
Nr2e1_DBD_2		AAGTCAADAAGTCA	6.9	0.0038	-5.58	0	279	987	2831	9343	0.28267	7.6e-06	493
UP00048_2	Rara_secondary	MKMGYSGGGTCAMKBN	7.2	0.0039	-5.54	0	251	985	3810	14067	0.25482	8e-06	492
UP00020_2	Atf1_secondary	SDATGACGADYAWN	8.1	0.0044	-5.43	0	195	987	2968	13988	0.19757	8.9e-06	493
MEIS3_DBD_2		TGACAGSTGTCA	8.3	0.0045	-5.4	0	293	989	3479	11044	0.29626	9.2e-06	494
ZNF75A_DBD		GCTTTTCCCACA	8.4	0.0046	-5.39	0	407	989	4153	9588	0.41153	9.3e-06	494
UP00033_2	Zfp410_secondary	NYNYYCCGCCCCDNAHW	8.7	0.0047	-5.36	0	442	984	6694	14335	0.44919	9.6e-06	491
SP8_DBD		RCCACGCCCMCY	9.6	0.0052	-5.26	0	717	989	10346	13963	0.72497	1.1e-05	494
