# Supplementary material for: Rescuing biologically relevant consensus regions across replicated samples
Source: BMC Bioinformatics. 2023 Jun 7;24:240. doi: 10.1186/s12859-023-05340-x (PMC10246347; doi:10.1186/s12859-023-05340-x)
Supplement: Supplementary file 9 — Additional file 9. Supplementary Table 11. Summary of Fimo results for GATA1 in K562 cells. The table contains three blocks of rows: GATA1 peaks, HDAC2 peaks, and HDAC2 enhancers. In all these cases the table reports the number of total peaks, the number of regions containing GATA1-associated motifs, Jaspar motifs ID, motif enrichment E-value and adjusted P-value. [file 12859_2023_5340_MOESM9_ESM.xlsx]

## Sheet: Foglio1
Supplementary Table 11. Summary of Fimo results for GATA1 in K562 cells. The table contains three blocks of rows (query field):
GATA1 peaks, HDAC2 peaks, and HDAC2 enhancers. In all these cases the table reports the number of total peaks (total regions),
the number of regions containing GATA1-associated motifs, Jaspar motifs ID, motif enrichment E-value and adjusted P-value.
TF	Query	Total regions	GATA1-positive regions	Percent	Jaspar motif ID	E-value	Adjusted P-value
GATA1	GATA1 peaks	9306	3287	35.3213	MA0035.4	3.40E-898	1.60E-901
GATA1-TAL	GATA1 peaks	9306	3258	35.0097	MA0140.2	4.0E-1208	1.9E-1211
GATA1 union	GATA1 peaks	9306	5014	53.8792	MA0035.4, MA0140.2	---	---
GATA1	HDAC2 peaks	37399	9862	26.3697	MA0035.4	1.6e-186	7.4e-190
GATA1-TAL	HDAC2 peaks	37399	8771	23.4525	MA0140.2	4.20E-494	2.00E-497
GATA1 union	HDAC2 peaks	37399	14891	39.8166	MA0035.4, MA0140.2	---	---
GATA1	GATA1-HDAC2 enhancers	14370	3826	26.6249	MA0035.3	1.5e-234	7.9e-238
GATA1-TAL	GATA1-HDAC2 enhancers	14370	3163	22.0111	MA0140.2	2.5e-134	1.3e-137
GATA1 union	GATA1-HDAC2 enhancers	14370	5288	36.7989	MA0035.3, MA0140.2	---	---
